# Supplementary material for: Ancient genomes reveal a high diversity of Mycobacterium leprae in medieval Europe
Source: PLoS Pathog. 2018 May 10;14(5):e1006997. doi: 10.1371/journal.ppat.1006997 (PMC5944922; doi:10.1371/journal.ppat.1006997)
Supplement: S1 Table — (XLSX) [file ppat.1006997.s001.xlsx]

## Sheet: Table S1
Table S1: Samples used in this study and screening results
Country and site	Burial No.	No. in this study	Age at death	Sex	Samples	Dating	Reference	Mean genome coverage	Screening PCR
Czech Republic Prušanky	Body_188	JK3187	12-15 y	M	Nasal	9th-10th AD	Donoghue et al., 2015	123.027	na
Hungary Szentes-Kistöke	SK11	JK3188	Adult	F	Maxilla/nasal	7th -8th AD	Donoghue et al., 2015	8.2568	na
Italy Vicenne	T18	JK3189	Young adult	M	Nasal	Mid-late 7th AD	Donoghue et al., 2015	7.2751	na
Italy Casalecchio di Reno	T74	JK3190	30-40 y	M	Tibia	4th -3rd BC	Mariotti et al., 2015	<1	na
		JK3191			Bone or soil			<1	na
Hungary, Felgyö, Kettöshalmi-dülö	F-3658	JK3192	Elderly	M	Tibia	10th -11th AD	Donoghue et al., 2015	0.0591	na
Hungary Bélmegyer-Csömöki domb	BC-51	JK3193	23-25 y	M	Maxilla/nasal	7th -9th AD	Donoghue et al., 2015	0.1318	na
Hungary Lászlófalva-Szentkirály	LS-79	JK3194	35-45 y	M	Rib	11th AD	Donoghue et al., 2015	0.1245	na
		JK3195			Tarsus			0.3905	na
Great Chesterford, UK	GC96	96FGC	21-35	M	Fibula	cal AD 415–545	Inskip et al., 2015	19.7959	na
		96CGC			Calcaneum				na
Denmark, Odense	G507	Jorgen_507	16-19	F	Tooth	cal AD 1058-1253 (MAMS 26165)	this study	55.0592	positive
Denmark, Odense	G749	Jorgen_749	18-22	F	Tooth	cal AD 1223-1279 (MAMS 26168)	this study	37.3269	positive
Denmark, Odense	G533	Jorgen_533	23-26	F	Tooth	cal AD 1044-1214 (MAMS 26166)	this study	10.2766	positive
Denmark, Odense	G427	Jorgen_427	22-24	F	Tooth	cal AD 1164-1258 (MAMS 26163)	this study	4.4234	positive
Denmark, Odense	G404	Jorgen_404	23-26 y	M	Tooth	cal AD 1219-1276 (MAMS 26162)	this study	10.1369	positive
Denmark, Odense	G722	Jorgen_722	32-42 y	M	Tooth	cal AD 1256-1377 (MAMS 26167)	this study	10.6088	positive
