# Supplementary material for: Ancient genomes reveal a high diversity of Mycobacterium leprae in medieval Europe
Source: PLoS Pathog. 2018 May 10;14(5):e1006997. doi: 10.1371/journal.ppat.1006997 (PMC5944922; doi:10.1371/journal.ppat.1006997)
Supplement: S2 Table — (XLSX) [file ppat.1006997.s002.xlsx]

## Sheet: Table S2
Table S2: Summary of the sequencing and genome mapping.
Sample Name	# reads after C&M prior mapping	# mapped reads prior RMDup	# of Duplicates removed	Mapped Reads after RMDup	Endogenous DNA (%)	Mean Coverage	std. dev. Coverage	Coverage >= 1X in %	Coverage >= 5X in %	# SNPs	DMG 1st Base 3'	DMG 2nd Base 3'	DMG 1st Base 5'	DMG 2nd Base 5'	average fragment length	median fragment length	GC content in %
3077	5737174	1006722	482877	523845	17.547	10.0066	8.2333	99.65	87.48	63	0.004	0.0026	0.0011	0.0009	62.43	59	56.74
1262-16	5326108	5068285	1783005	3285280	95.159	90.0057	26.0371	100	99.97	100	0.0005	0.0006	0.0006	0.0005	89.54	101	57.63
2936	15867951	1371078	317161	1053917	8.641	11.7644	4.7696	99.77	93.82	81	0.0003	0.0004	0.0004	0.0003	36.48	37	57.55
2DDS	40278856	10708054	8421884	2286170	26.585	78.6175	27.6746	99.98	99.81	142	0.0011	0.0011	0.0003	0.0006	112.39	101	56.82
85054	74319194	486598	141145	345453	0.655	9.453	5.2866	98.63	81.25	149	0.0006	0.0004	0.0004	0.0002	89.43	101	56.19
97016	128863142	561455	34028	527427	0.436	14.3574	5.8287	99.77	95.83	122	0.0003	0.0003	0.0002	0.0001	88.97	101	57.62
Airaku-3	58228079	14515514	9951478	4564036	24.929	151.845	44.6642	100	100	110	0.0036	0.0044	0.0032	0.0057	108.73	101	57.12
Amami	1845720	1487733	189837	1297896	80.604	73.0745	18.2627	100	99.98	197	0.0019	0.0019	0.0004	0.0005	184	181	58.45
ARLP_30	9057567	8979927	4788371	4191556	99.143	115.246	33.2496	100	99.99	103	0.0003	0.0003	0.0004	0.0005	89.86	101	57.58
ARLP_11	8899021	8571948	5162333	3409615	96.325	93.7214	27.313	100	99.98	127	0.001	0.001	0.0006	0.0008	89.83	101	57.55
ARLP_12	6160763	5796418	2378243	3418175	94.086	93.9041	27.6433	100	99.97	99	0.0005	0.0005	0.0005	0.0007	89.78	101	57.49
ARLP_13	6707789	6381137	2694682	3686455	95.13	101.339	30.5583	100	99.97	136	0.0003	0.0004	0.0005	0.0005	89.84	101	57.38
ARLP_14	3694853	2375019	1502678	872341	64.279	23.9962	9.0713	99.96	98.94	112	0.0007	0.0007	0.0008	0.0015	89.9	101	57.62
ARLP_20	6588237	1273249	215580	1057669	19.326	29.0291	9.7642	99.97	99.26	92	0.0007	0.0008	0.0009	0.0009	89.7	101	57.42
ARLP_23	7021871	6709271	3040689	3668582	95.548	100.827	29.4508	100	99.98	111	0.0007	0.0006	0.0004	0.0006	89.82	101	57.49
ARLP_25	7612262	7134513	3493856	3640657	93.724	100.078	28.8413	100	99.98	98	0.0005	0.0005	0.0007	0.0008	89.84	101	57.64
ARLP_27	10286828	9579676	5242106	4337570	93.126	119.29	33.9019	100	99.99	109	0.0004	0.0004	0.0005	0.0006	89.88	101	57.68
ARLP_29	6388754	5889395	2476423	3412972	92.184	93.7957	27.2449	100	99.97	136	0.0005	0.0005	0.0006	0.0009	89.82	101	57.62
ARLP_32	3440430	2237735	670921	1566814	65.042	42.9755	13.7914	99.99	99.63	118	0.0003	0.0004	0.0007	0.0008	89.64	101	57.53
ARLP_37	9967262	9859768	5506331	4353437	98.922	119.766	33.8803	100	100	113	0.0007	0.0007	0.0004	0.0006	89.91	101	57.61
ARLP_40	2152779	1817711	466129	1351582	84.436	37.0541	12.1886	99.99	99.53	116	0.0005	0.0005	0.0009	0.0008	89.6	101	57.4
ARLP_46	7277726	1375335	263892	1111443	18.898	30.4932	10.0763	99.97	99.32	115	0.0008	0.0008	0.0009	0.0009	89.66	101	57.51
ARLP_49	6143629	5667574	2548607	3118967	92.251	85.4875	25.3482	100	99.98	138	0.0013	0.0012	0.0007	0.0008	89.58	101	57.42
ARLP_52	4293134	2933525	792597	2140928	68.331	58.7706	18.0896	100	99.84	99	0.0005	0.0005	0.0006	0.0007	89.71	101	57.47
ARLP_57	3049140	2998406	766950	2231456	98.336	60.9893	19.3192	100	99.89	117	0.001	0.0009	0.0009	0.0008	89.32	101	57.34
ARLP_62	4833528	3531098	1175770	2355328	73.054	64.6718	19.8789	100	99.87	121	0.0003	0.0004	0.0006	0.0007	89.74	101	57.47
ARLP_68	8871825	4864014	1783695	3080319	54.825	84.7389	24.7827	100	99.97	128	0.001	0.0009	0.0005	0.0006	89.91	101	57.49
ARLP_73	7987036	535533	192254	343279	6.705	9.4288	4.0581	99.53	89.11	106	0.0011	0.001	0.0004	0.0012	89.77	101	57.43
ARLP_74	7846239	1108768	386855	721913	14.131	19.853	7.0672	99.91	98.38	111	0.0003	0.0004	0.0003	0.0004	89.88	101	57.59
ARPL_07	2351763	1902738	498332	1404406	80.907	38.4125	12.0884	99.99	99.58	125	0.0003	0.0005	0.0007	0.0006	89.39	101	57.69
ARPL_10	4869229	4802166	1730486	3071680	98.623	84.0271	24.1934	100	99.97	138	0.0008	0.0009	0.0006	0.0006	89.4	101	57.59
Bn7-39	4691221	2899639	689542	2210097	61.81	60.7339	18.4642	100	99.85	127	0.0005	0.0005	0.0012	0.0008	89.81	101	57.53
Bn7-41	6634414	2432868	668747	1764121	36.67	48.4807	15.1956	99.99	99.73	129	0.0005	0.0005	0.0012	0.0008	89.81	101	57.48
Bn8-46	8051837	6071674	2879215	3192459	75.407	87.7547	24.7822	100	99.97	123	0.0009	0.0011	0.0024	0.0032	89.84	101	57.58
Bn8-51	14693284	1297520	1008358	289162	8.831	7.9664	4.3217	99.35	81.77	113	0.001	0.0011	0.0019	0.0021	90.04	101	57.6
Bn8-52	7856505	4749610	1696952	3052658	60.454	83.7446	24.2767	100	99.95	132	0.0005	0.0007	0.0008	0.0013	89.66	101	57.61
Body_188	68605185	22043205	17815330	4227875	32.1305	123.027	32.3442	100	100	101	0.0068	0.0054	0.0019	0.0008	95.1	86	56.92
BP	35356094	5056098	2567962	2488136	14.3	63.9224	28.7534	99.98	99.73	122	0.0126	0.0121	0.0041	0.0022	83.96	92	56.43
Br1	15854763	1382509	272581	1109928	8.72	29.2927	14.5522	99.88	98.36	126	0.0102	0.008	0.0039	0.0005	86.25	100	57.08
Br14-1	2704829	1704659	280264	1424395	63.023	87.067	23.3816	100	99.98	155	0.0013	0.0016	0.0006	0.0005	199.77	209	58.61
Br14-2	2073830	740967	52491	688476	35.729	42.8399	15.2357	99.99	99.89	153	0.001	0.0011	0.0014	0.0006	203.36	230	58.71
Br14-3	2089741	749822	55397	694425	35.881	43.0228	15.6546	99.99	99.82	268	0.0005	0.0008	0.0006	0.0005	202.48	244	58.61
Br14-4	2842067	1961102	340121	1620981	69.003	101.918	32.7347	100	99.99	139	0.0004	0.0009	0.0006	0.0007	205.48	242	58.57
Br14-5	2519686	1136753	116030	1020723	45.115	62.7059	20.7423	100	99.97	143	0.0008	0.0011	0.0009	0.0006	200.77	222	58.67
Br2016-14	74974854	31424973	29384010	2040963	41.914	56.7784	20.2519	100	99.98	134	0.0033	0.0029	0.002	0.0021	90.92	101	57.61
Br2016-15	16295480	6477969	3224838	3253131	39.753	89.542	25.7352	100	99.98	233	0.001	0.0009	0.0013	0.0009	89.96	101	57.55
Br2016-16	10360591	1362516	1043918	318598	13.151	8.7867	4.534	99.49	86	117	0.0008	0.0005	0.001	0.0007	90.13	101	57.6
Br2016-17	5747660	5556087	2087354	3468733	96.667	95.218	27.4757	100	99.97	119	0.0005	0.0005	0.0005	0.0006	89.71	101	57.59
Br2016-18	16535674	10320131	5718651	4601480	62.411	126.528	35.5111	100	99.99	103	0.0004	0.0004	0.0006	0.0006	89.87	101	57.7
Br2016-19	14993421	13981985	8936058	5045927	93.254	139.009	38.043	100	100	120	0.0007	0.0007	0.0007	0.001	90.03	101	57.69
Br2016-20	12220078	11791535	6930047	4861488	96.493	133.761	37.2829	100	99.99	117	0.0004	0.0005	0.0005	0.0005	89.92	101	57.7
Br2016-21	14556838	14400331	9382999	5017332	98.925	138.299	36.9905	100	100	123	0.0014	0.0012	0.0003	0.0006	90.09	101	57.68
Br2016-24	18908966	305561	24632	280929	1.616	7.6975	3.5519	99.19	81.09	107	0.0005	0.0007	0.0009	0.0025	89.55	101	57.38
Br2016-26	5137823	4893155	1681470	3211685	95.238	88.084	25.4168	100	99.96	138	0.0003	0.0004	0.0007	0.0006	89.63	101	57.74
Br2016-27	9513957	9399434	4925074	4474360	98.796	115.101	31.9759	100	99.99	134	0.0003	0.0004	0.0005	0.0007	84.07	100	57.62
Br2016-45	7625288	5507914	2323007	3184907	72.232	87.6995	25.0261	100	99.98	119	0.0018	0.0015	0.0007	0.002	89.99	101	57.55
Br2016-46	5989416	773417	167962	605455	12.913	16.6572	6.0558	99.88	97.7	126	0.0011	0.001	0.0009	0.0023	89.91	101	57.4
Br2016-47	5842587	5751082	2223777	3527305	98.434	97.0971	27.3186	100	99.99	126	0.0014	0.0012	0.0006	0.0009	89.96	101	57.65
Br4923	1436010	1435321	3168	1432153	99.952	54.4234	22.9519	99.89	97.81	117	0	0	0	0	124.19	150	57.8
BrMM1	8940253	2669752	1333513	1336239	29.862	36.1849	17.4267	99.95	99.09	106	0.0041	0.0032	0.0003	0.0006	88.5	101	56.24
BrMM2	9248676	3432277	1603951	1828326	37.111	49.7664	22.8966	99.97	99.4	113	0.002	0.0016	0.0003	0.0006	88.96	101	56.59
BrMM4	18260519	12133986	8120096	4013890	66.449	110.02	36.5466	100	99.98	120	0.0029	0.0022	0.0003	0.0005	89.58	101	56.97
BrMM5	10641983	3744480	1588500	2155980	35.186	58.5853	25.1896	99.99	99.71	117	0.0022	0.0018	0.0004	0.0009	88.81	101	57.09
Brw15-1	5115607	4849736	1702024	3147712	94.803	86.4121	25.0615	100	99.97	127	0.0008	0.0006	0.0013	0.0008	89.72	101	57.63
Brw15-10	4353015	4217372	1325215	2892157	96.884	79.0871	23.1094	100	99.96	126	0.001	0.0011	0.0007	0.0007	89.37	101	57.51
Brw15-20	2595709	2239722	434827	1804895	86.286	49.3057	15.053	99.99	99.76	126	0.0005	0.0006	0.0007	0.0007	89.28	101	57.63
Brw15-25	3280926	3262150	882061	2380089	99.428	64.9977	19.7714	100	99.89	125	0.0004	0.0006	0.0007	0.0005	89.25	101	57.38
Brw15-5	5886483	996349	133953	862396	16.926	23.6611	8.281	99.94	98.84	124	0.0007	0.0006	0.0013	0.0009	89.67	101	57.39
1126-2011	3209282	731813	288403	443410	22.803	11.3067	5.9343	99.43	89.28	101	0.0163	0.0021	0.0004	0.0003	83.34	91	57.32
2188-2007	11594514	7021132	3977455	3043677	60.556	60.8232	21.8566	99.99	99.82	102	0.0193	0.0234	0.0015	0.0058	65.31	63	55.91
2188-2014	16397298	2510732	768786	1741946	15.312	47.9923	21.8716	99.99	99.7	111	0.0018	0.0017	0.0009	0.0019	90.04	101	56.65
3208-2007	5118887	1487551	458538	1029013	29.06	20.1046	11.0343	99.65	95.17	128	0.0188	0.0221	0.002	0.0043	63.86	61	55.15
3208-2015	8810927	4920503	2418262	2502241	55.845	52.2345	21.8628	99.97	99.54	141	0.009	0.0103	0.0015	0.0023	68.23	67	55.73
Ch4	59731555	47788779	43680679	4108100	80.006	118.078	30.9864	100	99.99	134	0.005	0.003	0.0042	0.0023	93.93	97	56.87
CM1	17983320	13464907	13063248	401659	74.874	10.8764	14.7674	99.82	88.98	142	0.0153	0.0144	0.0181	0.0143	88.49	89	56.94
EGG	9578222	3044837	878291	2166546	31.789	59.4876	17.7315	100	99.85	128	0.0005	0.0007	0.0008	0.0014	89.74	101	57.73
GC96	89513530	5012677	4226552	786125	5.6	19.7959	24.1736	99.92	96.92	96	0.0042	0.0021	0.0031	0.0015	82.3	77	56.09
Gu4-17L	5300294	262203	11114	251089	4.947	17.4822	8.1658	99.97	98.61	123	0.0017	0.0019	0.0013	0.0009	227.54	258	56.17
Gu4-19L	6821434	592895	71639	521256	8.692	36.5764	18.4261	100	99.92	122	0.0018	0.0018	0.0012	0.0007	229.32	238	55.81
Gu5-23	10379342	5232344	3114634	2117710	50.411	58.2442	17.5343	100	99.92	133	0.0018	0.0015	0.0009	0.0027	89.89	101	57.37
Indonesia-1	1680020	1440734	173993	1266741	85.757	70.9266	16.2581	100	99.99	40	0.0024	0.0023	0.0007	0.0006	182.99	180	58.39
Izumi	1882843	1403869	186042	1217827	74.561	65.3313	18.9272	99.99	99.95	181	0.0021	0.0032	0.0005	0.0007	175.32	170	58.76
JK3192	1178538	11580	8293	3287	0.982573	0.0591	1.9306	0.45	0.15	45	0.0171	0.0274	0.0158	0.0224	58.78	54	57.6
JK3193	27914905	64418	57044	7374	0.230766	0.1318	3.1691	1.32	0.34	49	0.0209	0.0209	0.011	0.0155	58.4	50	58.8
JK3194	1004184	9813	3327	6486	0.977211	0.1245	1.617	7.19	0.16	10	0.0128	0.0099	0.0069	0.0081	62.72	58	56.35
JK3195	14462110	99204	79101	20103	0.685958	0.3905	2.9007	22	0.85	53	0.0102	0.0121	0.0072	0.0053	63.47	58	57.33
Jorgen_404	194327367	447991	50499	397492	0.231	10.1369	3.8566	99.98	96.25	87	0.0028	0.001	0.0024	0.0006	83.35	83	57.86
Jorgen_427	28069326	180870	6342	174528	0.644	4.4234	2.3093	98.52	44.86	54	0.0036	0.0009	0.003	0.0006	82.83	82	57.66
Jorgen_507	19203051	2594792	593647	2001145	13.512	55.0592	10.0118	100	99.99	183	0.0022	0.001	0.0016	0.0004	89.92	93	57.46
Jorgen_533	27621188	412558	29513	383045	1.494	10.2766	3.5191	99.97	96	108	0.0026	0.0012	0.0024	0.0006	87.68	91	57.2
Jorgen_722	163608099	486839	96612	390227	0.298	10.6088	4.0328	99.99	97.54	118	0.0033	0.0016	0.0039	0.0009	88.85	83	57.38
Jorgen_749	22064466	1821831	454043	1367788	8.257	37.3269	7.8586	100	99.99	91	0.0025	0.0011	0.002	0.0005	89.19	92	57.21
Kanazawa	8405538	4074001	1298285	2775716	48.468	162.286	43.8987	100	99.99	176	0.003	0.0028	0.0005	0.0004	191.08	190	58.18
Kitazato	3470694	838930	233370	605560	24.172	33.7829	28.0909	99.15	91.83	163	0.0047	0.0122	0.0005	0.0008	182.32	185	53.61
Korea-3-2	1638301	1368949	166338	1202611	83.559	67.2431	15.9122	100	99.98	176	0.0025	0.0022	0.0005	0.0006	182.73	179	58.33
Kyoto-1	2767530	703061	51164	651897	25.404	39.0626	12.3807	99.99	99.88	182	0.0013	0.0021	0.0004	0.0004	195.83	201	58.04
Kyoto-2	26143706	6482709	3916781	2565928	24.796	55.5298	35.7671	99.95	98.91	188	0.001	0.0008	0.0026	0.0015	70.73	76	56.27
Kyoto-2	1436004	1435875	3314	1432561	99.991	54.4487	22.9611	99.9	97.82	203	0	0	0	0	124.22	150	57.8
LRC-1A	2038019	1796327	272057	1524270	88.141	91.5997	23.5266	100	99.99	43	0.0014	0.002	0.0006	0.0004	196.4	201	58.6
MI2-10	12972530	2953599	932571	2021028	22.768	55.037	15.1299	100	99.98	130	0.0056	0.0041	0.0009	0.0022	89	101	57.84
MI6-50	3093087	2851226	654377	2196849	92.181	59.8166	18.2112	100	99.85	131	0.0003	0.0005	0.0014	0.001	88.99	101	57.69
MI6-55	2985800	2606350	573581	2032769	87.292	55.4133	17.1575	100	99.82	129	0.0005	0.0006	0.0011	0.0008	89.09	101	57.55
Thai-53	1435926	1435925	2369	1433556	100	54.484	22.9272	99.89	97.83	42	0	0	0	0	124.21	150	57.8
Ml10-91	5720407	5650919	2167346	3483573	98.785	95.909	26.9229	100	99.98	133	0.0017	0.0013	0.0014	0.001	89.98	101	57.68
Ml10-93	6663714	680068	146775	533293	10.206	14.6601	5.4868	99.84	96.91	125	0.0017	0.0013	0.0009	0.0022	89.84	101	57.62
Ml10-94	5551915	4498726	1630463	2868263	81.03	78.9602	22.6312	100	99.96	132	0.0012	0.001	0.001	0.001	89.97	101	57.71
Ml10-95	6386976	4939547	1784520	3155027	77.338	86.8862	24.4553	100	99.98	124	0.002	0.0016	0.0014	0.0012	90	101	57.72
Ml10-96	11351980	11103774	7592868	3510906	97.814	96.6724	28.0139	100	99.98	127	0.001	0.0008	0.0008	0.0007	89.99	101	57.67
Ml10-97	5889084	5536252	2063062	3473190	94.009	95.6598	26.9146	100	99.98	125	0.0016	0.0013	0.001	0.0007	90.01	101	57.7
Ml10-98	3984518	3366973	913791	2453182	84.501	67.5257	19.7488	100	99.91	139	0.0013	0.0011	0.0018	0.0012	89.96	101	57.63
Ml10-99	5314329	5110556	1867751	3242805	96.166	89.2859	25.319	100	99.97	133	0.0015	0.0011	0.0011	0.0011	89.98	101	57.7
ML2-5	83593103	69747797	66256087	3491710	83.437	97.1282	31.6957	100	99.99	134	0.0028	0.0022	0.0006	0.0015	90.91	101	56.41
Ml9-79	5871400	5746448	2381099	3365349	97.872	92.5606	26.5168	100	99.98	129	0.0008	0.0007	0.0003	0.0005	89.89	101	57.8
Ml9-80	4029388	3695746	2010480	1685266	91.72	46.385	14.6592	99.99	99.73	123	0.0004	0.0005	0.0004	0.0004	89.95	101	57.72
Ml9-81	3914231	3874394	1176548	2697846	98.982	74.1202	22.4669	100	99.91	126	0.0003	0.0004	0.0004	0.0004	89.79	101	57.53
Ml9-82	4701590	3682907	1097752	2585155	78.333	71.0265	21.4382	100	99.9	124	0.0004	0.0004	0.0004	0.0005	89.79	101	57.56
Ml9-83	6774387	1702609	302266	1400343	25.133	38.4776	12.1423	99.99	99.55	127	0.0004	0.0005	0.0004	0.0006	89.8	101	57.68
Ml9-84	5410556	4879233	1874192	3005041	90.18	82.6154	24.5782	100	99.94	140	0.0004	0.0004	0.0003	0.0005	89.85	101	57.96
Ml9-86	4587627	4498982	1488159	3010823	98.068	82.7713	24.6264	100	99.94	126	0.0003	0.0003	0.0003	0.0003	89.85	101	57.55
Ml9-87	59114348	3918646	1190702	2727944	6.629	74.9244	22.0787	100	99.94	123	0.0008	0.0007	0.0015	0.0007	89.76	101	57.56
Ng12-33	10753037	10140600	6231539	3909061	94.305	107.467	30.4834	100	99.99	133	0.0011	0.0009	0.0003	0.0006	89.85	101	57.52
Ng13-32	9548711	8615967	4309857	4306110	90.232	118.477	33.1129	100	100	123	0.001	0.0009	0.0008	0.0007	89.92	101	57.69
Ng13-33	5043439	4938979	1721783	3217196	97.929	88.4077	26.2092	100	99.98	125	0.0009	0.0008	0.001	0.0008	89.81	101	57.48
Ng15-36	9359444	8580657	6872294	1708363	91.679	47.0921	16.0445	100	99.87	132	0.0015	0.0012	0.0009	0.0018	90.09	101	57.61
Ng15-37	21535543	13705317	9119297	4586020	63.64	126.416	35.0699	100	100	129	0.0007	0.0007	0.0007	0.0007	90.09	101	57.62
Ng16-38	9182256	9051599	4635573	4416026	98.577	113.485	31.5115	100	99.99	128	0.0002	0.0003	0.0005	0.0006	83.99	100	57.65
Ng17-39	11455582	7864331	3713191	4151140	68.651	105.995	29.7377	100	99.98	132	0.0003	0.0004	0.0006	0.0005	83.45	100	57.6
NHDP-55	4101475	3769142	1148302	2620840	91.897	24.0576	7.9683	99.97	99.01	121	0.0009	0.0005	0.0003	0.0002	30	30	56.3
NHDP-98	6048880	5709066	2340675	3368391	94.382	35.8171	10.9711	100	99.77	116	0.0071	0.002	0.0006	0.0003	34.75	35	56.62
NHDP-63	1436046	1436045	2444	1433601	100	54.486	22.9228	99.9	97.83	128	0	0	0	0	124.21	150	57.8
Oku-4	3259349	627646	90806	536840	19.257	31.7246	23.5215	99.42	93.44	170	0.0033	0.008	0.0007	0.0008	193.13	204	54.37
Pak	32529676	3824919	1617505	2207414	11.758	58.7382	22.108	99.99	99.78	90	0.0116	0.0085	0.0036	0.0006	86.96	101	56.77
Refshale_16	43528407	12694753	7981097	4713656	29.164	119.858	27.5433	100	100	83	0.0016	0.0013	0.0011	0.0007	83.1	76	57.42
Ryukyu-2	1496316	1249540	151444	1098096	83.508	56.3357	16.9597	99.99	99.95	151	0.0017	0.0022	0.0004	0.0004	167.67	159	58.89
S10	37991424	7242807	6305078	937729	19.064	17.0147	12.1812	100	99.71	NF	0.0083	0.0069	0.0048	0.0045	59.3	54	57.36
S11	47583911	30554537	24617589	5936948	64.212	163.241	22.9881	100	100	NF	0.0178	0.0135	0.0011	0.0006	89.86	101	57.66
S13	9117933	1052599	381993	670606	11.544	15.1226	13.3934	99.96	97.65	NF	0.0148	0.0113	0.008	0.0059	73.7	74	57.37
S14	35058232	1899938	875282	1024656	5.419	19.483	16.4395	99.86	95.87	NF	0.0255	0.0481	0.0201	0.0446	62.16	58	56.96
S15	1846472	1004300	674274	330026	54.39	11.917	10.1757	99.88	95.31	226	0.0035	0.0024	0.0031	0.0022	118.01	114	57.87
S2	5577364	588428	173005	415423	10.55	10.2333	8.2062	99.77	88.76	NF	0.0126	0.0099	0.0035	0.0028	80.51	86	57.24
S9	3956035	1201468	832520	368948	30.371	15.0237	9.9031	99.93	97.65	168	0.0013	0.0016	0.0009	0.001	133.08	138	58.7
SK11	1679611	711636	244855	466781	42.3691	8.2568	9.0318	98.68	73.02	45	0.0077	0.0044	0.0047	0.0008	57.81	55	55.63
SK14	4749524	1980390	433301	1547089	41.697	43.8653	19.3704	99.99	99.94	87	0.0014	0.0008	0.0012	0.0008	92.66	87	57.78
SK2	51741310	47872870	47244653	628217	92.523	12.511	12.2153	99.93	96.29	114	0.0054	0.0021	0.0056	0.0018	65.09	63	56.72
SK27	54407745	45501518	45305530	195988	83.6306	3.8873	9.6435	81.05	22.85	6	0.0056	0.0028	0.0098	0.0037	64.82	62	54.5
SK8	10597941	1198268	304565	893703	11.307	21.0971	12.1367	99.99	99.25	87	0.002	0.0015	0.0016	0.001	77.15	76	56.87
SM1	631495	491532	75989	415543	77.836	23.1384	9.0506	99.95	98.92	129	0.0049	0.0044	0.0014	0.0011	182.09	171	57.58
T18	1611415	488693	145652	343041	30.3269	7.2751	9.5459	98.01	64.2	25	0.0072	0.0057	0.0019	0.0008	69.31	66	56.05
Thai-237	2402522	761092	118937	642155	31.679	38.5254	25.2286	99.66	96.19	42	0.003	0.0082	0.0005	0.0006	196.07	224	54.7
Thai-311	1929029	1159370	134843	1024527	60.101	59.8352	18.7191	99.99	99.97	63	0.0011	0.0017	0.0011	0.0006	190.87	203	58.47
TN	1435899	1435899	3091	1432808	100	54.4572	22.921	99.89	97.82	0	0	0	0	0	124.22	150	57.8
Tsukuba-1	2081714	1473060	209335	1263725	70.762	74.4879	26.2727	99.99	99.95	181	0.0009	0.0015	0.0008	0.0014	192.64	222	57.69
US57	27524858	627329	52034	575295	2.279	15.61	6.3591	99.81	96.43	153	0.0002	0.0002	0.0003	0.0002	88.68	101	57.52
Ye2-3	4509355	758892	340197	418695	16.829	11.2347	7.1296	99.29	85.37	68	0.0033	0.0026	0.0006	0.0005	87.69	101	56.72
Ye4-10	6010340	4748338	1729227	3019111	79.003	231.594	54.5849	100	100	111	0.001	0.0015	0.0008	0.0006	250.7	297	57.34
Ye4-11	6630878	5081852	2052112	3029740	76.639	232.025	57.8523	100	100	116	0.0013	0.0033	0.0009	0.0011	250.28	282	57.27
Ye4-12	2011632	1058268	156379	901889	52.607	67	24.8275	100	99.98	108	0.0013	0.0018	0.001	0.0007	242.78	288	56.39
Ye4-8	7784794	6033437	2618722	3414715	77.503	260.536	68.0492	100	100	102	0.0021	0.0027	0.0008	0.0007	249.35	272	57.02
Zensho-2	1668017	1137279	133211	1004068	68.181	60.0625	19.4898	99.99	99.96	181	0.0005	0.0013	0.0006	0.0008	195.5	229	58.49
Zensho-4	1863175	794715	74057	720658	42.654	40.6651	14.5664	99.99	99.87	250	0.0006	0.0015	0.0006	0.0012	184.42	213	58.5
Zensho-5	2837517	966149	142678	823471	34.049	46.7813	20.022	99.97	99.56	164	0.0003	0.001	0.0008	0.0008	185.67	238	58.01
Zensho-9	2949910	746073	84154	661919	25.291	37.8972	16.9746	99.95	99.27	258	0.0003	0.0009	0.0014	0.0008	187.11	244	58.17
