# Supplementary material for: Ancient genomes reveal a high diversity of Mycobacterium leprae in medieval Europe
Source: PLoS Pathog. 2018 May 10;14(5):e1006997. doi: 10.1371/journal.ppat.1006997 (PMC5944922; doi:10.1371/journal.ppat.1006997)
Supplement: S3 Table — (XLSX) [file ppat.1006997.s003.xlsx]

## Sheet: Table S3
Table S3: Details of the SNPs per individual sample.
Position_(AL450380.1)	REF	ALT	SNP_effect	Gene	Locus_tag	Feature type	Codon_change	A.acid_change	SNP type specific SNPs	TN_India_1981	Thai53_Thailand_2005	Indonesia-1_Indonesia_2000	LRC-1A_Japan_2000	Thai-237_Thailand_2000	S2_West_Indies_1992	2936_Malawi_2000	Br2016-18_Brazil_2016	Airaku3_Japan_1996	Thai-311_Thailand_2000	Ye4-8_Yemen_2015	Ye4-12_Yemen_2015	1262-16_Pakistan_2016	Pak_Pakistan_2010	S11_India_1990	ARLP-20_Ethiopia_2015	ARLP-25_Ethiopia_2015	ARLP-27_Ethiopia_2015	ARLP-12_Ethiopia_2015	ARLP_30_Ethiopia_2015	ARLP-52_Ethiopia_2015	Ye4-11_Yemen_2015	Ye2-3_Yemen_2014	Ye4-10_Yemen_2015	ARLP-62_Ethiopia_2015	ARLP-23_Ethiopia_2015	ARLP-37_Ethiopia_2015	ARLP-14_Ethiopia_2015	ARLP-46_Ethiopia_2015	Jorgen_749_Denmark_1223-1279	3077_Sweden_1032-1155	T18_Italy_600-700	SK27_UK_1020-1162	Refshale_16_Denmark_1046-1163	SK14_UK_995-1033	SK8_UK_1010-1160	ARLP-11_Ethiopia_2015	ARPL-07_Ethiopia_2015	ARLP-29_Ethiopia_2015	ARPL-10_Ethiopia_2015
73	A	G	missense_variant	dnaA	ML0001	CDS	73A>G	Ser25Gly		A	A	A	A	A	A	A	A	A	-	A	A	A	A	A	A	A	A	A	A	A	A	-	A	A	A	A	A	A	A	A	-	A	A	A	A	A	A	A	A
451	G	A	missense_variant	dnaA	ML0001	CDS	451G>A	Gly151Arg		G	G	G	G	G	G	G	G	G	G	G	G	G	G	G	G	G	G	G	G	G	G	G	G	G	G	G	G	G	G	G	G	-	G	G	G	G	G	G	G
883	G	A	missense_variant	dnaA	ML0001	CDS	883G>A	Gly295Ser	3I	G	G	G	G	G	G	G	G	G	G	G	G	G	G	G	G	G	G	G	G	G	G	G	G	G	G	G	G	G	G	G	-	-	G	G	G	G	G	G	G
1011	G	A	synonymous_variant	dnaA	ML0001	CDS	1011G>A	Glu337Glu		G	G	G	G	G	G	G	G	G	G	G	G	G	G	G	G	G	G	G	G	G	G	G	G	G	G	G	G	G	G	-	G	-	G	G	G	G	G	G	G
1113	C	T	synonymous_variant	dnaA	ML0001	CDS	1113C>T	Val371Val		C	C	C	C	C	-	C	C	C	C	C	C	C	C	C	C	C	C	C	C	C	C	C	C	C	C	C	C	C	C	C	-	-	C	C	C	C	C	T	C
1834	G	A	intergenic_region	dnaA-dnaN	ML0001-ML0002	intergenic_region	1834G>A			G	G	G	G	G	-	G	G	G	G	G	G	G	G	G	G	G	G	G	G	G	G	G	G	G	G	G	G	G	G	G	-	-	G	G	G	G	G	G	G
2251	C	T	synonymous_variant	dnaN	ML0002	CDS	171C>T	Ser57Ser		C	C	C	C	C	C	C	C	C	C	C	C	C	C	C	C	C	C	C	C	C	C	-	C	C	C	C	C	C	C	C	C	-	C	C	C	C	C	C	C
4180	G	A	synonymous_variant	recF	ML0003	CDS	900G>A	Ser300Ser		G	G	G	G	G	G	G	G	G	G	G	G	G	G	G	G	G	G	G	G	G	G	G	G	G	G	G	G	G	G	G	-	-	G	G	G	G	G	G	G
4423	G	A	synonymous_variant	recF	ML0003	CDS	1143G>A	Ser381Ser		G	G	G	G	G	A	G	G	G	G	G	G	G	G	G	G	G	G	G	G	G	G	G	G	G	G	G	G	G	G	G	G	-	G	G	G	G	G	G	G
4513	G	A	missense_variant	ML0004	ML0004	CDS	79G>A	Val27Ile		G	G	G	G	G	G	G	G	G	G	G	G	G	G	G	G	G	G	G	A	A	A	-	A	A	A	A	G	G	G	G	G	-	G	G	G	G	G	G	G
4972	G	A	missense_variant	ML0004	ML0004	CDS	538G>A	Ala180Thr		G	G	G	G	G	G	G	G	G	G	G	G	G	G	G	G	G	G	A	G	G	G	G	G	G	G	G	G	G	G	-	-	-	G	G	G	G	G	G	G
5066	G	T	intergenic_region	ML0004-gyrB	ML0004-ML0005	intergenic_region	5066G>T			G	G	G	G	G	-	G	G	T	-	G	G	G	G	G	G	G	G	G	G	G	G	-	G	G	G	G	G	G	G	-	G	-	G	G	G	G	G	G	G
5869	T	G	missense_variant	gyrB	ML0005	CDS	641T>G	Val214Gly		T	T	T	G	T	T	T	T	T	T	T	T	T	T	T	T	T	T	T	T	T	T	-	T	T	T	T	T	T	T	T	T	T	T	T	T	T	T	T	T
6476	G	A	synonymous_variant	gyrB	ML0005	CDS	1248G>A	Ser416Ser		G	G	G	G	G	G	G	G	G	G	G	G	G	G	G	G	G	G	G	G	G	G	-	G	G	G	G	G	G	G	G	G	G	G	G	G	G	G	G	G
6736	C	T	missense_variant	gyrB	ML0005	CDS	1508C>T	Thr503Ile		C	C	C	C	C	C	C	C	C	C	C	C	C	C	C	C	C	C	C	C	C	C	C	C	C	C	C	C	C	C	C	C	C	C	C	C	C	C	C	C
6864	C	T	synonymous_variant	gyrB	ML0005	CDS	1636C>T	Leu546Leu		C	C	C	C	C	C	C	C	C	C	C	C	C	C	C	C	C	C	T	C	C	C	C	C	C	C	C	C	C	C	C	-	-	C	C	C	C	C	C	C
6986	C	T	synonymous_variant	gyrB	ML0005	CDS	1758C>T	Ser586Ser		C	C	C	C	C	C	C	C	C	C	C	C	C	C	C	C	C	C	C	C	C	C	-	C	C	C	C	C	C	C	C	C	-	C	C	C	C	C	C	C
7589	C	T	missense_variant	gyrA	ML0006	CDS	272C>T	Ala91Val		C	C	C	C	C	C	C	C	C	C	C	C	C	C	C	C	C	C	C	C	C	C	C	C	C	C	C	C	C	C	C	-	-	C	C	C	C	C	C	C
7614	C	T	synonymous_variant	gyrA	ML0006	CDS	297C>T	Arg99Arg	3I	C	C	C	C	C	C	C	C	C	C	C	C	C	C	C	C	C	C	C	C	C	C	C	C	C	C	C	C	C	C	C	-	-	C	C	C	C	C	C	C
7686	C	T	synonymous_variant	gyrA	ML0006	CDS	369C>T	Asp123Asp		C	C	C	C	C	C	C	C	C	C	C	C	C	C	C	C	C	C	C	C	C	C	-	C	C	C	C	C	C	C	C	C	-	C	C	C	C	C	C	C
7870	G	A	missense_variant	gyrA	ML0006	CDS	553G>A	Glu185Lys		G	G	G	G	G	G	G	G	G	G	G	G	G	G	G	G	G	G	G	G	G	G	G	G	G	G	G	G	G	G	G	-	-	G	G	G	G	G	G	G
8237	C	T	missense_variant	gyrA	ML0006	CDS	920C>T	Ser307Leu		C	C	C	C	C	C	C	T	C	C	C	C	C	C	C	C	C	C	C	C	C	C	-	C	C	C	C	C	C	C	C	C	C	C	C	C	C	C	C	C
8402	G	A	missense_variant	gyrA	ML0006	CDS	1085G>A	Gly362Glu		G	G	G	G	G	G	G	G	G	G	G	G	G	G	G	G	G	G	G	G	G	G	-	G	G	G	G	G	G	G	G	-	-	G	G	G	G	G	G	G
8453	T	C	missense_variant	gyrA	ML0006	CDS	1136T>C	Leu379Pro	1A	T	T	T	T	T	C	C	C	C	C	C	C	C	C	C	C	C	C	C	C	C	C	C	C	C	C	C	C	C	C	C	-	-	C	C	C	C	C	C	C
8517	C	T	synonymous_variant	gyrA	ML0006	CDS	1200C>T	Arg400Arg		C	C	C	C	C	C	C	C	C	C	C	C	C	C	C	C	C	C	C	C	C	C	C	C	C	C	C	C	C	C	C	C	-	C	C	C	C	C	C	C
8548	G	A	missense_variant	gyrA	ML0006	CDS	1231G>A	Val411Ile		G	G	G	G	G	G	G	G	G	G	G	G	G	G	G	G	G	G	G	G	G	G	G	G	G	G	G	G	G	G	G	G	-	G	G	G	G	G	G	G
8628	G	A	synonymous_variant	gyrA	ML0006	CDS	1311G>A	Arg437Arg		G	G	G	G	G	G	G	G	G	G	G	G	G	G	G	G	G	G	G	G	G	G	G	G	G	G	G	G	G	G	G	G	-	G	G	G	G	G	G	G
9006	G	A	synonymous_variant	gyrA	ML0006	CDS	1689G>A	Leu563Leu		G	G	G	G	G	G	G	G	G	G	G	G	G	G	G	G	G	G	G	G	G	G	G	G	G	G	G	G	G	G	G	G	G	G	G	G	G	G	G	G
9381	G	A	synonymous_variant	gyrA	ML0006	CDS	2064G>A	Thr688Thr		G	G	G	G	G	G	G	G	G	G	G	G	G	G	G	G	G	A	G	G	G	G	G	G	G	G	G	G	G	G	G	G	G	G	G	G	G	G	G	G
9508	G	A	missense_variant	gyrA	ML0006	CDS	2191G>A	Val731Ile		G	G	G	G	G	G	G	G	G	G	G	G	G	G	G	G	G	G	G	G	G	G	G	G	G	G	G	G	G	G	G	G	-	G	G	G	G	G	G	G
9869	T	C	missense_variant	gyrA	ML0006	CDS	2552T>C	Ile851Thr		T	T	T	C	C	T	T	T	T	T	T	T	T	T	T	T	T	T	T	T	T	T	T	T	T	T	T	T	T	T	T	T	T	T	T	T	T	T	T	T
10248	G	A	synonymous_variant	gyrA	ML0006	CDS	2931G>A	Arg977Arg		G	G	G	G	G	G	G	A	G	G	G	G	G	G	G	G	G	G	G	G	G	G	-	G	G	G	G	G	G	G	-	-	G	G	G	G	G	G	G	G
10505	C	T	missense_variant	gyrA	ML0006	CDS	3188C>T	Ser1063Phe		C	C	C	C	C	C	C	C	C	C	C	C	C	C	C	C	C	C	C	C	C	C	-	C	C	C	C	C	C	C	C	C	C	C	C	C	C	C	C	C
10660	G	C	missense_variant	gyrA	ML0006	CDS	3343G>C	Gly1115Arg		G	G	G	G	G	G	G	G	G	G	G	G	G	G	G	G	G	G	G	C	C	G	G	G	G	G	G	G	G	G	G	G	G	G	G	G	G	G	G	G
10947	C	T	synonymous_variant	gyrA	ML0006	CDS	3630C>T	Arg1210Arg		C	C	C	C	C	C	C	C	C	C	C	C	C	C	C	C	C	C	C	C	C	C	C	C	C	C	C	C	C	C	T	C	-	C	C	C	C	C	C	C
11281	C	T	synonymous_variant	ML0007	ML0007	CDS	87C>T	Arg29Arg		C	C	C	C	C	C	-	C	C	C	C	C	C	C	C	C	C	C	T	C	C	C	C	C	C	C	C	C	C	C	C	C	-	C	C	C	C	C	C	C
11341	C	T	synonymous_variant	ML0007	ML0007	CDS	147C>T	Pro49Pro		C	C	C	C	C	C	C	C	C	C	C	C	T	-	T	C	C	C	C	C	C	C	C	C	C	C	C	C	C	C	C	C	-	C	C	C	C	C	C	C
11376	G	A	missense_variant	ML0007	ML0007	CDS	182G>A	Arg61Gln		G	G	G	G	G	G	G	G	G	G	G	G	G	G	G	G	G	G	A	G	G	G	G	G	G	G	G	G	G	G	G	G	G	G	G	G	G	G	G	G
11651	C	T	missense_variant	ML0007	ML0007	CDS	457C>T	Arg153Cys		C	C	C	C	C	C	-	C	C	C	C	C	C	C	C	C	C	C	C	C	C	C	-	C	C	C	C	T	T	C	C	C	-	C	C	C	C	C	C	C
11962	C	T	synonymous_variant	ML0007	ML0007	CDS	768C>T	Asn256Asn		C	C	C	C	C	C	C	C	C	C	C	C	C	C	C	C	C	C	C	C	C	C	C	C	C	C	C	C	C	C	C	C	T	C	C	C	C	C	C	C
12046	C	T	synonymous_variant	ML0007	ML0007	CDS	852C>T	Val284Val		C	C	C	C	C	C	C	C	C	C	C	C	C	C	C	C	C	C	C	C	C	C	C	C	C	C	C	C	C	C	C	C	C	C	C	C	C	C	C	C
12168	C	T	intergenic_region	ML0007-ileT	ML0007-MLP000001	intergenic_region	12168C>T			C	C	C	C	C	C	C	C	C	C	C	C	C	C	C	C	C	C	C	C	C	C	C	C	C	C	C	C	C	C	C	C	C	C	C	C	T	T	C	C
12492	C	T	intergenic_region	alaT-ML0008	MLP000002-ML0008c	intergenic_region	12492C>T			C	C	C	C	C	C	C	C	C	C	C	C	C	C	C	C	C	C	C	C	C	C	C	C	C	C	C	C	C	C	C	C	C	C	C	C	C	C	C	C
12499	G	A,C	alaT-ML0008	alaT-ML0008	MLP000002-ML0008c	intergenic_region	12499G>A;12499G>C	;		G	G	G	G	G	G	G	G	G	G	G	G	G	G	G	G	G	G	G	G	G	G	G	G	G	G	G	G	G	G	G	G	G	G	G	G	G	G	G	G
12632	G	A	intergenic_region	alaT-ML0008	MLP000002-ML0008c	intergenic_region	12632G>A			G	G	G	G	G	G	G	G	G	G	G	G	G	G	G	G	G	G	G	G	G	G	G	G	G	G	G	A	A	G	-	G	G	G	G	G	G	G	G	G
12709	A	G	intergenic_region	alaT-ML0008	MLP000002-ML0008c	intergenic_region	12709A>G			A	A	A	A	A	G	-	A	A	A	A	A	A	A	A	A	A	A	A	A	A	A	A	A	A	A	A	A	A	A	A	-	A	A	A	A	A	A	A	A
12748	C	T	intergenic_region	alaT-ML0008	MLP000002-ML0008c	intergenic_region	12748C>T			C	C	C	C	C	C	C	C	C	C	C	C	C	C	C	C	C	C	C	C	C	C	C	C	C	C	C	C	C	C	C	C	C	C	C	C	C	C	C	C
12975	A	G	missense_variant	ML0008	ML0008c	CDS	256T>C	Ser86Pro		A	A	A	A	A	A	A	A	A	-	A	A	A	A	A	A	A	A	A	A	A	A	A	A	A	A	A	A	A	A	A	-	A	A	A	A	A	A	A	A
13017	C	T	missense_variant	ML0008	ML0008c	CDS	214G>A	Asp72Asn		C	C	C	C	C	C	C	C	C	C	C	C	C	C	C	C	C	C	C	C	C	C	C	C	C	C	C	T	C	C	C	C	C	C	C	C	C	C	C	C
13392	A	G	intergenic_region	ML0008-ML0009	ML0008c-ML0009	intergenic_region	13392A>G			A	A	A	A	A	A	A	A	A	A	A	A	A	A	A	A	A	A	A	A	A	A	A	A	A	A	A	A	A	A	-	-	-	A	A	A	A	A	A	A
13412	T	A	intergenic_region	ML0008-ML0009	ML0008c-ML0009	intergenic_region	13412T>A			T	T	T	T	T	T	T	T	T	T	T	T	T	T	T	T	T	T	A	T	T	T	T	T	T	T	T	T	T	T	-	-	T	T	T	T	T	T	T	T
13482	G	C	intergenic_region	ML0008-ML0009	ML0008c-ML0009	intergenic_region	13482G>C			G	G	G	G	G	G	G	G	G	G	G	G	G	G	G	G	G	G	G	G	G	G	G	C	G	G	G	G	G	G	G	G	G	G	G	G	G	G	G	G
13808	G	T	missense_variant	ML0009	ML0009	CDS	34G>T	Ala12Ser		G	G	G	G	G	G	G	G	G	G	G	G	G	G	T	G	G	G	G	G	G	G	G	G	G	G	G	G	G	G	G	-	-	G	G	G	G	G	G	G
13907	C	T	missense_variant	ML0009	ML0009	CDS	133C>T	Pro45Ser	2F	C	C	C	C	C	C	C	C	C	C	C	C	C	C	C	C	C	C	C	C	C	C	C	C	C	C	C	T	T	T	T	T	-	T	T	T	C	C	C	C
13908	C	T	missense_variant	ML0009	ML0009	CDS	134C>T	Pro45Leu		C	C	C	C	C	C	C	T	C	C	C	C	C	C	C	C	C	C	C	C	C	C	C	C	C	C	C	C	C	C	C	C	-	C	C	C	C	C	C	C
13916	C	T	missense_variant	ML0009	ML0009	CDS	142C>T	His48Tyr		C	C	C	C	C	C	T	C	C	C	C	C	C	C	C	C	C	C	C	C	C	C	C	C	C	C	C	C	C	C	C	C	-	C	C	C	C	C	C	C
13937	G	A	missense_variant	ML0009	ML0009	CDS	163G>A	Gly55Arg		G	G	G	G	G	G	G	G	G	G	G	G	G	G	G	G	G	G	G	G	G	G	G	G	G	G	G	G	G	G	-	G	-	G	G	G	G	G	G	G
13945	C	T	synonymous_variant	ML0009	ML0009	CDS	171C>T	Phe57Phe		C	C	C	C	C	C	C	C	C	C	C	C	C	C	C	C	C	C	C	C	C	C	-	C	C	C	C	C	C	C	-	C	-	C	C	C	C	C	C	C
13953	T	C	missense_variant	ML0009	ML0009	CDS	179T>C	Ile60Thr		T	T	T	T	T	T	T	T	T	T	T	T	T	T	T	T	T	T	T	T	T	T	-	T	T	T	T	T	T	T	T	T	-	T	T	T	T	T	T	T
13972	C	T	intergenic_region	ML0009-ML0010	ML0009-ML0010c	intergenic_region	13972C>T			C	C	C	C	C	C	C	C	C	C	C	C	C	C	C	C	C	C	C	C	C	C	-	C	C	C	C	C	C	C	-	-	-	C	C	C	C	C	C	C
13994	C	T	intergenic_region	ML0009-ML0010	ML0009-ML0010c	intergenic_region	13994C>T			C	C	C	C	C	C	C	C	C	C	C	C	C	C	C	C	C	C	C	C	C	C	-	C	C	C	C	C	C	C	C	C	C	C	C	C	C	C	C	C
14226	C	T	intergenic_region	ML0009-ML0010	ML0009-ML0010c	intergenic_region	14226C>T			C	C	C	C	C	-	-	-	C	C	C	C	C	-	C	C	C	C	C	C	-	-	-	C	-	-	-	C	C	C	-	-	-	C	-	-	C	C	C	C
14313	T	C	intergenic_region	ML0009-ML0010	ML0009-ML0010c	intergenic_region	14313T>C			T	T	T	T	T	T	-	T	T	T	T	T	T	T	T	T	T	T	T	T	T	T	-	T	T	T	T	T	T	T	T	-	T	T	T	T	T	T	T	T
14432	T	C	intergenic_region	ML0009-ML0010	ML0009-ML0010c	intergenic_region	14432T>C			T	T	T	T	T	T	T	T	T	T	T	T	T	T	T	T	T	T	T	T	T	T	T	T	T	T	T	T	C	T	T	-	-	T	T	T	T	T	T	T
14554	C	T	intergenic_region	ML0009-ML0010	ML0009-ML0010c	intergenic_region	14554C>T			C	C	C	C	C	C	C	C	C	C	C	C	C	C	C	C	C	C	C	C	C	C	-	C	C	C	C	C	C	C	C	C	-	C	C	C	C	C	C	C
14574	C	T	intergenic_region	ML0009-ML0010	ML0009-ML0010c	intergenic_region	14574C>T			C	C	C	C	C	C	-	T	C	C	C	C	C	C	C	C	C	C	C	C	C	C	-	C	C	C	C	C	C	C	C	C	-	C	C	C	C	C	C	C
14602	G	A	intergenic_region	ML0009-ML0010	ML0009-ML0010c	intergenic_region	14602G>A			G	G	G	G	G	G	G	G	G	G	G	G	G	G	G	G	G	G	G	G	G	G	G	G	A	G	G	G	G	G	G	G	-	G	G	G	G	G	G	G
14676	C	T	intergenic_region	ML0009-ML0010	ML0009-ML0010c	intergenic_region	14676C>T			C	C	C	C	C	C	-	C	C	C	C	C	C	C	C	C	C	C	C	C	C	C	-	C	C	C	C	C	C	C	C	C	C	C	C	-	C	C	C	C
14773	G	A	intergenic_region	ML0009-ML0010	ML0009-ML0010c	intergenic_region	14773G>A			G	G	G	G	G	G	-	G	G	G	G	G	G	G	G	G	G	G	G	G	G	G	G	G	G	G	G	G	G	G	G	-	G	G	G	G	G	G	A	A
15282	A	G	intergenic_region	ML0009-ML0010	ML0009-ML0010c	intergenic_region	15282A>G			A	A	A	A	A	-	A	A	A	A	A	A	A	A	A	A	A	A	A	A	A	A	A	A	A	A	A	A	A	A	-	-	-	A	A	A	A	A	A	A
15416	G	A	intergenic_region	ML0009-ML0010	ML0009-ML0010c	intergenic_region	15416G>A			G	G	G	G	G	G	G	G	G	G	G	G	G	G	G	G	G	G	G	G	G	G	G	G	G	G	G	A	A	G	G	-	G	G	G	G	G	G	G	G
15439	G	A	non_coding_transcript_exon_variant	ML0010	ML0010c	pseudogene	329C>T		3K-1	G	G	G	G	G	G	G	G	G	G	G	G	G	G	G	G	G	G	G	G	G	G	G	G	G	G	G	G	G	G	G	-	-	G	G	G	G	G	G	G
15658	G	A	non_coding_transcript_exon_variant	ML0010	ML0010c	pseudogene	110C>T			G	G	G	G	G	G	G	G	G	G	G	G	G	G	G	G	G	G	G	G	G	G	G	G	G	G	G	G	G	G	G	G	-	G	G	G	G	G	G	G
15672	G	A	non_coding_transcript_exon_variant	ML0010	ML0010c	pseudogene	96C>T			G	G	G	G	G	G	G	G	G	G	G	G	G	G	G	G	G	G	G	G	G	G	G	G	G	G	G	A	A	G	G	G	G	G	G	G	G	G	G	G
15809	G	A	intergenic_region	ML0010-ppiA	ML0010c-ML0011	intergenic_region	15809G>A			G	G	G	G	G	G	G	G	G	G	G	G	G	G	G	A	A	G	G	G	G	G	G	G	G	G	G	G	G	G	G	G	G	G	G	G	G	G	G	G
15970	G	A	intergenic_region	ML0010-ppiA	ML0010c-ML0011	intergenic_region	15970G>A			G	G	G	G	G	G	G	G	G	G	G	G	G	A	G	G	G	G	G	G	G	G	G	G	G	G	G	G	G	G	G	G	G	G	G	G	G	G	G	G
15985	G	A	intergenic_region	ML0010-ppiA	ML0010c-ML0011	intergenic_region	15985G>A			G	G	G	G	G	G	G	G	G	G	G	G	G	G	G	G	G	G	G	G	G	G	G	G	G	G	G	G	G	G	G	G	G	G	G	G	G	G	G	G
16320	C	T	missense_variant	ppiA	ML0011	CDS	328C>T	Pro110Ser		C	C	C	C	C	C	C	C	C	-	C	C	C	C	C	C	C	C	C	C	C	C	-	C	C	C	C	C	C	C	C	C	C	C	C	C	C	C	C	C
16559	A	G	intergenic_region	ppiA-ML0012	ML0011-ML0012c	intergenic_region	16559A>G			A	A	A	A	A	A	A	A	A	A	A	A	A	A	A	A	A	A	A	A	A	A	A	A	A	A	A	G	G	A	A	-	A	A	A	A	A	A	A	A
16736	C	T	missense_variant	ML0012	ML0012c	CDS	244G>A	Ala82Thr		C	C	C	C	C	C	C	C	C	C	C	C	C	C	C	C	C	C	C	C	C	C	C	C	C	C	C	C	C	C	C	C	C	C	C	C	C	C	C	C
16900	C	T	missense_variant	ML0012	ML0012c	CDS	80G>A	Cys27Tyr		C	C	C	C	C	C	C	C	C	C	C	C	C	C	C	C	C	C	C	C	C	C	C	C	C	C	C	C	C	C	C	C	-	C	C	C	C	C	C	C
17116	C	A	intergenic_region	ML0012-ML0013	ML0012c-ML0013c	intergenic_region	17116C>A			C	C	C	C	C	C	C	C	C	C	C	C	C	C	C	C	C	C	C	C	C	C	C	C	C	C	C	C	C	C	C	C	-	C	C	C	C	C	C	C
17157	G	A	synonymous_variant	ML0013	ML0013c	CDS	259C>T	Leu87Leu		G	G	G	G	G	-	G	G	G	G	G	G	G	G	G	G	G	G	G	G	G	G	G	G	G	G	G	G	G	G	G	-	-	G	G	G	G	G	G	G
17173	G	A	synonymous_variant	ML0013	ML0013c	CDS	243C>T	Phe81Phe		G	G	G	G	G	G	G	G	G	G	G	G	G	G	G	G	G	G	G	G	G	G	A	G	G	G	G	G	G	G	G	G	-	G	G	G	G	G	G	G
17278	G	A	synonymous_variant	ML0013	ML0013c	CDS	138C>T	Val46Val		G	G	G	G	G	G	G	G	G	G	G	G	G	G	G	G	G	G	G	G	G	G	G	G	G	G	G	G	G	G	G	-	-	G	G	G	G	G	G	G
17427	G	A	intergenic_region	ML0013-ML0014	ML0013c-ML0014	intergenic_region	17427G>A			G	G	G	G	G	G	G	G	G	G	G	G	G	G	G	G	G	G	G	G	G	G	-	G	G	G	G	G	G	G	G	G	-	G	G	G	G	G	G	G
17669	C	T	non_coding_transcript_exon_variant	ML0014	ML0014	pseudogene	187C>T			C	C	C	C	C	C	C	C	C	C	C	C	C	C	C	C	C	C	C	C	C	C	-	C	C	C	C	C	C	C	C	-	-	C	C	C	C	C	C	C
17895	G	A	non_coding_transcript_exon_variant	ML0014	ML0014	pseudogene	413G>A			G	G	G	G	G	G	G	G	G	G	G	G	G	G	G	G	G	G	G	G	G	G	G	G	G	G	G	G	G	G	G	-	-	G	G	G	G	G	G	G
17928	G	A	non_coding_transcript_exon_variant	ML0014	ML0014	pseudogene	446G>A			G	G	G	G	G	G	G	G	G	G	G	G	G	G	G	G	G	G	G	G	G	G	G	G	G	G	G	G	G	G	G	G	-	G	G	G	G	G	G	G
17935	T	C	non_coding_transcript_exon_variant	ML0014	ML0014	pseudogene	453T>C			T	T	T	T	T	T	T	T	T	T	T	T	T	T	T	T	T	T	T	T	T	T	T	T	T	T	T	C	C	T	T	T	T	T	T	T	T	T	T	T
18026	C	T	non_coding_transcript_exon_variant	ML0014	ML0014	pseudogene	544C>T			C	C	C	C	C	C	C	C	C	C	C	C	C	C	C	C	C	C	C	C	C	C	C	C	C	C	C	C	C	C	C	C	-	C	C	C	C	C	C	C
18439	G	A	missense_variant	pabA	ML0015	CDS	115G>A	Asp39Asn		G	G	G	G	G	G	G	G	G	G	G	G	G	G	G	G	G	G	G	G	G	G	G	G	G	G	G	G	G	G	G	G	G	G	G	G	G	G	G	G
18544	G	A	missense_variant	pabA	ML0015	CDS	220G>A	Ala74Thr		G	G	G	G	G	G	G	G	G	G	G	G	G	G	G	G	G	G	G	G	G	G	-	G	G	G	G	G	G	G	-	-	-	G	G	G	G	G	G	G
18915	C	T	synonymous_variant	pabA	ML0015	CDS	591C>T	Asp197Asp		C	C	C	C	C	C	C	C	C	C	C	C	C	C	C	C	C	C	C	C	C	C	C	C	C	C	C	C	C	C	C	C	-	C	C	C	C	C	C	C
18929	G	A	missense_variant	pabA	ML0015	CDS	605G>A	Arg202His		G	G	G	G	G	G	G	G	G	G	G	G	G	G	G	G	G	G	G	G	G	G	G	G	G	G	G	A	A	G	G	G	-	G	G	G	G	G	G	G
19071	G	A	missense_variant	pknB	ML0016c	CDS	1799C>T	Ala600Val		G	G	G	G	G	G	G	G	G	G	G	G	G	G	G	G	G	G	G	G	G	G	G	G	G	G	G	G	G	G	G	-	G	G	G	G	G	G	G	G
19163	G	A	synonymous_variant	pknB	ML0016c	CDS	1707C>T	Asp569Asp		G	G	G	G	G	-	G	G	G	G	G	G	G	G	G	G	G	G	G	G	G	G	A	G	G	G	G	G	G	G	G	-	-	G	G	G	G	G	G	G
19452	G	A	missense_variant	pknB	ML0016c	CDS	1418C>T	Thr473Ile		G	G	G	G	G	G	G	G	G	G	G	G	G	G	G	-	G	G	G	A	A	A	-	A	A	A	A	-	G	G	G	G	G	G	G	G	G	G	G	G
19469	G	A	synonymous_variant	pknB	ML0016c	CDS	1401C>T	Asn467Asn		G	G	G	G	G	G	G	G	G	G	G	G	G	G	G	G	G	A	G	G	G	G	G	G	G	G	G	G	G	G	G	G	G	G	G	G	G	G	G	G
19659	G	A	missense_variant	pknB	ML0016c	CDS	1211C>T	Ala404Val		G	G	G	G	G	G	G	G	G	G	G	G	G	G	G	G	G	G	G	G	G	G	G	G	G	G	G	G	G	G	G	-	-	G	G	G	G	G	G	G
19802	G	A	synonymous_variant	pknB	ML0016c	CDS	1068C>T	Val356Val		G	G	G	G	G	-	G	G	G	G	G	G	G	G	G	G	G	G	G	G	G	G	G	G	G	G	G	G	G	G	A	-	G	G	G	G	G	G	G	G
19848	G	A	missense_variant	pknB	ML0016c	CDS	1022C>T	Ala341Val		G	G	G	G	G	-	-	A	G	G	G	G	G	G	G	G	G	G	G	G	G	G	-	G	G	G	G	G	G	G	G	G	-	G	G	G	G	G	G	G
19909	T	A	missense_variant	pknB	ML0016c	CDS	961A>T	Ser321Cys		T	A	T	T	T	T	T	T	T	T	T	T	T	T	T	T	T	T	T	T	T	T	T	T	T	T	T	T	T	T	T	T	-	T	T	T	T	T	T	T
20060	G	A	synonymous_variant	pknB	ML0016c	CDS	810C>T	Ala270Ala		G	G	G	G	G	G	G	G	G	G	G	G	G	G	G	G	G	G	G	G	G	G	G	G	G	G	G	G	G	G	G	G	-	G	G	G	G	G	G	G
20621	G	A	synonymous_variant	pknB	ML0016c	CDS	249C>T	Ser83Ser		G	G	G	G	G	G	G	G	G	G	G	G	G	G	G	G	G	G	G	G	G	G	G	G	G	G	G	G	G	G	G	-	-	G	G	G	G	G	G	G
20910	G	A	missense_variant	pknA	ML0017c	CDS	1283C>T	Thr428Ile		G	G	G	G	G	G	G	G	G	G	G	G	G	G	G	G	G	G	G	G	G	G	G	G	G	G	G	G	G	G	G	-	-	G	G	G	G	G	G	G
20918	G	A	synonymous_variant	pknA	ML0017c	CDS	1275C>T	Ala425Ala		G	G	G	G	G	G	G	G	G	G	G	G	G	G	G	G	G	G	G	G	G	G	G	G	G	G	G	G	G	G	G	-	-	G	G	G	G	G	G	G
21139	G	T	missense_variant	pknA	ML0017c	CDS	1054C>A	Leu352Met		G	G	G	G	G	G	-	G	G	G	G	G	G	G	G	G	G	G	G	G	G	G	-	G	G	G	G	G	G	G	G	G	-	G	G	G	G	G	G	G
21959	G	A	synonymous_variant	pknA	ML0017c	CDS	234C>T	Asp78Asp		G	G	G	G	G	G	G	G	G	G	G	G	G	G	G	G	G	G	G	G	G	G	G	G	G	G	G	G	G	G	G	-	-	G	G	G	G	G	G	G
22061	G	A	synonymous_variant	pknA	ML0017c	CDS	132C>T	Leu44Leu		G	G	G	G	G	G	G	G	G	G	G	G	G	G	G	G	G	G	G	G	G	G	G	G	G	G	G	G	G	G	G	-	-	G	G	G	G	G	G	G
22151	G	A	synonymous_variant	pknA	ML0017c	CDS	42C>T	Arg14Arg		G	G	G	G	G	G	G	G	G	G	G	G	G	G	G	G	G	G	G	G	G	G	G	G	G	G	G	G	G	G	G	-	-	G	G	G	G	G	G	G
22488	G	A	missense_variant	pbpA	ML0018c	CDS	1180C>T	Pro394Ser		G	G	G	G	G	G	-	G	G	G	G	G	G	G	G	G	G	G	G	G	G	G	G	G	G	G	G	G	G	G	G	-	-	G	G	G	G	G	G	G
22719	G	A	synonymous_variant	pbpA	ML0018c	CDS	949C>T	Leu317Leu	4	G	G	G	G	G	G	G	G	G	G	G	G	G	G	G	G	G	G	G	G	G	G	-	G	G	G	G	G	G	G	G	G	-	G	G	G	G	G	G	G
22909	G	A	synonymous_variant	pbpA	ML0018c	CDS	759C>T	Pro253Pro		G	G	G	G	G	G	G	G	G	G	G	G	A	A	A	G	G	G	G	G	G	G	G	G	G	G	G	G	G	G	G	G	-	G	G	G	G	G	G	G
23040	G	A	synonymous_variant	pbpA	ML0018c	CDS	628C>T	Leu210Leu		G	G	G	G	G	G	G	G	G	G	G	G	G	G	G	G	G	G	G	G	G	G	G	G	G	G	G	G	G	G	G	G	G	G	G	G	G	G	G	G
23299	G	A	synonymous_variant	pbpA	ML0018c	CDS	369C>T	Phe123Phe		G	G	G	G	-	G	G	G	G	G	G	G	G	G	G	G	G	G	G	G	G	G	-	G	G	G	G	G	G	G	-	-	-	G	G	G	G	G	G	G
23381	G	A	missense_variant	pbpA	ML0018c	CDS	287C>T	Ser96Phe		G	G	G	G	G	G	G	G	G	G	G	G	G	G	G	G	G	G	G	G	G	G	G	G	G	G	G	G	G	G	G	-	G	G	G	G	G	G	G	G
23700	G	A	synonymous_variant	rodA	ML0019c	CDS	1362C>T	Ile454Ile		G	G	G	G	G	G	-	G	G	G	G	G	G	G	G	G	G	G	G	G	G	G	-	G	G	G	G	G	G	G	G	G	G	G	G	G	G	G	G	G
24230	T	C	missense_variant	rodA	ML0019c	CDS	832A>G	Thr278Ala		T	T	T	T	T	T	T	T	T	T	T	T	T	T	T	T	T	T	T	T	T	T	T	T	T	T	T	T	T	T	T	T	T	T	T	T	T	T	T	T
24864	G	A	synonymous_variant	rodA	ML0019c	CDS	198C>T	Ala66Ala	2H	G	G	G	G	G	G	G	G	G	G	G	G	G	G	G	G	G	G	G	G	G	G	G	G	G	G	G	G	G	G	G	G	G	G	G	G	A	A	A	A
24901	C	T	missense_variant	rodA	ML0019c	CDS	161G>A	Gly54Asp		C	C	C	C	C	C	C	C	C	C	C	C	C	C	C	C	C	C	C	C	C	C	C	C	C	C	C	C	C	C	C	C	C	C	C	C	C	C	C	C
25118	C	T	synonymous_variant	ML0020	ML0020c	CDS	1470G>A	Thr490Thr		C	C	C	C	C	C	C	C	C	C	C	C	C	C	C	C	C	C	C	C	C	C	C	C	C	C	C	C	C	C	C	-	-	C	C	C	C	C	C	C
25414	C	T	missense_variant	ML0020	ML0020c	CDS	1174G>A	Ala392Thr		C	C	C	C	C	C	C	C	C	C	C	C	C	C	C	C	C	C	C	C	C	C	C	C	C	C	C	T	T	C	C	C	-	C	C	C	C	C	C	C
26545	G	A	synonymous_variant	ML0020	ML0020c	CDS	43C>T	Leu15Leu	3K-1	G	G	G	G	G	G	G	G	G	G	G	G	G	G	G	G	G	G	G	G	G	G	G	G	G	G	G	G	G	G	G	-	-	G	G	G	G	G	G	G
27143	A	C	intergenic_region	ML0021-ML0022	ML0021c-ML0022c	intergenic_region	27143A>C			A	A	A	A	A	A	A	A	A	A	A	A	A	A	A	A	A	A	A	A	A	A	A	A	A	A	A	A	A	A	A	A	A	A	A	A	A	A	A	A
27730	G	A	missense_variant	ML0022	ML0022c	CDS	910C>T	Pro304Ser		G	G	G	G	G	G	G	G	G	G	G	G	G	G	G	G	G	G	G	A	A	G	G	G	G	G	G	G	G	G	G	G	-	G	G	G	G	G	G	G
27937	G	A	missense_variant	ML0022	ML0022c	CDS	703C>T	His235Tyr		G	G	G	G	-	G	G	G	G	G	G	G	G	G	G	G	G	G	G	G	G	G	G	G	G	G	G	G	G	G	G	G	-	G	G	G	G	G	G	G
28397	C	T	synonymous_variant	ML0022	ML0022c	CDS	243G>A	Thr81Thr		C	C	C	C	C	C	C	C	C	C	C	C	C	C	C	C	C	C	C	T	T	T	-	T	T	T	T	C	C	C	C	-	-	C	C	C	C	C	C	C
28594	C	T	missense_variant	ML0022	ML0022c	CDS	46G>A	Glu16Lys		C	C	C	C	C	C	C	C	C	C	C	C	C	C	C	C	C	C	C	C	C	C	C	C	C	C	C	C	C	C	C	-	C	C	C	C	C	C	C	C
28689	C	T	intergenic_region	ML0022-leuT	ML0022c-MLP000003	intergenic_region	28689C>T			C	C	C	C	C	C	C	C	C	C	C	C	C	C	C	C	C	C	C	C	C	C	C	C	C	C	C	C	C	C	C	C	-	C	C	C	C	C	C	C
29107	G	A	synonymous_variant	ML0023	ML0023c	CDS	159C>T	Ile53Ile		G	G	G	G	G	G	G	G	G	G	G	A	G	G	G	G	G	G	G	G	G	G	G	G	G	G	G	G	G	G	G	G	-	G	G	G	G	G	G	G
29460	C	T	intergenic_region	ML0023-ML0024	ML0023c-ML0024	intergenic_region	29460C>T			C	C	C	C	C	C	C	C	C	C	C	C	C	C	C	C	C	C	C	C	C	C	C	C	C	C	C	C	C	C	C	C	C	C	C	C	C	C	C	C
29508	C	T	intergenic_region	ML0023-ML0024	ML0023c-ML0024	intergenic_region	29508C>T			C	C	C	C	C	C	C	C	C	C	C	C	C	C	C	C	C	C	C	C	C	C	C	C	C	C	C	C	C	C	C	C	C	C	C	C	C	C	C	C
29563	C	T	intergenic_region	ML0023-ML0024	ML0023c-ML0024	intergenic_region	29563C>T			C	C	C	C	C	C	C	C	C	C	C	C	C	C	C	C	C	C	C	C	C	C	C	C	C	C	C	C	C	C	C	C	C	C	C	C	C	C	C	C
29637	C	T	intergenic_region	ML0023-ML0024	ML0023c-ML0024	intergenic_region	29637C>T			C	C	C	C	C	C	C	C	C	C	C	C	C	C	C	C	C	C	C	C	C	C	C	C	C	C	C	C	C	C	C	C	-	C	C	C	C	C	C	C
30699	G	A	intergenic_region	ML0025-PPE	ML0025c-ML0026	intergenic_region	30699G>A			G	G	G	G	G	G	G	G	G	G	G	G	G	G	G	G	G	G	G	G	G	G	G	G	G	G	G	G	G	G	G	G	-	G	G	G	G	G	G	G
30886	G	A	intergenic_region	ML0025-PPE	ML0025c-ML0026	intergenic_region	30886G>A			G	G	G	G	G	G	G	G	G	G	G	G	G	G	G	G	G	G	G	G	G	G	G	G	G	G	G	G	G	G	G	G	G	G	G	G	G	G	A	A
30911	G	A	intergenic_region	ML0025-PPE	ML0025c-ML0026	intergenic_region	30911G>A			G	G	G	G	G	G	G	G	G	G	G	G	G	G	G	G	G	G	G	G	G	G	G	G	G	G	G	G	G	G	G	G	G	G	G	G	G	G	G	G
31044	G	A	non_coding_transcript_exon_variant	PPE	ML0026	pseudogene	608C>T			G	G	G	G	G	G	G	G	G	G	G	G	G	G	G	G	G	G	G	G	G	G	G	G	G	G	G	G	G	G	-	G	G	G	G	G	A	A	G	G
31049	G	A	non_coding_transcript_exon_variant	PPE	ML0026	pseudogene	603C>T		2H	G	G	G	G	G	G	G	G	G	G	G	G	G	G	G	G	G	G	G	G	G	G	-	G	G	G	G	G	G	G	-	G	G	G	G	G	A	A	A	A
31839	G	A	intergenic_region	PPE-ML0027	ML0026-ML0027c	intergenic_region	31839G>A		2H	G	G	G	G	G	G	G	G	G	G	G	G	G	G	G	G	G	G	G	G	G	G	G	G	G	G	G	G	G	G	G	G	-	G	G	G	A	A	A	A
35507	A	G	missense_variant	ML0031	ML0031c	CDS	617T>C	Ile206Thr		A	A	A	A	A	A	A	A	A	A	A	A	A	A	A	A	A	A	A	A	A	A	A	A	A	A	A	A	A	A	-	A	-	A	A	A	A	A	A	A
38202	C	T	missense_variant	leuS	ML0032	CDS	1882C>T	Arg628Trp		C	C	C	C	C	C	C	C	C	C	C	C	C	-	C	C	C	C	C	C	C	C	C	C	C	C	C	C	C	C	C	C	C	C	C	C	C	C	C	C
38769	G	A	missense_variant	leuS	ML0032	CDS	2449G>A	Asp817Asn		G	G	G	G	G	G	G	G	G	G	G	G	G	G	G	G	G	G	G	G	G	G	G	G	G	G	G	G	G	G	G	G	G	G	G	G	G	G	G	G
40443	G	A	intergenic_region	ML0033-ML0034	ML0033-ML0034	intergenic_region	40443G>A			G	G	G	G	G	-	G	G	G	G	G	G	G	G	G	G	G	G	G	G	G	G	G	G	G	G	G	G	G	G	-	G	G	G	G	G	G	G	G	G
40503	C	T	intergenic_region	ML0033-ML0034	ML0033-ML0034	intergenic_region	40503C>T			C	C	C	C	C	C	C	C	C	C	C	C	C	C	C	C	C	C	C	C	C	C	C	C	C	C	C	C	C	C	C	-	C	C	C	C	C	C	C	C
40626	C	T	intergenic_region	ML0033-ML0034	ML0033-ML0034	intergenic_region	40626C>T			C	C	C	C	C	C	C	C	C	C	C	C	C	C	C	C	C	C	C	C	C	C	C	C	C	C	C	C	C	C	C	-	-	C	C	C	C	C	C	C
42450	C	G	non_coding_transcript_exon_variant	ML0035	ML0035	pseudogene	229C>G			C	C	C	C	C	C	C	C	C	C	C	C	C	C	C	C	C	C	C	C	C	C	C	C	C	C	C	C	G	C	C	C	-	C	C	C	C	C	C	C
43827	C	G	intergenic_region	ML0036-ML0037	ML0036-ML0037	intergenic_region	43827C>G			C	C	C	C	C	G	C	C	C	C	C	C	C	C	C	C	C	C	C	C	C	C	C	C	C	C	C	C	C	C	C	-	C	C	C	C	C	C	C	C
44180	T	C	non_coding_transcript_exon_variant	ML0037	ML0037	pseudogene	104T>C		2H	T	T	T	T	T	T	-	T	T	T	T	T	T	T	T	T	T	T	T	T	T	T	-	T	T	T	T	T	T	T	T	T	-	T	T	T	C	C	C	C
44770	G	A	non_coding_transcript_exon_variant	ML0037	ML0037	pseudogene	694G>A			G	G	G	G	G	G	G	G	G	G	G	G	G	G	G	G	G	G	G	G	G	G	G	G	G	G	G	G	G	G	-	-	-	G	G	G	G	G	G	G
44832	G	A	non_coding_transcript_exon_variant	ML0037	ML0037	pseudogene	756G>A			G	G	G	G	G	G	G	G	G	G	G	G	G	G	G	G	G	G	G	G	G	G	G	G	G	G	G	G	G	G	G	-	-	G	G	G	G	G	G	G
45159	A	G	non_coding_transcript_exon_variant	ML0037	ML0037	pseudogene	1083A>G			A	A	A	A	A	A	A	A	A	A	A	A	A	A	A	A	A	A	A	A	A	A	A	A	A	A	A	A	A	A	A	-	A	A	A	A	A	A	A	A
45216	C	T	non_coding_transcript_exon_variant	ML0037	ML0037	pseudogene	1140C>T			C	C	C	C	C	C	C	C	C	C	C	C	C	C	C	C	C	C	C	C	C	C	C	C	C	C	C	C	C	C	-	-	C	C	C	C	C	C	C	C
45407	C	T	non_coding_transcript_exon_variant	ML0038	ML0038	pseudogene	11C>T			C	C	C	C	C	C	C	C	C	C	C	C	C	C	C	C	C	C	C	C	C	C	C	C	C	C	C	C	C	C	-	-	-	C	C	C	C	C	C	C
45472	G	A	non_coding_transcript_exon_variant	ML0038	ML0038	pseudogene	76G>A			G	G	G	G	G	G	G	G	G	G	G	A	G	G	G	G	G	G	G	G	G	G	G	G	G	G	G	G	G	G	G	G	-	G	G	G	G	G	G	G
45791	T	C	non_coding_transcript_exon_variant	ML0038	ML0038	pseudogene	395T>C			T	T	T	T	T	-	T	T	T	T	T	T	T	T	T	T	T	T	T	T	T	T	-	T	T	T	T	T	T	T	-	-	T	T	T	T	T	T	T	T
46096	A	G	non_coding_transcript_exon_variant	ML0038	ML0038	pseudogene	700A>G			A	A	A	A	A	A	A	A	A	A	A	A	A	A	A	A	A	A	A	A	A	A	A	A	A	A	A	A	A	A	A	A	-	A	A	A	A	A	A	A
46416	G	A	non_coding_transcript_exon_variant	ML0038	ML0038	pseudogene	1020G>A			G	G	G	G	G	G	G	G	G	G	G	G	G	G	G	G	G	G	G	G	G	G	G	G	G	G	G	G	G	G	G	G	G	G	G	G	G	G	G	G
48196	G	A	non_coding_transcript_exon_variant	ML0039	ML0039	pseudogene	926G>A			G	G	G	G	G	G	G	G	G	G	G	G	G	G	G	G	G	G	G	G	G	G	G	G	G	G	G	G	G	G	G	-	-	G	G	G	G	G	G	G
48229	C	T	non_coding_transcript_exon_variant	ML0039	ML0039	pseudogene	959C>T			C	C	C	C	C	C	C	C	C	-	C	C	C	C	C	C	C	C	C	C	C	C	C	C	C	C	C	C	C	C	-	C	-	C	C	C	C	C	C	C
48235	G	A	non_coding_transcript_exon_variant	ML0039	ML0039	pseudogene	965G>A			G	G	G	G	G	G	G	G	G	G	G	G	G	G	G	G	G	G	G	G	G	G	G	G	G	G	G	G	G	G	-	G	-	G	G	G	G	G	G	G
48680	G	T	intergenic_region	ML0039-ML0040	ML0039-ML0040c	intergenic_region	48680G>T			G	G	G	G	G	G	G	G	G	-	G	G	G	G	G	G	G	G	G	G	G	G	-	G	G	G	G	G	G	G	-	G	-	G	G	G	G	G	G	G
48732	C	T	intergenic_region	ML0039-ML0040	ML0039-ML0040c	intergenic_region	48732C>T			C	C	C	C	C	C	C	C	C	C	C	C	C	C	C	T	T	T	T	T	T	T	-	T	T	T	T	C	C	C	C	C	-	C	C	C	C	C	C	C
50428	G	A	intergenic_region	ML0040-ML0041	ML0040c-ML0041	intergenic_region	50428G>A			G	G	G	G	G	G	-	G	G	G	G	G	G	G	G	G	G	G	G	G	G	G	G	G	G	G	G	G	G	G	G	G	-	G	G	G	G	G	G	G
51299	C	T	missense_variant	ML0041	ML0041	CDS	644C>T	Thr215Ile		C	C	C	C	C	C	C	C	C	C	C	C	C	C	C	C	C	C	C	C	C	C	C	C	C	C	C	C	C	C	C	C	-	C	C	C	C	C	C	C
51988	C	T	missense_variant	ML0041	ML0041	CDS	1333C>T	Arg445Cys		C	C	T	C	C	C	C	C	C	C	C	C	C	C	C	C	C	C	C	C	C	C	C	C	C	C	C	C	C	C	C	-	C	C	C	C	C	C	C	C
52084	C	T	missense_variant	ML0042	ML0042	CDS	92C>T	Thr31Ile		C	C	C	C	C	C	C	C	C	C	C	C	C	C	C	C	C	C	C	C	C	C	C	C	C	C	C	C	C	T	C	C	C	C	C	C	C	C	C	C
52851	T	C	missense_variant	ML0042	ML0042	CDS	859T>C	Trp287Arg		T	C	C	C	C	-	C	C	C	C	C	C	C	C	C	C	C	C	C	C	C	C	-	C	C	C	C	C	C	C	-	-	-	C	C	C	C	C	C	C
53300	C	T	synonymous_variant	ML0042	ML0042	CDS	1308C>T	Gly436Gly		C	C	C	C	C	C	C	C	C	C	C	C	C	C	C	C	C	C	C	C	C	C	C	C	C	C	C	C	C	C	C	C	-	C	C	C	C	C	C	C
53995	G	A	non_coding_transcript_exon_variant	ML0043	ML0043	pseudogene	277G>A			G	G	G	G	G	G	G	G	G	G	G	G	G	G	G	G	G	G	G	G	G	G	G	G	G	G	G	G	G	G	G	G	-	G	G	G	G	G	G	G
55736	G	T	non_coding_transcript_exon_variant	ML0045	ML0045	pseudogene	156G>T			G	G	G	G	G	G	G	G	G	G	G	G	G	G	G	G	G	G	G	G	G	G	G	G	G	G	G	G	G	G	G	G	-	G	G	G	G	G	G	G
56421	C	T	non_coding_transcript_exon_variant	ML0045	ML0045	pseudogene	841C>T			C	C	C	C	C	-	C	C	C	C	C	C	C	C	C	C	C	C	C	C	C	C	C	C	C	C	C	C	C	C	C	-	-	C	C	C	C	C	C	C
57633	T	G	non_coding_transcript_exon_variant	ML0046	ML0046c	pseudogene	290A>C		3K-1	T	T	T	T	T	-	T	T	T	T	T	T	T	T	T	T	T	T	T	T	T	T	T	T	T	T	T	T	T	T	T	-	-	T	T	T	T	T	T	T
58052	C	T	missense_variant	ML0047	ML0047c	CDS	1507G>A	Val503Ile	2H	C	C	C	C	C	C	-	C	C	C	C	C	C	C	C	-	C	C	C	C	C	C	-	C	C	C	C	C	C	C	-	C	C	C	C	C	T	T	T	T
58631	C	T	missense_variant	ML0047	ML0047c	CDS	928G>A	Ala310Thr		C	C	C	C	C	C	-	C	C	C	C	C	C	C	T	-	C	C	C	C	C	C	-	C	C	C	C	-	-	C	C	-	-	C	C	C	C	C	C	C
58756	G	A	missense_variant	ML0047	ML0047c	CDS	803C>T	Ala268Val		G	G	G	G	G	G	G	G	G	G	G	G	G	G	G	G	G	G	G	G	G	G	G	G	G	A	G	G	G	G	G	-	-	G	G	G	G	G	G	G
59871	G	A	missense_variant	ML0048	ML0048c	CDS	1445C>T	Thr482Met		G	G	G	G	G	-	G	G	G	G	G	G	G	G	G	G	G	A	G	G	G	G	G	G	G	G	G	G	G	G	G	-	-	G	G	G	G	G	G	G
60096	T	G	missense_variant	ML0048	ML0048c	CDS	1220A>C	Asp407Ala		T	T	T	T	T	T	-	T	T	T	T	T	T	T	T	T	T	T	T	T	T	T	T	T	T	T	T	T	T	T	T	-	T	T	T	T	T	T	T	T
60699	G	A	missense_variant	ML0048	ML0048c	CDS	617C>T	Ser206Leu		G	G	G	G	G	G	G	G	G	G	G	G	A	G	G	G	G	G	G	G	G	G	G	G	G	G	G	G	G	G	G	G	G	G	G	G	G	G	G	G
60863	C	T	missense_variant	ML0048	ML0048c	CDS	453G>A	Met151Ile		C	C	C	C	C	C	C	C	C	C	C	C	C	C	C	C	C	C	C	C	C	C	C	C	C	C	C	C	C	C	C	C	C	C	C	C	C	C	C	C
61244	C	T	synonymous_variant	ML0048	ML0048c	CDS	72G>A	Glu24Glu		C	C	C	C	C	C	C	C	C	-	C	C	C	C	C	C	C	C	C	C	C	C	C	C	C	C	C	C	C	C	C	-	C	C	C	C	C	C	C	C
61425	A	G	missense_variant	ML0049	ML0049c	CDS	269T>C	Met90Thr		A	A	A	A	A	G	G	G	G	G	G	G	G	G	G	G	G	G	G	G	G	A	G	G	G	G	G	G	G	G	-	G	-	G	G	G	G	G	G	G
61435	C	T	missense_variant	ML0049	ML0049c	CDS	259G>A	Ala87Thr		C	C	C	C	C	C	C	C	C	C	C	C	C	C	C	C	C	C	C	C	C	C	C	C	C	C	C	C	C	C	C	C	-	C	C	C	C	C	C	C
61530	C	T	missense_variant	ML0049	ML0049c	CDS	164G>A	Arg55Gln		C	T	T	T	T	T	T	T	T	T	T	T	T	T	T	T	T	T	T	T	T	T	T	T	T	T	T	T	T	T	T	T	-	T	T	T	T	T	T	T
61710	G	A	intergenic_region	ML0049-ML0050	ML0049c-ML0050c	intergenic_region	61710G>A			G	G	G	G	G	G	-	G	G	G	G	G	G	G	G	G	G	G	G	G	G	G	G	G	A	G	G	G	G	G	G	G	G	G	G	G	G	G	G	G
61735	C	T	synonymous_variant	ML0050	ML0050c	CDS	288G>A	Ser96Ser		C	C	C	C	C	C	C	C	C	C	C	C	C	C	C	C	C	C	C	C	C	C	C	C	C	C	C	C	C	C	C	C	C	C	C	C	C	C	C	C
62401	T	G	missense_variant	ML0051	ML0051c	CDS	709A>C	Thr237Pro		T	T	T	G	G	T	T	T	T	T	T	T	T	T	T	T	T	T	T	T	T	T	T	T	T	T	T	T	T	T	T	-	-	T	T	T	T	T	T	T
62545	G	T	missense_variant	ML0051	ML0051c	CDS	565C>A	Pro189Thr	3K-1	G	G	G	G	G	-	G	G	G	G	G	G	G	G	G	G	G	G	G	G	G	G	G	G	G	G	G	G	G	G	-	-	-	G	G	G	G	G	G	G
64579	C	G	synonymous_variant	ML0052	ML0052c	CDS	534G>C	Thr178Thr		C	C	C	C	C	-	C	C	C	C	C	C	C	C	C	C	C	C	C	C	C	C	C	G	C	C	C	C	C	C	-	-	-	C	C	C	C	C	C	C
65867	T	C	synonymous_variant	ML0053	ML0053c	CDS	1554A>G	Gly518Gly		T	T	T	T	T	-	T	T	T	T	T	T	C	C	C	T	T	T	T	T	T	T	T	T	T	T	T	T	T	T	T	-	T	T	T	T	T	T	T	T
66394	C	T	missense_variant	ML0053	ML0053c	CDS	1027G>A	Gly343Ser		C	C	C	C	C	C	C	C	C	-	C	C	C	C	C	C	C	C	C	C	C	C	C	C	C	C	C	C	C	C	C	C	C	C	C	C	C	C	C	C
66768	C	T	missense_variant	ML0053	ML0053c	CDS	653G>A	Arg218His		C	C	C	C	C	C	T	C	C	C	C	C	C	C	C	C	C	C	C	C	C	C	C	C	C	C	C	C	C	C	C	C	-	C	C	C	C	C	C	C
69328	G	T	synonymous_variant	ML0055	ML0055c	CDS	1260C>A	Thr420Thr		G	G	G	G	G	G	G	G	G	G	G	G	G	G	G	G	G	G	G	G	G	G	G	G	G	G	G	G	G	G	G	G	G	G	G	G	G	G	G	G
71687	G	A	non_coding_transcript_exon_variant	ML0057	ML0057c	pseudogene	378C>T			G	G	G	G	G	G	G	G	G	G	G	G	G	G	G	G	G	G	G	G	G	G	G	G	G	G	G	G	G	G	G	-	-	G	G	G	G	G	G	G
71720	G	A	non_coding_transcript_exon_variant	ML0057	ML0057c	pseudogene	345C>T			G	G	G	G	G	G	G	G	G	G	G	G	-	G	G	G	G	G	G	G	G	G	G	G	G	G	G	-	-	-	-	-	-	-	-	-	-	-	-	-
71721	G	T	non_coding_transcript_exon_variant	ML0057	ML0057c	pseudogene	344C>A			G	G	G	G	G	G	G	G	G	G	G	G	-	G	G	G	G	G	G	G	G	G	G	G	G	G	G	-	-	-	-	-	-	-	-	-	-	-	-	-
71739	G	A	non_coding_transcript_exon_variant	ML0057	ML0057c	pseudogene	326C>T			G	G	G	G	G	G	G	G	G	G	G	G	G	G	G	G	G	G	G	G	G	G	G	G	G	G	G	G	G	G	G	-	-	G	G	G	G	G	G	G
72135	C	A	intergenic_region	ML0057-ML0058	ML0057c-ML0058c	intergenic_region	72135C>A			C	C	C	C	C	C	C	C	C	C	C	C	C	C	C	-	C	C	C	C	C	C	-	C	C	C	C	C	C	C	-	-	-	C	C	C	C	C	C	C
73085	G	C	non_coding_transcript_exon_variant	ML0058	ML0058c	pseudogene	602C>G			G	G	G	G	G	G	G	G	G	-	G	-	G	G	G	G	G	G	G	G	G	-	-	-	G	G	G	G	G	G	G	G	-	G	G	G	G	G	G	G
73087	A	G	non_coding_transcript_exon_variant	ML0058	ML0058c	pseudogene	600T>C			A	A	A	A	A	A	A	A	-	-	A	-	A	A	A	A	A	A	A	A	A	-	-	-	A	A	A	A	A	A	A	-	-	A	A	A	A	A	A	A
73090	A	C	non_coding_transcript_exon_variant	ML0058	ML0058c	pseudogene	597T>G			A	A	A	A	A	-	A	A	-	-	A	-	A	-	A	-	A	A	A	A	-	-	-	-	-	-	-	-	A	A	A	-	-	-	-	-	-	-	-	A
73094	T	C	non_coding_transcript_exon_variant	ML0058	ML0058c	pseudogene	593A>G			T	T	T	T	T	-	T	-	-	-	-	-	T	-	-	-	-	-	-	-	-	-	-	-	-	-	-	-	-	-	T	-	-	-	-	-	-	-	-	-
73108	A	G	non_coding_transcript_exon_variant	ML0058	ML0058c	pseudogene	579T>C			A	A	A	A	A	A	A	A	A	A	G	A	-	A	A	A	A	A	A	A	A	A	-	A	A	A	A	A	A	A	A	A	A	A	A	A	A	A	A	A
73111	A	C	non_coding_transcript_exon_variant	ML0058	ML0058c	pseudogene	576T>G			A	A	A	A	A	A	A	A	A	A	C	A	C	A	A	A	A	A	A	A	A	A	-	A	A	A	A	A	A	A	A	A	A	A	A	A	A	A	A	A
73115	T	C	non_coding_transcript_exon_variant	ML0058	ML0058c	pseudogene	572A>G			T	T	T	T	T	T	T	T	T	T	C	T	C	T	T	T	T	T	T	T	T	T	-	T	T	T	T	T	T	T	T	T	T	T	T	T	T	T	T	T
73703	C	T	intergenic_region	ML0058-ML0059	ML0058c-ML0059c	intergenic_region	73703C>T			C	C	C	C	C	C	C	C	C	C	C	C	C	C	C	C	C	C	C	C	C	C	C	C	C	C	C	C	C	C	-	-	-	C	C	C	C	C	C	C
75416	C	A	intergenic_region	ML0059-ML0060	ML0059c-ML0060c	intergenic_region	75416C>A			C	C	C	C	C	C	C	C	C	C	C	C	C	C	C	C	C	C	C	C	C	C	C	C	C	C	C	C	C	C	-	C	C	C	C	C	C	C	C	C
76343	C	T	intergenic_region	ML0059-ML0060	ML0059c-ML0060c	intergenic_region	76343C>T			C	C	C	C	C	C	C	C	C	C	C	C	C	C	C	C	C	C	C	C	C	C	C	C	C	C	C	C	C	C	C	C	C	C	C	C	C	C	C	C
77864	T	C	synonymous_variant	gltB	ML0061	CDS	156T>C	Gly52Gly		T	C	C	C	C	C	C	C	C	C	C	C	C	C	C	C	C	C	C	C	C	C	C	C	C	C	C	C	C	C	-	-	-	C	C	C	C	C	C	C
84592	C	T	intergenic_region	gltD-ML0063	ML0062-ML0063	intergenic_region	84592C>T			C	C	C	C	C	C	C	C	C	C	C	C	C	C	C	C	C	T	C	C	C	C	C	C	C	C	C	C	C	C	-	-	-	C	C	C	C	C	C	C
85842	C	T	intergenic_region	ML0063-ML0064	ML0063-ML0064c	intergenic_region	85842C>T			C	C	C	C	C	C	C	C	C	C	C	C	C	C	C	C	C	C	C	C	C	C	C	C	C	C	C	C	C	C	C	-	-	C	C	C	C	C	C	C
86753	G	A	missense_variant	ML0065	ML0065	CDS	73G>A	Ala25Thr		G	G	G	G	G	-	G	G	G	G	G	G	G	G	G	G	G	G	G	G	G	G	-	G	G	G	G	G	G	G	G	G	-	G	G	G	G	G	G	G
86851	C	T	synonymous_variant	ML0065	ML0065	CDS	171C>T	Gly57Gly		C	C	C	C	C	-	-	C	C	C	C	C	C	C	C	C	C	C	C	C	C	C	-	C	C	C	C	C	C	C	C	C	C	C	C	C	C	C	C	C
86867	G	A	missense_variant	ML0065	ML0065	CDS	187G>A	Asp63Asn		G	G	G	G	G	G	-	G	G	G	G	G	G	G	G	G	G	G	G	G	G	G	-	G	G	G	G	-	G	G	G	G	-	G	G	G	G	G	G	G
87647	G	A	missense_variant	ML0065	ML0065	CDS	967G>A	Asp323Asn		G	G	G	G	G	G	G	G	G	G	G	G	G	G	G	G	G	G	G	G	G	G	G	G	G	G	G	G	G	G	G	G	G	G	G	G	G	G	G	G
87828	C	T	missense_variant	ML0065	ML0065	CDS	1148C>T	Pro383Leu		C	C	C	C	C	C	C	C	C	C	C	C	C	C	C	C	C	C	C	C	C	C	C	C	C	C	C	C	C	C	C	C	C	C	C	C	C	C	C	C
88468	C	T	synonymous_variant	menG	ML0066c	CDS	252G>A	Leu84Leu		C	C	C	C	C	C	C	C	C	C	C	C	C	C	C	C	C	C	C	C	C	C	-	C	C	C	C	C	C	C	C	-	-	C	C	C	C	C	C	C
90345	C	T	intergenic_region	ML0068-ML0069	ML0068c-ML0069c	intergenic_region	90345C>T			C	C	C	C	C	C	C	C	C	C	C	C	C	C	C	C	C	C	C	C	C	C	C	C	C	C	C	C	C	C	C	C	-	C	C	C	C	C	C	C
92561	C	T	intergenic_region	ML0071-sodA	ML0071c-ML0072c	intergenic_region	92561C>T			C	C	C	C	C	C	C	C	C	C	C	C	C	C	C	C	C	C	C	C	C	C	C	C	C	C	C	C	T	C	C	-	-	C	C	C	C	C	C	C
93554	A	G	intergenic_region	sodA-ML0073	ML0072c-ML0073	intergenic_region	93554A>G			A	A	A	A	A	A	A	A	A	A	A	A	A	A	A	G	G	A	A	A	A	A	A	A	A	A	A	A	A	A	A	A	A	A	A	A	A	A	A	A
93555	C	G	intergenic_region	sodA-ML0073	ML0072c-ML0073	intergenic_region	93555C>G			C	C	C	C	C	C	C	C	C	C	C	C	C	C	C	G	G	C	C	C	C	C	C	C	C	C	C	C	C	C	C	C	C	C	C	C	C	C	C	C
93969	G	A	intergenic_region	sodA-ML0073	ML0072c-ML0073	intergenic_region	93969G>A			G	G	G	G	G	G	G	G	G	G	G	G	G	G	G	G	G	G	G	G	G	G	G	G	G	G	G	G	G	G	G	G	-	G	G	G	G	G	G	G
94052	A	G	intergenic_region	sodA-ML0073	ML0072c-ML0073	intergenic_region	94052A>G			A	A	A	A	A	A	A	A	A	-	A	A	A	A	A	A	A	A	A	A	A	A	A	A	A	A	A	A	A	A	A	A	-	A	A	A	A	A	A	A
94314	G	A	missense_variant	ML0073	ML0073	CDS	223G>A	Gly75Ser		G	G	G	G	-	-	G	G	G	G	G	G	G	-	G	G	G	G	G	G	G	G	-	G	G	G	G	G	G	A	-	-	-	G	G	G	G	G	G	G
94610	C	T	synonymous_variant	ML0073	ML0073	CDS	519C>T	Ala173Ala		C	C	C	C	C	C	C	C	C	C	C	C	C	C	C	C	C	C	C	C	C	C	-	C	C	C	C	-	C	C	C	C	-	C	C	C	C	C	C	C
95046	G	A	missense_variant	ML0073	ML0073	CDS	955G>A	Val319Met		G	G	G	G	G	G	G	G	G	G	G	G	G	G	G	G	G	G	G	G	G	G	G	G	G	G	G	G	G	G	G	G	G	G	G	G	G	G	G	G
97110	G	A	non_coding_transcript_exon_variant	ML0076	ML0076c	pseudogene	173C>T			G	G	G	G	G	G	G	G	G	G	G	G	G	G	G	G	G	G	G	G	G	G	G	G	G	G	G	G	A	G	G	-	-	G	G	G	G	G	G	G
99564	G	A	missense_variant	ML0079	ML0079	CDS	175G>A	Ala59Thr		G	G	G	G	G	G	G	G	G	G	G	G	G	G	G	G	G	G	G	G	G	G	G	G	G	G	G	G	G	G	-	-	-	G	G	G	G	G	G	G
99842	C	T	synonymous_variant	ML0079	ML0079	CDS	453C>T	Val151Val		C	C	C	C	C	C	C	C	C	C	C	C	C	C	C	C	C	C	C	C	C	C	C	C	C	C	C	C	C	C	C	C	C	C	C	C	C	C	C	C
100574	A	G	non_coding_transcript_exon_variant	ML0080	ML0080c	pseudogene	78T>C			A	A	A	A	A	A	A	A	A	-	A	A	A	A	A	A	A	A	A	A	A	A	-	A	A	A	A	A	A	A	A	A	-	A	-	-	A	A	A	A
102701	C	T	synonymous_variant	serS	ML0082	CDS	580C>T	Leu194Leu		C	C	C	C	C	C	C	C	C	C	C	C	C	C	C	C	C	C	C	C	C	C	C	C	C	C	C	C	C	C	C	C	C	C	C	C	C	C	C	C
103608	G	A	intergenic_region	serS-ML0083	ML0082-ML0083c	intergenic_region	103608G>A			G	G	G	G	G	G	G	G	G	G	G	G	G	G	G	G	G	G	G	G	G	G	G	G	G	G	G	G	G	G	G	-	G	G	G	G	G	G	G	G
104584	G	A	intergenic_region	serS-ML0083	ML0082-ML0083c	intergenic_region	104584G>A			G	G	G	G	G	G	-	G	G	G	G	G	G	G	G	G	G	G	G	G	G	G	-	G	G	G	G	G	G	G	G	G	G	G	G	G	G	G	G	G
104592	G	C	intergenic_region	serS-ML0083	ML0082-ML0083c	intergenic_region	104592G>C			G	G	G	G	G	G	-	G	G	G	G	G	G	G	C	G	G	G	G	G	G	G	-	G	G	G	G	G	G	G	G	G	G	G	G	G	G	G	G	G
105750	C	T	non_coding_transcript_exon_variant	ML0083	ML0083c	pseudogene	442G>A			C	C	C	C	C	C	C	C	C	C	C	C	C	C	C	C	C	C	C	C	C	C	C	C	C	C	C	C	C	C	C	-	-	C	C	C	T	T	C	C
106792	G	A	non_coding_transcript_exon_variant	ML0085	ML0085c	pseudogene	1368C>T			G	G	G	G	G	G	G	G	G	G	G	G	G	G	G	G	G	G	G	G	G	G	G	G	G	G	G	G	G	G	G	G	-	G	G	G	G	G	G	G
107861	A	C	non_coding_transcript_exon_variant	ML0085	ML0085c	pseudogene	299T>G			A	A	A	A	A	A	A	A	A	A	A	A	A	A	A	A	A	A	A	A	A	A	-	A	A	A	A	A	A	A	A	A	-	A	A	A	A	A	A	A
108819	G	A	non_coding_transcript_exon_variant	ML0086	ML0086c	pseudogene	173C>T			G	G	G	G	G	G	G	G	G	G	G	G	G	G	G	G	G	G	G	G	G	G	G	G	G	G	G	G	G	G	G	G	-	G	G	G	G	G	G	G
109458	C	T	missense_variant	ML0087	ML0087	CDS	410C>T	Ala137Val	2H	C	C	C	C	C	C	C	C	C	C	C	C	C	C	C	C	C	C	C	C	C	C	C	C	C	C	C	C	C	C	C	-	-	C	C	C	T	T	T	T
110180	C	G	non_coding_transcript_exon_variant	ML0088	ML0088	pseudogene	339C>G		4N	C	C	C	C	C	C	C	C	C	C	C	C	C	C	C	C	C	C	C	C	C	C	-	C	C	C	C	C	C	C	-	-	-	C	C	C	C	C	C	C
112800	G	T	non_coding_transcript_exon_variant	csp	ML0090c	pseudogene	85C>A			G	G	G	G	G	G	G	G	G	G	G	G	G	G	G	G	G	G	G	G	G	G	-	G	G	G	G	G	G	G	G	-	-	G	G	G	G	G	G	G
115436	C	T	synonymous_variant	ML0093	ML0093	CDS	66C>T	Arg22Arg		C	C	C	C	C	C	C	C	C	C	C	C	C	C	C	C	C	C	C	C	C	C	C	C	C	C	C	C	C	C	C	C	-	C	C	C	C	C	C	C
115521	G	A	missense_variant	ML0093	ML0093	CDS	151G>A	Glu51Lys		G	G	G	G	G	G	G	G	G	G	G	G	G	G	G	G	G	G	G	G	G	G	-	G	G	G	G	G	G	G	G	G	-	G	G	G	G	G	G	G
115674	G	A	missense_variant	ML0093	ML0093	CDS	304G>A	Glu102Lys		G	G	G	G	G	G	G	G	G	G	G	G	G	G	G	G	G	G	G	G	G	G	G	G	G	G	G	G	G	G	G	G	-	G	G	G	G	G	G	G
115979	C	T	synonymous_variant	ML0093	ML0093	CDS	609C>T	Val203Val		C	C	C	C	C	C	C	C	C	C	C	C	C	C	C	C	C	C	C	C	C	C	-	C	C	C	C	C	C	C	C	-	-	C	C	C	C	C	C	C
116225	C	T	synonymous_variant	ML0093	ML0093	CDS	855C>T	Gly285Gly	3I	C	C	C	C	C	C	C	C	C	C	C	C	C	C	C	C	C	C	C	C	C	C	C	C	C	C	C	C	C	C	C	-	-	C	C	C	C	C	C	C
118588	G	C	missense_variant	ML0095	ML0095	CDS	719G>C	Arg240Pro		G	G	G	G	G	G	-	G	G	G	G	G	G	G	G	G	G	G	G	G	C	G	G	G	G	G	G	G	G	G	G	G	-	G	G	G	G	G	G	G
119227	C	T	synonymous_variant	ML0096	ML0096	CDS	409C>T	Leu137Leu		C	C	C	C	C	C	C	C	C	C	T	C	C	C	C	C	C	C	C	C	C	C	C	C	C	C	C	C	C	C	-	-	-	C	C	C	C	C	C	C
120632	C	T	missense_variant	ML0096	ML0096	CDS	1814C>T	Ala605Val		C	C	C	C	C	C	C	C	C	C	C	C	C	C	C	C	T	C	C	C	C	C	-	C	C	C	C	C	C	C	C	-	-	C	C	C	C	C	C	C
121761	G	C	missense_variant	fbpA	ML0097	CDS	605G>C	Gly202Ala		G	G	G	G	G	G	G	G	G	G	G	G	G	G	G	G	G	G	G	G	G	G	G	G	G	G	G	G	G	G	G	G	-	G	G	G	G	G	G	G
122485	C	G	missense_variant	fbpC	ML0098	CDS	176C>G	Ala59Gly		C	C	C	C	C	C	-	C	C	C	C	C	C	C	C	C	C	C	C	C	C	C	-	C	C	C	C	C	C	C	-	C	C	C	C	C	C	C	C	C
122793	C	T	missense_variant	fbpC	ML0098	CDS	484C>T	Pro162Ser		C	C	C	C	C	C	C	C	C	C	C	C	C	C	C	C	C	C	C	C	C	C	C	C	C	C	C	C	C	C	C	C	-	C	C	C	C	C	C	C
125018	C	T	synonymous_variant	fadD32	ML0100	CDS	420C>T	Thr140Thr		C	C	C	C	C	C	C	C	C	C	C	C	C	C	C	C	C	C	C	C	C	C	C	C	C	C	C	C	C	C	C	C	-	C	C	C	C	C	C	C
127309	C	T	synonymous_variant	pks13	ML0101	CDS	792C>T	Val264Val		C	C	T	C	C	C	C	C	C	C	C	C	C	C	C	C	C	C	C	C	C	C	C	C	C	C	C	C	C	C	C	C	-	C	C	C	C	C	C	C
127726	G	T	synonymous_variant	pks13	ML0101	CDS	1209G>T	Gly403Gly		G	G	G	T	T	G	G	G	G	G	G	G	G	G	G	G	G	G	G	G	G	G	G	G	G	G	G	G	G	G	G	G	-	G	G	G	G	G	G	G
129046	T	A	synonymous_variant	pks13	ML0101	CDS	2529T>A	Val843Val		T	T	T	T	T	T	T	T	T	T	T	T	T	T	T	T	T	T	T	T	T	T	-	A	A	A	A	T	T	T	T	T	-	T	T	T	T	T	T	T
132582	G	A	synonymous_variant	accD4	ML0102	CDS	714G>A	Arg238Arg		G	G	G	A	G	G	G	G	G	G	G	G	G	G	G	G	G	G	G	G	G	G	G	G	G	G	G	G	G	G	G	G	-	G	G	G	G	G	G	G
134174	G	C	non_coding_transcript_exon_variant	fadE35	ML0103c	pseudogene	863C>G			G	G	G	G	G	G	G	G	G	G	G	G	G	G	G	G	G	G	G	G	G	G	G	G	G	G	G	G	G	G	G	-	G	G	G	G	G	G	G	G
134307	G	A	non_coding_transcript_exon_variant	fadE35	ML0103c	pseudogene	730C>T			G	G	G	G	G	G	-	G	G	G	G	G	G	G	G	G	G	G	G	G	G	G	G	G	G	G	G	G	G	G	G	G	G	G	G	G	G	G	G	G
134941	G	A	non_coding_transcript_exon_variant	fadE35	ML0103c	pseudogene	96C>T			G	G	G	G	G	G	G	G	G	G	G	G	G	G	G	G	G	G	G	G	G	G	G	G	G	G	G	A	A	G	G	G	G	G	G	G	G	G	G	G
138007	A	G	synonymous_variant	embB	ML0104c	CDS	1818T>C	Ser606Ser		A	A	A	A	A	A	A	A	A	A	A	A	A	A	A	A	A	A	A	A	A	A	A	A	A	A	A	A	A	A	A	A	-	A	A	A	A	A	A	A
138429	G	A	synonymous_variant	embB	ML0104c	CDS	1396C>T	Leu466Leu		G	G	G	G	G	G	G	G	G	G	G	G	G	G	G	G	G	G	G	G	G	G	G	G	G	G	G	G	G	G	G	-	-	G	G	G	G	G	G	G
138838	G	A	synonymous_variant	embB	ML0104c	CDS	987C>T	Asp329Asp		G	G	G	G	G	G	G	G	G	G	G	G	G	G	G	G	G	G	G	G	G	G	G	G	G	G	G	G	G	G	G	G	-	G	G	G	G	G	G	G
139076	C	T	missense_variant	embB	ML0104c	CDS	749G>A	Arg250His		C	C	C	C	C	C	C	C	C	C	C	C	C	C	C	C	C	C	C	C	C	C	C	C	C	C	C	C	C	C	C	-	-	C	C	C	C	C	C	C
139299	C	T	missense_variant	embB	ML0104c	CDS	526G>A	Gly176Ser		C	C	C	C	C	C	C	C	C	C	C	C	C	C	C	C	C	C	C	C	C	C	C	C	C	C	C	C	C	C	-	-	-	C	C	C	C	C	C	C
141953	A	G	missense_variant	embA	ML0105c	CDS	1204T>C	Phe402Leu		A	A	A	A	-	A	A	A	A	A	A	A	A	A	A	A	A	A	A	A	A	A	A	A	A	A	A	A	A	A	A	-	-	A	A	A	A	A	A	A
142265	C	T	missense_variant	embA	ML0105c	CDS	892G>A	Ala298Thr		C	C	C	C	C	C	C	C	C	C	C	C	C	C	C	C	C	C	C	C	C	C	C	C	C	C	C	C	C	C	-	-	-	C	C	C	C	C	C	C
142746	G	C	missense_variant	embA	ML0105c	CDS	411C>G	Ser137Arg		G	G	G	G	G	G	G	G	G	G	G	G	G	G	G	G	G	G	G	G	G	G	G	G	G	G	G	G	G	G	-	-	-	G	G	G	G	G	G	G
142915	G	C	missense_variant	embA	ML0105c	CDS	242C>G	Thr81Ser		G	G	G	G	G	G	G	G	G	G	G	G	G	G	G	G	G	G	G	G	G	G	G	G	G	G	G	G	G	G	G	-	-	G	G	G	G	G	G	G
143526	C	T	intergenic_region	embA-embC	ML0105c-ML0106c	intergenic_region	143526C>T		2H	C	C	C	C	C	C	C	C	C	C	C	C	C	C	C	C	C	C	C	C	C	C	C	C	C	C	C	C	C	C	C	C	-	C	C	C	T	T	T	T
146619	C	A	missense_variant	embC	ML0106c	CDS	709G>T	Asp237Tyr		C	C	C	C	C	C	C	C	C	C	C	C	C	C	C	C	C	C	C	C	C	C	C	C	C	C	C	C	C	C	C	-	-	C	C	C	C	C	C	C
146965	C	T	synonymous_variant	embC	ML0106c	CDS	363G>A	Val121Val		C	C	C	C	C	C	C	C	C	C	C	C	C	C	C	C	C	C	C	C	C	C	C	C	C	C	C	C	C	C	C	C	-	C	C	C	C	C	C	C
148625	G	A	missense_variant	ML0107	ML0107c	CDS	734C>T	Thr245Met		G	G	G	G	G	G	G	G	G	G	G	G	G	G	G	G	G	G	G	G	G	G	G	G	G	G	G	G	G	G	G	-	-	G	G	G	G	G	G	G
151958	G	A	intergenic_region	ML0110-ML0111	ML0110c-ML0111c	intergenic_region	151958G>A			G	G	G	G	G	G	G	G	G	G	G	G	G	G	G	G	G	G	G	G	G	G	G	G	G	G	G	G	G	G	G	G	-	G	G	G	G	G	G	G
152772	C	T	intergenic_region	ML0111-ML0112	ML0111c-ML0112c	intergenic_region	152772C>T			C	C	C	C	C	-	C	C	C	C	C	C	C	C	C	C	C	C	C	C	C	C	C	C	C	C	C	C	C	C	C	C	-	C	C	C	C	C	C	C
154593	C	T	missense_variant	ML0114	ML0114c	CDS	802G>A	Ala268Thr		C	C	C	C	C	C	C	C	C	C	C	C	C	C	C	C	C	C	C	C	C	C	C	C	C	C	C	C	C	C	C	C	C	C	C	C	C	C	C	C
156556	G	A	synonymous_variant	ML0116	ML0116c	CDS	1374C>T	Ile458Ile		G	G	G	G	G	-	G	G	G	G	G	G	G	G	G	G	G	G	G	G	G	G	G	G	G	G	G	G	G	G	-	-	-	G	G	G	G	G	G	G
156641	A	G	missense_variant	ML0116	ML0116c	CDS	1289T>C	Ile430Thr		A	A	A	A	A	A	-	A	A	A	A	A	A	A	A	A	A	A	A	A	A	A	A	A	A	A	A	A	A	A	A	-	-	A	A	A	A	A	A	A
156948	C	T	missense_variant	ML0116	ML0116c	CDS	982G>A	Val328Ile	3I	C	C	C	C	C	C	C	C	C	C	C	C	C	C	C	C	C	C	C	C	C	C	C	C	C	C	C	C	C	C	C	-	-	C	C	C	C	C	C	C
157316	A	G	missense_variant	ML0116	ML0116c	CDS	614T>C	Val205Ala	2H	A	A	A	A	-	A	A	A	A	A	A	A	A	A	A	A	A	A	A	A	A	A	A	A	A	A	A	A	A	A	A	-	-	A	A	-	G	G	G	G
157960	C	T	intergenic_region	ML0116-ML0117	ML0116c-ML0117	intergenic_region	157960C>T		3K-1	C	C	C	C	C	C	C	C	C	C	C	C	C	C	C	C	C	C	C	C	C	C	C	C	C	C	C	C	C	C	C	C	C	C	C	C	C	C	C	C
160033	C	T	stop_gained	ML0118	ML0118c	CDS	227G>A	Trp76*		C	C	C	C	C	C	C	C	C	C	C	C	C	C	C	C	C	C	C	C	C	C	C	C	C	C	C	C	C	C	-	C	C	C	C	C	C	C	C	C
161398	C	T	synonymous_variant	lipE	ML0119c	CDS	333G>A	Glu111Glu		C	C	C	C	C	C	T	C	C	C	C	C	C	C	C	C	C	C	C	C	C	C	C	C	C	C	C	C	C	C	C	C	-	C	C	C	C	C	C	C
161749	C	T	missense_variant	echA1	ML0120c	CDS	829G>A	Gly277Arg		C	C	C	C	C	C	C	C	C	C	C	C	C	C	C	C	C	C	C	C	C	C	C	C	C	C	C	C	C	C	-	C	-	C	C	C	C	C	C	C
163172	C	T	intergenic_region	echA1-ML0121	ML0120c-ML0121c	intergenic_region	163172C>T			C	C	C	C	C	C	C	C	C	C	C	C	C	C	C	C	C	C	C	C	C	C	C	C	C	C	C	C	C	C	C	C	C	C	C	C	C	C	C	C
163438	C	T	intergenic_region	echA1-ML0121	ML0120c-ML0121c	intergenic_region	163438C>T			C	C	C	C	C	C	T	C	C	C	C	C	C	C	C	C	C	C	C	C	C	C	C	C	C	C	C	C	C	C	C	C	-	C	C	C	C	C	C	C
164770	G	A	non_coding_transcript_exon_variant	hisC2	ML0122c	pseudogene	107C>T			G	G	G	G	G	-	-	G	G	G	G	G	G	G	G	G	G	G	G	G	G	G	G	G	G	G	G	G	G	G	G	G	-	G	G	G	G	G	G	G
165853	C	A	intergenic_region	argU-ML0123	MLP000006-ML0123	intergenic_region	165853C>A		3K-1	C	C	C	C	C	C	C	C	C	C	C	C	C	C	C	C	C	C	C	C	C	C	-	C	C	C	C	C	C	C	C	-	-	C	C	C	C	C	C	C
168079	A	G	missense_variant	ML0125	ML0125	CDS	482A>G	Tyr161Cys		A	A	A	A	A	A	A	A	A	A	A	A	A	A	A	A	A	A	A	A	A	A	A	A	A	A	A	A	A	A	A	-	-	A	A	A	A	A	A	A
168242	G	C	synonymous_variant	ML0125	ML0125	CDS	645G>C	Thr215Thr		G	G	G	G	G	G	G	G	G	G	G	G	G	G	G	G	G	G	G	G	G	G	G	G	G	G	G	G	G	G	G	G	G	G	G	G	G	G	G	G
169215	C	G	intergenic_region	ML0125-ML0126	ML0125-ML0126	intergenic_region	169215C>G			C	C	C	C	C	C	C	C	C	C	C	C	C	C	C	C	C	C	C	C	C	C	C	C	C	C	C	C	C	C	C	C	C	C	C	C	C	C	C	C
170453	C	G	intergenic_region	ML0126-ML0127	ML0126-ML0127	intergenic_region	170453C>G			C	C	C	C	C	C	C	C	C	C	C	C	C	C	C	C	C	C	C	C	C	C	C	C	C	C	C	C	C	C	C	C	G	C	C	C	C	C	C	C
170504	G	C	intergenic_region	ML0126-ML0127	ML0126-ML0127	intergenic_region	170504G>C			G	G	G	G	G	G	G	C	G	G	G	G	G	G	G	G	G	G	G	G	G	G	G	G	G	G	G	G	G	G	G	G	-	G	G	G	G	G	G	G
171625	G	T	missense_variant	ML0128	ML0128	CDS	10G>T	Asp4Tyr		G	G	G	G	G	G	-	G	G	G	G	G	G	G	G	G	G	G	G	G	G	T	G	G	G	G	G	G	G	G	-	G	-	G	G	G	G	G	G	G
172071	A	T	synonymous_variant	ML0128	ML0128	CDS	456A>T	Arg152Arg	2H	A	A	A	A	A	A	A	A	A	A	A	A	A	A	A	A	A	A	A	A	A	A	A	A	A	A	A	A	A	A	A	-	-	A	A	A	T	T	T	T
172074	G	T	missense_variant	ML0128	ML0128	CDS	459G>T	Leu153Phe	2H	G	G	G	G	G	G	G	G	G	G	G	G	G	G	G	G	G	G	G	G	G	G	G	G	G	G	G	G	G	G	G	-	-	G	G	G	T	T	T	T
177117	G	A	intergenic_region	ML0131-fadD29	ML0131-ML0132	intergenic_region	177117G>A			G	G	G	G	G	G	G	G	G	G	G	G	G	G	G	G	G	G	G	G	G	G	G	G	G	G	G	G	G	G	G	G	-	G	G	G	G	G	G	G
177506	A	G	missense_variant	fadD29	ML0132	CDS	337A>G	Ser113Gly		A	A	A	A	A	A	A	A	A	A	A	A	A	A	A	A	A	A	A	A	A	A	A	A	A	A	A	A	A	A	A	A	-	A	A	A	A	A	A	A
178960	C	T	synonymous_variant	fadD29	ML0132	CDS	1791C>T	Cys597Cys		C	C	C	C	C	C	C	C	C	C	C	C	C	C	C	C	C	C	C	C	C	C	C	C	C	C	C	C	C	C	C	C	C	C	C	C	C	C	C	C
179289	C	A	synonymous_variant	ML0133	ML0133	CDS	34C>A	Arg12Arg		C	C	C	C	C	C	C	C	C	C	C	C	C	C	C	C	C	C	C	C	C	C	C	C	C	C	C	C	C	C	-	-	C	C	C	C	C	C	C	C
180750	G	A	missense_variant	fadD22	ML0134	CDS	724G>A	Gly242Ser		G	G	G	G	G	G	G	G	G	-	G	G	G	G	G	G	G	G	G	G	G	G	G	G	G	G	G	G	G	G	G	G	-	G	G	G	G	G	G	G
181217	C	T	synonymous_variant	fadD22	ML0134	CDS	1191C>T	Asn397Asn		C	C	C	C	C	C	C	C	C	C	C	C	C	C	C	C	C	C	C	C	C	C	-	C	C	C	C	C	C	C	C	C	-	C	C	C	C	C	C	C
182140	T	C	missense_variant	fadD22	ML0134	CDS	2114T>C	Leu705Ser		T	T	T	T	T	T	T	T	T	T	T	T	T	T	T	T	T	T	T	T	T	T	T	T	T	T	T	T	T	T	T	T	T	T	T	T	T	T	T	T
183139	C	G	missense_variant	ML0135	ML0135	CDS	967C>G	Gln323Glu		C	C	C	C	C	C	C	C	C	C	C	C	C	C	C	C	C	C	C	C	C	C	C	C	C	C	C	C	C	C	C	C	-	C	C	C	C	C	C	C
187341	C	A	synonymous_variant	ML0135	ML0135	CDS	5169C>A	Ser1723Ser		C	C	C	C	C	C	C	C	C	C	C	C	C	C	C	C	C	C	C	C	C	C	C	C	C	C	C	C	C	C	C	C	A	C	C	C	C	C	C	C
189355	G	C	synonymous_variant	mmpL7	ML0137c	CDS	2607C>G	Gly869Gly		G	G	G	G	G	-	G	G	G	G	G	G	G	G	G	G	G	G	G	G	G	G	G	G	G	G	G	G	G	G	-	-	-	G	G	G	G	G	G	G
190181	G	A	missense_variant	mmpL7	ML0137c	CDS	1781C>T	Ala594Val		G	G	G	G	G	G	G	G	G	G	G	G	G	G	G	G	G	G	G	G	G	G	G	G	G	G	G	G	G	G	G	G	-	G	G	G	G	G	G	G
191863	C	T	synonymous_variant	mmpL7	ML0137c	CDS	99G>A	Thr33Thr		C	C	C	C	C	C	C	C	C	C	C	C	C	C	C	C	C	C	C	C	C	C	C	C	C	C	C	C	C	C	C	C	-	C	C	C	C	C	C	C
192862	C	G	synonymous_variant	fadD28	ML0138c	CDS	891G>C	Leu297Leu		C	C	C	C	C	C	C	C	C	C	C	C	C	C	C	C	C	C	C	C	C	C	C	C	C	C	C	C	C	C	C	C	C	C	C	C	C	C	C	C
193848	C	T	intergenic_region	fadD28-mas	ML0138c-ML0139	intergenic_region	193848C>T		3I	C	C	C	C	C	C	C	C	C	C	C	C	C	C	C	C	C	C	C	C	C	C	C	C	C	C	C	C	C	C	C	C	-	C	C	C	C	C	C	C
193963	G	A	intergenic_region	fadD28-mas	ML0138c-ML0139	intergenic_region	193963G>A			G	G	G	G	G	G	G	G	G	G	G	G	G	G	G	G	G	G	G	G	G	G	G	G	G	G	G	G	G	G	G	-	-	G	G	G	G	G	G	G
194328	C	T	synonymous_variant	mas	ML0139	CDS	108C>T	Asn36Asn		C	C	C	C	C	C	C	C	C	C	C	C	C	C	C	C	C	C	C	C	C	C	C	C	C	C	C	C	C	C	C	C	-	C	C	C	C	C	C	C
195729	G	C	synonymous_variant	mas	ML0139	CDS	1509G>C	Thr503Thr		G	G	G	G	-	G	-	G	G	G	G	G	G	G	G	G	G	C	G	G	G	G	-	G	G	G	G	G	G	G	G	-	-	G	G	G	G	G	G	G
196421	C	T	missense_variant	mas	ML0139	CDS	2201C>T	Ser734Phe		C	C	C	C	C	C	C	C	C	C	C	C	C	C	C	C	C	C	C	C	C	C	C	C	C	C	C	C	C	C	C	-	-	C	C	C	C	C	C	C
198100	G	A	missense_variant	mas	ML0139	CDS	3880G>A	Ala1294Thr	2H	G	G	G	G	G	G	G	G	G	G	G	G	G	G	G	G	G	G	G	G	G	G	G	G	G	G	G	G	G	G	G	G	G	G	G	G	A	A	A	A
199244	C	A	missense_variant	mas	ML0139	CDS	5024C>A	Thr1675Lys		C	C	C	C	C	C	C	C	C	C	C	C	C	C	C	C	C	C	C	C	C	C	C	C	C	C	C	C	C	C	C	-	-	C	C	C	C	C	C	C
200961	C	T	non_coding_transcript_exon_variant	ML0140	ML0140	pseudogene	32C>T			C	C	C	C	C	-	C	C	C	C	C	C	C	C	C	C	C	C	C	C	C	C	C	C	C	C	C	C	C	C	C	C	-	C	C	C	C	C	C	C
201294	A	T	non_coding_transcript_exon_variant	ML0140	ML0140	pseudogene	365A>T			A	A	A	A	A	A	A	A	A	A	A	A	A	A	A	A	A	A	A	A	A	A	A	A	A	A	A	A	A	A	A	A	A	A	A	A	A	A	A	T
203057	G	A	intergenic_region	ML0141-ML0142	ML0141c-ML0142	intergenic_region	203057G>A			G	G	G	G	G	G	G	G	G	G	G	G	G	G	G	G	G	G	G	G	G	G	-	G	G	G	G	G	G	G	G	G	-	G	G	G	G	G	G	G
208707	C	A	intergenic_region	ML0146-ML0147	ML0146c-ML0147	intergenic_region	208707C>A			C	C	C	C	C	C	C	C	C	C	C	C	C	C	C	C	C	C	C	C	C	C	-	C	C	C	C	C	C	C	C	-	-	C	C	C	C	C	C	C
210429	C	T	non_coding_transcript_exon_variant	ML0149	ML0149	pseudogene	92C>T			C	C	C	C	C	C	C	C	C	C	T	C	C	C	C	C	C	C	C	C	C	C	C	C	C	C	C	C	C	C	C	C	C	C	C	C	C	C	C	C
213347	C	T	missense_variant	ML0151	ML0151c	CDS	146G>A	Arg49Gln		C	C	C	C	C	C	C	C	C	C	C	C	C	C	C	C	C	C	C	C	C	C	-	C	C	C	C	C	C	C	C	C	C	C	C	C	C	C	C	C
213601	A	G	intergenic_region	ML0151-ML0152	ML0151c-ML0152	intergenic_region	213601A>G			A	A	A	A	A	A	-	A	A	A	A	A	A	A	A	A	A	A	A	A	A	A	-	A	G	A	A	A	A	A	A	A	-	A	A	A	A	A	A	A
215690	G	C	synonymous_variant	uvrD	ML0153	CDS	1419G>C	Ala473Ala		G	G	G	G	C	G	G	G	G	G	G	G	G	G	G	G	G	G	G	G	G	G	G	G	G	G	G	G	G	G	G	G	-	G	G	G	G	G	G	G
216170	T	C	synonymous_variant	uvrD	ML0153	CDS	1899T>C	Gly633Gly		T	T	T	T	T	T	T	T	T	T	T	T	T	T	T	T	T	T	T	T	T	T	T	T	T	T	T	T	T	T	T	T	T	T	T	T	T	T	T	T
217051	G	T	intergenic_region	uvrD-ML0154	ML0153-ML0154c	intergenic_region	217051G>T			G	G	G	G	G	-	G	G	G	G	G	G	G	G	T	G	G	G	G	G	G	G	G	G	G	G	G	G	G	G	G	G	G	G	G	G	G	G	G	G
218555	C	T	missense_variant	sucC	ML0155	CDS	98C>T	Thr33Ile		C	C	C	C	C	C	C	C	C	C	C	C	C	C	C	C	C	C	C	C	C	C	C	C	C	C	C	C	C	C	C	-	-	C	C	C	C	C	C	C
219331	A	C	missense_variant	sucC	ML0155	CDS	874A>C	Ile292Leu		A	C	A	A	A	A	A	A	A	A	A	A	A	A	A	A	A	A	A	A	A	A	A	A	A	A	A	A	A	A	A	A	-	A	A	A	A	A	A	A
219873	A	G	missense_variant	sucD	ML0156	CDS	215A>G	Asn72Ser		A	A	A	A	A	A	A	A	A	A	A	A	A	A	A	A	A	A	A	A	A	A	G	A	A	A	A	A	A	A	A	-	-	A	A	A	A	A	A	A
221662	C	A	missense_variant	ML0158	ML0158	CDS	6C>A	His2Gln		C	A	C	C	C	C	C	C	C	C	C	C	C	C	C	C	C	C	C	C	C	C	C	C	C	C	C	C	C	C	C	C	-	C	C	C	C	C	C	C
222056	G	A	missense_variant	ML0158	ML0158	CDS	400G>A	Ala134Thr		G	G	G	G	G	G	G	G	G	G	G	G	G	G	G	G	G	G	G	G	G	G	G	G	G	G	G	G	G	G	G	G	-	G	G	G	G	G	G	G
223657	C	T	synonymous_variant	ML0159	ML0159	CDS	1008C>T	Ser336Ser		C	C	C	C	C	C	C	C	C	C	C	C	C	C	C	C	C	C	C	C	C	C	C	C	C	C	C	C	C	C	C	C	-	C	C	C	C	C	C	C
225796	C	A	missense_variant	purH	ML0161	CDS	1181C>A	Thr394Lys		C	C	C	C	-	C	C	C	C	C	C	C	C	C	C	A	A	C	C	C	C	C	-	C	C	C	C	C	C	C	C	C	-	C	C	C	C	C	C	C
226896	T	G	intergenic_region	purH-ML0162	ML0161-ML0162c	intergenic_region	226896T>G			T	T	T	T	T	T	T	T	T	T	T	T	T	T	T	T	T	T	T	T	T	T	T	T	T	T	T	T	T	T	T	T	-	T	T	T	T	T	T	T
227077	A	G	synonymous_variant	ML0162	ML0162c	CDS	210T>C	His70His		A	A	A	A	A	A	A	A	A	A	A	A	A	A	A	A	A	A	A	A	A	A	A	A	A	A	A	A	A	A	A	-	-	A	A	A	A	A	A	A
227221	C	T	missense_variant	ML0162	ML0162c	CDS	66G>A	Met22Ile	2H	C	C	C	C	C	C	-	C	C	C	C	C	C	C	C	C	C	C	C	C	C	C	C	C	C	C	C	C	C	C	C	-	C	C	C	C	T	T	T	T
227730	G	A	intergenic_region	ML0162-ML0163	ML0162c-ML0163	intergenic_region	227730G>A			G	G	G	G	G	G	G	G	G	G	G	G	G	G	G	G	G	G	G	G	G	G	G	G	G	G	G	G	G	G	G	G	-	G	G	G	G	G	G	G
227930	G	A	intergenic_region	ML0162-ML0163	ML0162c-ML0163	intergenic_region	227930G>A			G	G	G	G	G	G	G	G	G	G	G	G	G	G	G	G	G	G	G	G	G	G	G	G	G	G	G	G	G	G	G	G	-	G	G	G	G	G	G	G
227998	C	T	intergenic_region	ML0162-ML0163	ML0162c-ML0163	intergenic_region	227998C>T			C	C	C	C	C	C	C	C	C	C	C	C	C	C	C	C	C	C	C	C	C	C	C	C	C	C	C	C	C	C	C	-	-	C	C	C	C	C	C	C
228261	C	T	intergenic_region	ML0162-ML0163	ML0162c-ML0163	intergenic_region	228261C>T			C	C	C	C	C	C	C	C	C	C	C	C	C	C	C	C	C	C	C	C	C	C	C	C	C	C	C	C	C	C	C	C	-	C	C	C	C	C	C	C
228773	T	G	non_coding_transcript_exon_variant	ML0163	ML0163	pseudogene	113T>G			T	T	T	T	T	T	G	T	T	T	T	T	T	T	T	T	T	T	T	T	T	T	T	T	T	T	T	T	T	T	T	T	T	T	T	T	T	T	T	T
229635	G	C	non_coding_transcript_exon_variant	fadE13	ML0164	pseudogene	7G>C			G	G	-	G	-	-	-	G	-	G	G	-	G	-	G	G	G	G	G	G	G	G	-	G	G	G	G	G	G	-	-	-	-	G	-	-	G	G	G	G
229636	G	C	non_coding_transcript_exon_variant	fadE13	ML0164	pseudogene	8G>C			G	G	-	G	-	-	-	G	-	G	-	-	G	G	G	G	G	G	G	G	G	G	-	-	G	G	G	G	G	-	-	-	-	G	-	-	G	-	G	G
229637	G	C	non_coding_transcript_exon_variant	fadE13	ML0164	pseudogene	9G>C			G	G	-	G	-	-	-	G	-	G	-	-	G	G	G	G	G	G	G	G	-	G	-	-	G	G	-	G	G	-	-	-	-	G	-	-	G	G	G	G
233483	G	A	non_coding_transcript_exon_variant	fadE12	ML0167	pseudogene	35G>A			G	G	G	G	G	G	A	G	G	G	G	G	G	G	G	G	G	G	G	G	G	G	G	G	G	G	G	G	G	G	G	G	G	G	G	G	G	G	G	G
233893	G	A	non_coding_transcript_exon_variant	fadE12	ML0167	pseudogene	445G>A			G	G	G	G	G	G	G	G	G	G	G	G	G	G	G	G	G	G	G	G	G	G	G	G	G	G	G	G	G	G	G	G	-	G	G	G	G	G	G	G
237036	G	A	non_coding_transcript_exon_variant	ML0171	ML0171	pseudogene	423G>A			G	G	G	G	G	G	G	G	G	G	G	G	G	G	G	G	G	G	G	G	G	G	G	G	G	G	G	G	G	G	-	G	-	G	G	G	G	G	G	G
237902	G	T	non_coding_transcript_exon_variant	ML0172	ML0172	pseudogene	294G>T			G	G	G	G	G	G	G	G	G	G	T	G	G	G	G	G	G	G	G	G	G	G	G	G	G	G	G	G	G	G	G	G	-	G	G	G	G	G	G	G
240490	C	T	intergenic_region	rpmF-ML0174	ML0173-ML0174	intergenic_region	240490C>T			C	C	C	C	C	C	C	C	C	-	C	C	C	C	C	C	C	C	C	C	C	C	C	C	C	C	C	C	C	C	C	C	-	C	C	C	C	C	C	C
242535	G	T	missense_variant	ML0175	ML0175	CDS	1319G>T	Gly440Val		G	G	G	G	G	-	G	G	G	G	G	G	G	G	G	G	G	G	T	G	G	G	G	G	G	G	G	G	G	G	-	-	-	G	G	G	G	G	G	G
243814	C	T	missense_variant	ML0176	ML0176	CDS	761C>T	Ala254Val	2H	C	C	C	C	C	C	C	C	C	C	C	C	C	C	C	C	C	C	C	C	C	C	C	C	C	C	C	C	C	C	C	C	C	C	C	C	T	T	T	T
245137	T	C	missense_variant	mscL	ML0178c	CDS	115A>G	Ile39Val		T	T	T	T	T	T	T	T	T	T	T	T	T	T	T	T	T	T	T	C	T	T	T	T	T	T	T	T	T	T	T	T	T	T	T	T	T	T	T	T
245677	C	T	non_coding_transcript_exon_variant	ML0179	ML0179c	pseudogene	307G>A			C	C	C	C	C	C	C	C	C	C	C	C	C	C	C	C	C	C	C	C	C	C	C	C	C	C	C	C	C	C	C	C	-	C	C	C	C	C	C	C
246415	G	T	intergenic_region	ML0180-ML0181	ML0180c-ML0181c	intergenic_region	246415G>T			G	G	G	G	G	G	G	G	G	G	G	G	G	G	G	G	G	G	G	G	G	G	G	G	G	G	G	G	G	G	G	G	G	G	G	G	G	G	T	T
248743	C	T	synonymous_variant	moeA	ML0183	CDS	642C>T	Asp214Asp		C	C	C	C	C	C	C	C	C	C	C	C	C	C	C	C	C	C	C	C	C	C	C	C	C	C	C	C	C	C	C	-	-	C	C	C	C	C	C	C
249655	C	T	synonymous_variant	rimJ	ML0184	CDS	249C>T	Arg83Arg		C	C	C	C	C	C	C	C	C	C	C	C	C	C	C	C	C	C	C	C	C	C	-	C	C	C	C	-	-	C	-	C	-	C	C	C	C	C	C	C
250350	G	A	missense_variant	ML0185	ML0185	CDS	130G>A	Val44Met		G	G	G	G	G	G	G	G	G	G	G	G	G	G	G	G	G	G	G	G	G	G	G	G	G	G	G	G	G	G	G	G	-	G	G	G	G	G	G	G
250837	C	T	missense_variant	ML0185	ML0185	CDS	617C>T	Thr206Ile		C	C	C	C	C	C	-	C	C	C	C	C	C	C	C	C	C	C	C	C	C	C	-	C	C	C	C	C	C	C	-	-	-	C	C	C	C	C	C	C
252460	G	A	intergenic_region	ML0186-ML0187	ML0186-ML0187	intergenic_region	252460G>A			G	G	G	G	G	G	G	G	G	G	G	G	G	G	G	G	G	G	G	G	G	G	G	G	G	G	G	G	G	G	G	G	-	G	G	G	G	G	G	G
252571	A	G	intergenic_region	ML0186-ML0187	ML0186-ML0187	intergenic_region	252571A>G			A	A	A	A	A	A	A	A	A	A	A	A	A	A	A	A	A	A	A	A	A	A	A	A	A	A	A	A	A	A	A	A	A	A	A	A	A	A	A	A
253623	C	T	synonymous_variant	ML0187	ML0187	CDS	966C>T	Val322Val	2F	C	C	C	C	C	C	-	C	C	C	C	C	C	C	C	C	C	C	C	C	C	C	C	C	C	C	C	T	T	T	T	-	-	T	T	T	C	C	C	C
254429	G	C	non_coding_transcript_exon_variant	ML0189	ML0189	pseudogene	33G>C			G	G	G	G	G	G	G	G	G	-	G	G	G	G	G	G	G	G	G	G	G	G	G	G	G	G	G	G	G	G	G	G	-	G	G	G	G	G	G	G
254545	A	G	non_coding_transcript_exon_variant	ML0189	ML0189	pseudogene	149A>G			A	A	A	A	A	A	A	A	A	A	A	A	A	A	A	A	A	A	A	A	A	A	-	A	A	A	A	A	A	A	A	A	A	A	A	A	A	A	A	A
256688	C	T	non_coding_transcript_exon_variant	arcA	ML0191	pseudogene	810C>T			C	C	C	C	C	C	C	C	C	C	C	C	C	C	C	C	C	C	C	C	C	C	C	C	C	C	C	C	C	C	C	C	C	C	C	C	C	C	C	C
256915	G	C	intergenic_region	arcA-ML0192	ML0191-ML0192c	intergenic_region	256915G>C			G	C	G	G	G	G	G	G	G	G	G	G	G	G	G	G	G	G	G	G	G	G	G	G	G	G	G	G	G	G	G	G	G	G	G	G	G	G	G	G
257492	C	A	missense_variant	ML0192	ML0192c	CDS	1076G>T	Cys359Phe		C	C	C	C	C	C	C	C	C	C	C	C	C	C	C	C	C	C	C	C	C	C	C	C	C	C	C	C	C	C	C	-	-	C	C	C	C	C	C	C
258100	G	A	synonymous_variant	ML0192	ML0192c	CDS	468C>T	Phe156Phe		G	G	G	G	G	G	G	G	G	G	G	G	G	G	G	G	G	G	G	G	G	G	G	G	G	G	G	G	G	G	G	-	-	G	G	G	G	G	G	G
261744	C	T	non_coding_transcript_exon_variant	ML0195	ML0195c	pseudogene	577G>A			C	C	C	C	C	C	C	C	C	C	C	C	C	C	C	C	C	C	C	C	C	C	C	C	C	C	C	C	C	C	C	C	-	T	C	C	C	C	C	C
262178	G	A	non_coding_transcript_exon_variant	ML0195	ML0195c	pseudogene	143C>T			G	G	G	G	G	G	G	G	G	G	G	G	G	G	G	G	G	G	G	G	G	G	G	G	G	G	G	G	G	G	G	G	G	G	G	G	G	G	G	G
263398	G	A	non_coding_transcript_exon_variant	ML0197	ML0197c	pseudogene	1163C>T			G	G	G	G	G	-	G	G	G	G	G	G	G	G	G	G	G	G	G	G	G	G	G	G	G	G	G	G	G	G	G	-	G	G	G	G	G	G	G	G
263815	C	T	non_coding_transcript_exon_variant	ML0197	ML0197c	pseudogene	746G>A			C	C	C	C	C	C	C	C	C	C	C	C	C	C	C	C	C	C	C	C	C	C	C	C	C	C	C	C	C	C	C	C	-	C	C	C	C	C	C	C
264155	C	T	non_coding_transcript_exon_variant	ML0197	ML0197c	pseudogene	406G>A			C	C	C	C	C	C	C	C	C	C	C	C	C	C	C	C	C	C	C	C	C	C	C	C	C	C	C	C	C	C	C	C	-	C	C	C	C	C	C	C
264501	A	C	non_coding_transcript_exon_variant	ML0197	ML0197c	pseudogene	60T>G			A	C	C	C	C	C	C	C	C	C	C	C	C	C	C	C	C	C	C	C	C	C	C	C	C	C	C	C	C	C	C	-	-	C	C	C	C	C	C	C
264623	G	A	intergenic_region	ML0197-cspA	ML0197c-ML0198	intergenic_region	264623G>A		4N	G	G	G	G	G	G	G	G	G	G	G	G	G	G	G	G	G	G	G	G	G	G	-	G	G	G	G	G	G	G	-	-	-	G	G	G	G	G	G	G
266161	C	T	synonymous_variant	topA	ML0200	CDS	129C>T	Ser43Ser		C	C	C	C	C	-	C	C	C	C	C	C	C	C	C	C	C	C	C	C	C	C	C	C	C	C	C	C	C	C	C	-	-	C	C	C	C	C	C	C
267448	C	T	synonymous_variant	topA	ML0200	CDS	1416C>T	Thr472Thr		C	C	C	C	-	-	C	C	C	C	C	C	C	C	C	C	C	C	C	C	C	T	C	C	C	C	C	C	C	C	C	-	-	C	C	C	C	C	C	C
268036	G	A	synonymous_variant	topA	ML0200	CDS	2004G>A	Leu668Leu		G	G	G	G	G	G	G	G	G	G	G	G	G	G	G	G	G	G	G	G	G	G	G	G	G	G	G	G	G	G	G	G	G	G	G	G	G	G	G	G
268619	A	G	missense_variant	topA	ML0200	CDS	2587A>G	Thr863Ala		A	A	A	A	A	-	-	A	A	A	A	A	A	A	A	A	A	A	A	A	A	A	A	A	A	A	A	A	A	A	-	-	-	A	A	A	A	A	A	A
269403	C	A	synonymous_variant	ML0201	ML0201c	CDS	1047G>T	Leu349Leu		C	C	C	C	C	-	C	C	C	C	C	C	C	C	C	C	C	C	C	C	C	C	-	C	C	C	C	C	C	C	C	C	C	C	C	-	C	C	C	C
270296	G	T	missense_variant	ML0201	ML0201c	CDS	154C>A	Pro52Thr		G	G	G	G	G	G	G	G	G	G	G	T	T	T	T	G	G	G	G	G	G	G	G	G	G	G	G	G	G	G	G	G	-	G	G	G	G	G	G	G
270682	T	C	synonymous_variant	ML0202	ML0202	CDS	78T>C	Arg26Arg		T	T	T	T	T	T	T	T	T	T	T	T	T	T	T	T	T	T	T	T	T	T	T	T	T	T	T	T	T	T	-	-	-	T	T	T	T	T	T	T
271305	G	A	missense_variant	ML0202	ML0202	CDS	701G>A	Arg234Gln		G	G	G	G	-	G	G	G	G	G	G	G	G	G	G	G	G	G	G	G	G	G	-	G	G	G	G	G	G	G	G	-	-	G	G	G	A	A	G	G
272679	C	A	intergenic_region	thrU-ML0203	MLP000008-ML0203c	intergenic_region	272679C>A			C	C	C	C	C	C	C	C	C	C	C	C	C	C	C	C	C	C	C	C	C	C	C	C	C	C	C	C	C	C	C	C	C	C	C	C	C	C	C	C
274736	C	T	synonymous_variant	ML0203	ML0203c	CDS	264G>A	Val88Val		C	C	C	C	C	C	C	C	C	C	C	C	C	C	C	C	C	C	C	C	C	C	C	C	C	C	C	C	C	C	C	C	C	C	C	C	C	C	C	C
276794	G	A	synonymous_variant	ML0205	ML0205c	CDS	984C>T	Val328Val		G	G	G	G	G	G	G	G	G	G	G	G	G	G	G	G	G	G	G	G	G	G	G	G	G	G	G	G	G	G	G	G	-	G	G	G	G	G	G	G
277449	G	A	missense_variant	ML0205	ML0205c	CDS	329C>T	Ala110Val		G	G	G	G	G	G	G	G	G	-	G	G	G	G	G	G	G	G	G	G	G	G	G	G	G	G	G	G	G	G	G	G	G	G	G	G	G	G	G	G
278888	T	A	non_coding_transcript_exon_variant	ML0206	ML0206	pseudogene	945T>A			T	T	T	T	T	T	T	T	T	T	T	T	T	T	T	T	T	T	T	T	T	T	T	T	T	T	T	T	T	T	T	-	-	T	T	T	T	T	T	T
283276	G	A	missense_variant	ML0211	ML0211	CDS	1120G>A	Ala374Thr		G	G	G	G	-	-	G	G	G	G	G	G	G	G	G	G	G	G	G	G	G	G	-	G	G	G	G	G	G	G	-	-	-	G	G	G	G	G	G	G
285805	G	A	synonymous_variant	hpt	ML0214	CDS	222G>A	Val74Val		G	G	G	G	G	G	G	G	G	G	G	G	G	G	G	G	G	G	G	G	G	G	G	G	G	G	G	G	G	G	G	G	-	G	G	G	G	G	G	G
286608	C	T	non_coding_transcript_exon_variant	ML0215	ML0215c	pseudogene	67G>A			C	C	C	C	C	C	C	C	C	C	C	C	C	C	C	C	C	C	C	C	C	C	-	C	T	C	C	C	C	C	C	C	C	C	C	C	C	C	C	C
287929	C	T	intergenic_region	ML0216-ML0217	ML0216c-ML0217	intergenic_region	287929C>T			C	C	C	C	C	C	C	C	C	C	C	C	C	C	C	C	C	C	C	C	C	C	-	C	C	C	C	C	C	C	C	C	C	C	C	C	C	C	C	C
289884	G	C	missense_variant	ML0218	ML0218c	CDS	332C>G	Thr111Ser		G	G	G	G	G	G	G	G	G	G	G	G	G	G	G	G	G	G	G	G	G	G	-	G	G	G	G	G	G	G	G	-	-	G	G	G	G	G	G	G
290076	C	T	missense_variant	ML0218	ML0218c	CDS	140G>A	Gly47Glu		C	C	C	C	C	C	C	C	C	C	C	C	C	C	C	C	C	C	C	C	C	C	-	C	C	C	C	C	C	C	C	C	-	C	C	C	C	C	C	C
290138	G	A	synonymous_variant	ML0218	ML0218c	CDS	78C>T	Gly26Gly		G	G	G	G	G	G	G	G	G	G	G	G	G	G	G	G	G	G	G	G	G	G	-	G	G	G	G	G	G	G	-	-	-	G	G	G	G	G	G	G
293012	C	T	non_coding_transcript_exon_variant	ML0221	ML0221c	pseudogene	342G>A			C	C	C	C	C	C	T	C	C	C	C	C	C	C	C	C	C	C	C	C	C	C	C	C	C	C	C	C	C	C	C	-	C	C	C	C	C	C	C	C
296853	C	G,T	missense_variant;missense_variant	folP	ML0224	CDS	158C>G;158C>T	Thr53Ser;Thr53Ile		C	C	C	C	C	C	C	C	T	C	C	C	C	C	C	C	C	C	C	C	C	C	C	C	C	C	C	C	C	C	C	-	-	C	C	C	C	C	C	C
296854	C	A	synonymous_variant	folP	ML0224	CDS	159C>A	Thr53Thr		C	C	C	C	C	C	C	C	C	C	C	C	C	C	C	C	C	C	C	C	C	C	C	C	C	C	C	C	C	C	C	-	-	C	C	C	C	C	C	C
296859	C	G,T	missense_variant;missense_variant	folP	ML0224	CDS	164C>G;164C>T	Pro55Arg;Pro55Leu		C	C	C	C	C	C	C	C	C	C	C	C	C	C	C	C	C	C	C	C	C	C	C	C	C	C	C	C	C	C	C	C	-	C	C	C	C	C	C	C
297128	A	C	missense_variant	folP	ML0224	CDS	433A>C	Asn145His		A	A	A	A	A	A	A	A	A	A	A	A	A	A	A	A	A	A	A	A	A	A	A	A	A	A	A	A	A	A	A	A	A	A	A	A	A	A	A	A
298572	A	G	synonymous_variant	ML0227	ML0227	CDS	57A>G	Val19Val	1A	A	A	A	A	A	G	G	G	G	G	G	G	G	G	G	G	G	G	G	G	G	G	G	G	G	G	G	G	G	G	-	G	-	G	G	G	G	G	G	G
302347	C	A	synonymous_variant	panC	ML0230	CDS	885C>A	Gly295Gly		C	C	C	C	C	C	C	C	C	C	C	C	C	C	C	C	C	C	C	C	C	C	-	C	C	C	C	C	C	C	C	-	C	C	C	C	C	C	C	C
304830	A	G	missense_variant	lysS	ML0233	CDS	1091A>G	Asp364Gly		A	A	A	A	A	A	A	A	A	A	A	A	A	A	A	A	A	A	A	A	A	A	A	A	A	A	A	A	A	A	A	A	-	A	A	A	A	A	A	A
305310	G	A	intergenic_region	lysS-lsr2	ML0233-ML0234	intergenic_region	305310G>A			G	G	G	G	G	G	G	G	G	G	G	G	G	G	G	G	G	G	G	G	G	G	G	G	G	G	G	G	G	G	G	G	G	G	G	G	G	G	G	G
305585	G	A	missense_variant	lsr2	ML0234	CDS	218G>A	Gly73Glu		G	G	G	G	-	G	-	G	G	G	G	G	G	G	G	G	G	G	G	G	G	G	G	G	G	G	G	G	G	G	G	-	-	G	G	G	G	G	G	G
305586	G	A	synonymous_variant	lsr2	ML0234	CDS	219G>A	Gly73Gly		G	G	G	G	-	G	-	G	G	G	G	G	G	G	G	G	G	G	G	G	G	G	G	G	G	G	G	G	G	G	G	-	-	G	G	G	G	G	G	G
305588	C	A	missense_variant	lsr2	ML0234	CDS	221C>A	Ala74Glu		C	C	C	C	-	C	-	C	C	C	C	C	C	C	C	C	C	C	C	C	C	C	C	C	C	C	C	A	A	C	C	-	-	C	C	C	C	C	C	C
305597	G	C	missense_variant	lsr2	ML0234	CDS	230G>C	Arg77Pro	4N	G	G	G	G	G	G	-	G	G	G	G	G	G	G	G	G	G	G	G	G	G	G	-	G	G	G	G	G	G	G	G	-	-	G	G	G	G	G	G	G
305609	C	T	missense_variant	lsr2	ML0234	CDS	242C>T	Ala81Val		C	C	C	C	C	C	-	C	C	C	C	C	C	C	C	C	C	C	C	C	C	C	C	C	C	C	C	C	C	C	-	-	-	C	C	C	C	C	C	C
305654	C	T	missense_variant	lsr2	ML0234	CDS	287C>T	Thr96Ile		C	C	C	C	C	C	-	C	C	C	C	C	C	C	C	C	C	C	C	C	C	C	C	C	C	C	C	C	C	T	C	-	-	C	C	C	C	C	C	C
307377	G	A	missense_variant	clpC	ML0235	CDS	1375G>A	Ala459Thr		G	G	G	G	G	G	G	G	G	G	G	G	G	G	G	G	G	G	G	G	G	G	G	G	G	G	G	G	G	G	G	G	-	G	G	G	G	G	G	G
308921	T	C	intergenic_region	clpC-pabB	ML0235-ML0236c	intergenic_region	308921T>C			T	T	T	T	T	T	T	T	T	T	T	T	T	T	T	T	T	T	T	T	T	T	T	T	T	T	T	T	T	T	T	T	T	T	T	T	T	T	T	T
309516	A	C	intergenic_region	clpC-pabB	ML0235-ML0236c	intergenic_region	309516A>C			A	A	A	A	A	A	A	A	A	-	A	A	A	A	A	A	A	A	A	A	A	A	A	A	A	A	A	A	A	A	A	-	-	A	A	A	A	A	A	A
310911	G	A	non_coding_transcript_exon_variant	ML0237	ML0237	pseudogene	12G>A			G	G	G	G	G	G	G	G	A	G	G	G	G	G	G	G	G	G	G	G	G	G	-	G	G	G	G	G	G	G	G	G	G	G	G	G	G	G	G	G
312038	T	C	intergenic_region	ML0237-metS	ML0237-ML0238c	intergenic_region	312038T>C			T	T	-	T	-	-	-	T	T	-	T	T	T	T	T	-	T	T	T	T	-	T	-	T	T	T	T	-	-	T	-	-	-	T	T	T	T	T	T	T
312046	C	T	intergenic_region	ML0237-metS	ML0237-ML0238c	intergenic_region	312046C>T			C	C	C	-	-	-	-	C	C	-	C	-	C	-	C	-	-	C	-	C	-	-	-	-	-	-	C	-	-	-	-	-	-	C	-	-	-	C	-	-
312049	C	T	intergenic_region	ML0237-metS	ML0237-ML0238c	intergenic_region	312049C>T			C	C	C	-	-	-	-	C	-	-	-	-	C	-	C	-	-	C	C	-	-	-	-	-	-	-	C	-	-	-	-	-	-	-	-	-	-	-	-	-
312050	C	T	intergenic_region	ML0237-metS	ML0237-ML0238c	intergenic_region	312050C>T			C	C	C	-	-	-	-	C	C	-	-	-	C	-	C	-	-	C	C	-	-	-	-	-	-	-	C	-	-	-	-	-	-	C	-	-	-	-	C	-
313361	A	G	missense_variant	metS	ML0238c	CDS	461T>C	Leu154Pro		A	A	A	A	A	A	G	G	G	G	G	G	G	G	G	G	G	G	G	G	G	G	G	G	G	G	G	G	G	G	-	G	-	G	G	G	G	G	G	G
315317	G	A	missense_variant	ML0240	ML0240	CDS	370G>A	Ala124Thr	3K-1	G	G	G	G	G	G	G	G	G	G	G	G	G	G	G	G	G	G	G	G	G	G	G	G	G	G	G	G	G	G	G	-	-	G	G	G	G	G	G	G
317057	G	T	missense_variant	ML0242	ML0242	CDS	16G>T	Val6Phe		G	G	G	G	G	G	T	G	G	G	G	G	G	G	G	G	G	G	G	G	G	G	G	G	G	G	G	G	G	G	G	-	-	G	G	G	G	G	G	G
319324	C	T	synonymous_variant	ML0243	ML0243	CDS	1105C>T	Leu369Leu		C	C	C	C	C	C	C	C	C	C	C	C	C	C	C	C	C	C	C	C	C	C	C	C	C	C	C	C	C	C	C	C	-	C	C	C	C	C	C	C
321320	G	T	intergenic_region	rplY-lpqT	ML0245c-ML0246c	intergenic_region	321320G>T			G	G	G	G	G	G	G	G	G	G	G	G	G	G	G	G	G	G	G	G	G	G	G	G	G	G	G	G	G	G	G	G	G	G	G	G	G	G	G	G
322728	G	T	missense_variant	lpqT	ML0246c	CDS	328C>A	Leu110Ile		G	G	G	G	G	G	G	G	G	G	G	G	T	T	T	G	G	G	G	G	G	G	G	G	G	G	G	G	G	G	G	G	-	G	G	G	G	G	G	G
323364	T	A	stop_gained	arsC	ML0247c	CDS	43A>T	Lys15*		T	T	T	A	T	T	T	T	T	T	T	T	T	T	T	T	T	T	T	T	T	T	T	T	T	T	T	T	T	T	T	T	T	T	T	T	T	T	T	T
328284	G	A	missense_variant	mfd	ML0252	CDS	218G>A	Ser73Asn		G	G	G	G	G	G	-	G	G	G	G	G	G	G	G	G	G	G	G	G	G	G	G	G	G	G	G	G	G	G	G	G	-	G	G	G	G	G	G	G
328289	C	T	missense_variant	mfd	ML0252	CDS	223C>T	Leu75Phe		C	C	C	C	C	C	C	C	C	-	C	C	C	C	C	C	C	C	C	C	C	C	C	C	C	C	C	C	C	C	C	C	-	C	C	C	C	C	C	C
328604	G	A	missense_variant	mfd	ML0252	CDS	538G>A	Asp180Asn		G	G	G	G	G	G	G	G	G	G	G	G	G	G	G	G	G	G	G	G	G	G	G	G	G	G	G	G	G	G	G	G	-	G	G	G	G	G	G	G
328634	G	C	missense_variant	mfd	ML0252	CDS	568G>C	Val190Leu	3K-1	G	G	G	G	G	G	G	G	G	G	G	G	G	G	G	G	G	G	G	G	G	G	G	G	G	G	G	G	G	G	-	-	-	G	G	G	G	G	G	G
329782	G	T	missense_variant	mfd	ML0252	CDS	1716G>T	Lys572Asn	2H	G	G	G	G	G	G	G	G	G	G	G	G	G	G	G	G	G	G	G	G	G	G	-	G	G	G	G	G	G	G	G	G	G	G	G	G	T	T	T	T
330125	G	A	missense_variant	mfd	ML0252	CDS	2059G>A	Ala687Thr		G	G	G	G	G	G	G	G	G	-	G	G	G	G	G	G	G	G	G	G	G	G	-	G	G	G	G	G	G	G	G	G	-	G	G	G	G	G	G	G
330912	A	G	missense_variant	mfd	ML0252	CDS	2846A>G	His949Arg		A	A	A	A	A	A	A	A	A	A	A	A	A	A	A	A	A	A	A	A	A	A	-	A	A	A	A	A	A	A	-	-	-	A	A	A	A	A	A	A
331723	G	A	synonymous_variant	mfd	ML0252	CDS	3657G>A	Pro1219Pro		G	G	G	G	G	G	G	G	G	G	G	G	G	G	G	G	G	G	G	G	G	G	G	G	G	G	G	G	G	G	G	G	-	G	G	G	G	G	G	G
332839	G	A	intergenic_region	ML0253-lpqU	ML0253-ML0254	intergenic_region	332839G>A			G	G	G	G	G	G	-	G	G	G	G	G	G	A	G	G	G	G	G	G	G	G	-	G	G	G	G	G	G	G	G	-	-	G	G	G	G	G	G	G
334180	G	A	missense_variant	eno	ML0255	CDS	430G>A	Glu144Lys		G	G	G	G	G	G	-	A	G	G	G	G	G	G	G	G	G	G	G	G	G	G	G	G	G	G	G	G	G	G	-	-	-	G	G	G	G	G	G	G
336032	C	G	synonymous_variant	ML0257	ML0257	CDS	228C>G	Thr76Thr		C	C	C	C	C	C	C	C	C	C	C	C	C	C	C	C	C	C	C	C	C	C	-	C	C	C	C	C	C	C	C	C	-	C	C	C	C	C	C	C
336266	T	C	synonymous_variant	ML0257	ML0257	CDS	462T>C	Ala154Ala	3K-0	T	T	T	T	T	T	T	T	T	-	T	T	T	T	T	T	T	T	T	T	T	T	-	T	T	T	T	T	T	T	T	T	-	T	T	T	T	T	T	T
337140	G	A	missense_variant	ML0258	ML0258	CDS	836G>A	Gly279Asp		G	G	G	G	A	G	G	G	G	G	G	G	G	G	G	G	G	G	G	G	G	G	-	G	G	G	G	-	G	G	G	-	G	G	G	G	G	G	G	G
337803	C	T	non_coding_transcript_exon_variant	ML0259	ML0259	pseudogene	273C>T			C	C	C	C	C	C	C	C	C	C	C	C	C	C	C	C	C	C	C	C	C	C	C	C	C	C	C	C	C	C	C	-	-	C	C	C	C	C	C	C
337824	G	T	non_coding_transcript_exon_variant	ML0259	ML0259	pseudogene	294G>T			G	G	G	G	G	G	G	G	G	G	G	G	G	G	G	G	G	T	G	G	G	G	G	G	G	G	G	G	G	G	G	-	-	G	G	G	G	G	G	G
337889	C	T	non_coding_transcript_exon_variant	ML0259	ML0259	pseudogene	359C>T			C	C	C	C	C	C	C	C	C	C	C	C	C	C	C	C	C	C	C	C	C	C	C	C	C	C	C	C	C	C	C	C	-	C	C	C	C	C	C	C
338245	C	A	non_coding_transcript_exon_variant	ML0259	ML0259	pseudogene	715C>A			C	C	C	C	C	C	C	C	C	C	C	C	C	C	C	C	C	C	C	C	C	C	C	C	C	C	C	C	C	C	C	C	-	C	C	C	C	C	A	A
338722	A	G	non_coding_transcript_exon_variant	ML0259	ML0259	pseudogene	1192A>G			A	A	A	A	A	A	A	A	A	A	A	A	A	A	A	A	A	A	A	A	A	A	A	A	A	G	G	A	A	A	A	-	-	A	A	A	A	A	A	A
339250	C	T	non_coding_transcript_exon_variant	ML0259	ML0259	pseudogene	1720C>T			C	C	C	C	C	C	C	C	C	C	C	C	C	C	C	C	C	C	C	C	C	C	C	C	C	C	C	C	C	C	C	C	C	C	C	C	C	C	C	C
339486	C	T	non_coding_transcript_exon_variant	ML0260	ML0260c	pseudogene	1018G>A			C	C	C	C	C	C	C	C	C	C	C	C	C	C	C	C	C	C	C	C	C	C	C	C	C	C	C	C	C	C	C	C	C	C	C	C	C	C	C	C
340805	T	C	non_coding_transcript_exon_variant	ML0261	ML0261c	pseudogene	369A>G			T	T	T	T	T	T	T	T	T	T	T	T	T	T	T	T	T	T	T	T	T	T	T	T	T	T	T	T	T	T	T	-	-	T	T	T	T	T	T	T
341935	C	T	intergenic_region	ML0261-ML0262	ML0261c-ML0262c	intergenic_region	341935C>T			C	C	C	C	C	C	C	C	C	C	C	C	C	C	C	C	C	C	C	C	C	C	C	C	C	C	C	C	C	C	C	C	C	C	C	C	C	C	C	C
342063	G	C	non_coding_transcript_exon_variant	ML0262	ML0262c	pseudogene	188C>G			G	G	G	G	G	G	G	G	G	G	G	G	G	G	G	G	G	G	G	G	G	G	G	G	G	G	G	G	G	G	G	G	-	G	G	G	G	G	G	G
344782	C	T	intergenic_region	leuX-ML0264	MLP000010-ML0264c	intergenic_region	344782C>T			C	C	C	C	C	C	C	C	C	C	C	C	C	C	C	C	C	C	C	C	C	C	C	C	C	C	C	C	C	C	C	C	-	C	C	C	C	C	C	C
345033	C	T	non_coding_transcript_exon_variant	ML0264	ML0264c	pseudogene	243G>A			C	C	C	C	C	C	C	C	C	C	C	C	C	C	C	C	C	C	C	C	C	C	C	C	C	C	C	C	C	C	-	-	C	C	C	C	C	C	C	C
346013	G	A	intergenic_region	ML0265-ML0266	ML0265-ML0266	intergenic_region	346013G>A			G	G	G	G	G	G	G	G	G	G	G	G	G	G	G	G	G	G	G	G	G	G	-	G	G	G	G	G	G	G	-	G	G	G	G	G	G	G	G	G
347278	A	C	non_coding_transcript_exon_variant	ML0266	ML0266	pseudogene	570A>C			A	A	A	A	A	A	A	A	A	A	-	A	A	A	A	A	A	A	A	A	A	A	A	A	A	A	A	A	A	A	-	A	-	A	A	A	A	A	A	A
347280	G	C	non_coding_transcript_exon_variant	ML0266	ML0266	pseudogene	572G>C			G	G	G	G	G	G	G	G	-	-	G	-	-	G	G	G	G	G	G	G	G	G	G	-	G	G	G	-	G	G	-	G	-	-	G	G	G	G	G	G
347385	T	C	non_coding_transcript_exon_variant	ML0266	ML0266	pseudogene	677T>C		1A	T	T	T	T	T	C	-	C	C	C	C	C	C	C	C	C	C	C	C	C	C	C	C	C	C	C	C	C	C	C	-	-	C	C	C	C	C	C	C	C
347830	G	A	intergenic_region	ML0266-ackA	ML0266-ML0267c	intergenic_region	347830G>A			G	G	G	G	G	G	G	G	G	G	G	G	G	G	G	G	G	G	G	G	G	G	G	G	G	G	G	G	G	G	G	G	-	G	G	G	G	G	G	G
348055	G	A	intergenic_region	ML0266-ackA	ML0266-ML0267c	intergenic_region	348055G>A			G	G	G	G	G	G	G	G	G	G	G	G	G	G	G	G	G	G	G	G	G	G	G	G	G	G	G	G	G	G	G	-	-	G	G	G	G	G	G	G
349703	C	T	intergenic_region	ML0266-ackA	ML0266-ML0267c	intergenic_region	349703C>T			C	C	C	C	C	C	C	C	C	C	C	C	C	C	C	C	C	C	C	C	C	C	C	C	C	C	T	C	C	C	C	C	-	C	C	C	C	C	C	C
349747	G	A	intergenic_region	ML0266-ackA	ML0266-ML0267c	intergenic_region	349747G>A			G	G	G	G	G	-	G	G	G	G	G	G	G	G	G	-	G	G	G	G	G	G	-	G	G	G	G	-	G	G	G	-	-	G	G	-	G	G	G	G
349982	C	A	intergenic_region	ML0266-ackA	ML0266-ML0267c	intergenic_region	349982C>A			C	C	C	C	C	C	C	C	C	C	C	C	C	C	C	C	C	C	C	C	C	C	C	C	C	C	C	C	C	C	C	-	C	C	C	C	C	C	C	C
351592	C	T	non_coding_transcript_exon_variant	ackA	ML0267c	pseudogene	301G>A			C	C	C	C	C	C	C	C	C	C	C	C	C	C	C	C	C	C	T	C	C	C	C	C	C	C	C	C	C	C	-	C	-	C	C	C	C	C	C	C
351940	C	T	non_coding_transcript_exon_variant	pta	ML0268c	pseudogene	1060G>A			C	C	C	C	C	C	C	C	C	C	C	C	C	C	C	C	C	C	C	C	C	C	C	C	C	C	C	C	C	C	C	C	-	C	C	C	C	C	C	C
353643	G	A	synonymous_variant	ML0269	ML0269c	CDS	375C>T	Phe125Phe		G	G	G	G	G	G	G	G	G	G	G	G	G	G	G	G	G	G	G	G	G	G	G	G	G	G	G	G	G	G	G	G	-	G	G	G	G	G	G	G
357398	T	G	intergenic_region	ML0274-metZ	ML0274-ML0275c	intergenic_region	357398T>G			T	T	T	T	T	T	T	T	T	T	T	T	T	T	T	T	T	T	T	T	T	T	T	T	T	T	T	T	T	T	T	-	T	T	T	T	T	T	T	T
359583	G	T	intergenic_region	ML0276-ML0277	ML0276c-ML0277	intergenic_region	359583G>T			G	G	G	G	G	G	G	G	G	G	G	G	G	G	G	G	G	G	G	G	G	G	G	G	G	G	G	G	G	G	G	G	T	G	G	G	G	G	G	G
359712	A	G	intergenic_region	ML0276-ML0277	ML0276c-ML0277	intergenic_region	359712A>G			A	A	A	A	A	A	A	A	A	A	A	A	A	A	A	A	A	A	A	A	A	A	A	A	A	A	A	G	G	A	A	A	-	A	A	A	A	A	A	A
360572	C	T	non_coding_transcript_exon_variant	ML0277	ML0277	pseudogene	371C>T			C	C	C	C	C	C	C	C	C	C	C	C	C	C	C	C	C	C	C	C	C	C	C	C	C	C	C	C	C	C	C	C	C	C	C	C	C	C	C	C
360757	C	A	non_coding_transcript_exon_variant	ML0278	ML0278	pseudogene	7C>A		2H	C	C	C	C	C	C	C	C	C	C	C	C	C	C	C	C	C	C	C	C	C	C	C	C	C	C	C	C	C	C	C	-	-	C	C	C	A	A	A	A
360830	G	C	non_coding_transcript_exon_variant	ML0278	ML0278	pseudogene	80G>C			G	G	G	G	G	G	G	G	G	G	G	G	G	G	G	G	G	G	G	G	G	G	G	G	G	G	G	G	G	G	G	G	G	G	G	G	G	G	G	G
361077	G	C	non_coding_transcript_exon_variant	ML0278	ML0278	pseudogene	327G>C			G	G	G	G	G	G	G	G	G	G	G	G	G	G	G	G	G	G	G	G	G	G	G	G	G	G	G	C	C	G	G	G	-	G	G	G	G	G	G	G
361545	G	C	missense_variant	ML0279	ML0279c	CDS	409C>G	Pro137Ala		G	G	G	G	G	G	G	G	C	G	G	G	G	G	G	G	G	G	G	G	G	G	G	G	G	G	G	G	G	G	G	G	-	G	G	G	G	G	G	G
363480	G	T	missense_variant	ML0281	ML0281	CDS	49G>T	Asp17Tyr		G	G	G	G	G	G	G	G	G	G	G	G	G	G	G	G	G	G	G	G	G	G	-	G	G	G	G	G	G	G	G	-	-	G	G	G	G	G	G	G
364243	C	T	non_coding_transcript_exon_variant	ML0282	ML0282	pseudogene	113C>T			C	C	C	C	C	C	C	C	C	C	C	C	C	C	C	C	C	C	C	C	C	C	C	C	C	C	C	-	C	C	C	C	-	C	C	C	C	C	C	C
364923	G	A	missense_variant	ML0283	ML0283	CDS	8G>A	Cys3Tyr		G	G	G	G	G	G	G	G	G	G	G	G	G	G	G	G	G	G	G	G	G	G	G	G	G	G	G	G	G	G	G	G	G	G	G	G	G	G	G	G
364924	C	T	synonymous_variant	ML0283	ML0283	CDS	9C>T	Cys3Cys		C	C	C	C	C	C	C	C	C	C	C	C	C	C	C	C	C	C	C	C	C	C	C	C	C	C	C	C	C	C	C	C	C	C	C	C	C	C	C	C
364961	G	C	missense_variant	ML0283	ML0283	CDS	46G>C	Gly16Arg		G	G	G	G	G	G	G	G	G	G	G	G	G	G	G	G	G	G	G	G	G	G	G	G	G	G	G	G	G	G	-	G	-	G	G	G	G	G	G	G
365117	A	C	missense_variant	ML0283	ML0283	CDS	202A>C	Thr68Pro		A	A	A	A	A	A	A	A	A	A	A	A	A	A	A	A	A	A	A	A	A	A	A	A	A	A	A	A	A	A	A	A	-	A	A	A	A	A	A	A
365373	T	C	missense_variant	ML0283	ML0283	CDS	458T>C	Leu153Pro		T	T	T	T	T	T	T	T	T	T	T	T	T	T	T	T	T	T	T	T	T	T	-	T	T	T	T	T	T	T	T	-	-	T	T	T	T	T	T	T
365411	A	G	missense_variant	ML0283	ML0283	CDS	496A>G	Lys166Glu	3I	A	A	A	A	A	A	A	A	A	A	A	A	A	A	A	A	A	A	A	A	A	A	A	A	A	A	A	A	A	A	A	-	-	A	A	A	A	A	A	A
365435	G	A	missense_variant	ML0283	ML0283	CDS	520G>A	Ala174Thr	3K-1	G	G	G	G	G	-	G	G	G	G	G	G	G	G	G	G	G	G	G	G	G	G	G	G	G	G	G	G	G	G	G	-	-	G	G	G	G	G	G	G
365540	G	T	missense_variant	ML0283	ML0283	CDS	625G>T	Val209Leu		G	G	G	G	G	-	G	G	G	G	G	G	G	G	G	G	G	G	G	G	G	G	-	G	G	G	G	G	G	G	-	-	-	G	G	G	G	G	G	G
366359	C	T	intergenic_region	ML0284-ML0285	ML0284c-ML0285	intergenic_region	366359C>T			C	C	C	C	C	-	C	C	C	C	C	C	C	C	C	C	C	C	C	C	C	C	C	C	C	C	C	C	C	C	-	C	C	C	C	C	C	C	C	C
367549	A	G	synonymous_variant	fba	ML0286c	CDS	768T>C	Gly256Gly		A	A	A	A	A	A	A	A	A	A	A	A	A	A	A	A	A	A	A	A	A	A	A	A	A	A	A	A	A	A	A	A	A	A	A	A	A	A	A	A
371889	T	C	intergenic_region	ML0290-ML0291	ML0290-ML0291c	intergenic_region	371889T>C			T	T	T	T	T	-	-	T	T	-	T	T	T	T	T	T	T	T	T	T	T	T	T	T	T	T	T	T	T	T	-	-	-	T	T	T	T	T	T	T
373059	C	T	intergenic_region	ML0291-ML0292	ML0291c-ML0292c	intergenic_region	373059C>T			C	C	C	C	C	-	C	C	C	C	C	C	C	C	C	C	C	C	C	C	C	C	C	C	C	C	C	C	C	T	C	C	-	C	C	C	C	C	C	C
373602	C	A	intergenic_region	ML0291-ML0292	ML0291c-ML0292c	intergenic_region	373602C>A			C	C	C	C	C	C	C	C	C	C	C	C	C	C	C	C	C	C	C	C	C	C	C	C	C	C	C	C	C	C	C	C	C	C	C	C	C	C	C	C
376632	A	G	intergenic_region	ML0293-thiC	ML0293c-ML0294	intergenic_region	376632A>G			A	A	A	A	A	A	A	A	A	A	A	A	A	A	A	A	A	A	A	A	A	A	A	A	A	A	A	A	A	A	A	-	A	A	A	A	A	A	A	A
377137	C	T	intergenic_region	ML0293-thiC	ML0293c-ML0294	intergenic_region	377137C>T			C	C	C	C	C	C	-	C	C	C	C	C	C	C	C	C	C	C	C	C	C	C	C	C	T	C	C	C	C	C	C	-	C	C	C	C	C	C	C	C
379804	C	T	synonymous_variant	thiD	ML0295	CDS	678C>T	Gly226Gly		C	C	C	C	-	C	C	C	C	C	C	C	C	C	C	C	C	C	C	C	C	C	-	C	C	C	C	C	C	C	C	-	-	C	C	C	C	C	C	C
382768	G	A	intergenic_region	ML0299-thiE	ML0299c-ML0300	intergenic_region	382768G>A			G	G	G	G	G	G	G	G	G	G	G	G	G	G	G	G	G	G	A	G	G	G	G	G	G	G	G	G	G	G	G	G	G	G	G	G	G	G	G	G
383599	C	G	non_coding_transcript_exon_variant	mutT3	ML0301c	pseudogene	556G>C		1A	C	C	C	C	C	G	G	G	G	G	G	G	G	G	G	G	G	G	G	G	G	G	G	G	G	G	G	G	G	G	G	-	-	G	G	G	G	G	G	G
383707	A	C	non_coding_transcript_exon_variant	mutT3	ML0301c	pseudogene	448T>G			A	A	A	A	A	A	A	A	A	A	A	A	A	A	A	A	A	A	A	A	A	A	A	A	A	A	A	A	A	A	A	-	-	A	A	A	A	A	A	A
385342	G	A	non_coding_transcript_exon_variant	ML0302	ML0302	pseudogene	1009G>A			G	G	G	G	G	G	G	G	G	G	G	G	G	G	G	G	G	G	G	G	G	G	G	G	G	G	G	G	G	G	-	-	-	G	G	G	G	A	G	G
385598	C	T	non_coding_transcript_exon_variant	ML0302	ML0302	pseudogene	1265C>T			C	C	C	C	C	C	C	C	C	C	C	C	C	C	C	C	C	C	C	C	C	C	C	C	C	C	C	C	C	C	C	C	-	C	C	C	C	C	C	C
386458	C	T	synonymous_variant	glnH	ML0303	CDS	810C>T	Ala270Ala		C	C	C	C	C	C	C	C	C	C	C	C	C	C	C	C	C	C	C	C	C	C	C	C	C	C	C	C	C	C	C	C	-	C	C	C	C	C	C	C
391081	C	T	non_coding_transcript_exon_variant	ML0305	ML0305c	pseudogene	821G>A			C	C	C	C	C	C	C	C	C	C	C	C	C	C	C	C	C	C	C	C	C	C	-	C	C	C	C	C	C	C	C	C	C	C	C	C	C	C	C	C
393043	G	A	non_coding_transcript_exon_variant	ML0306	ML0306	pseudogene	648G>A		3K-0	G	G	G	G	G	G	G	G	G	-	G	G	G	G	G	G	G	G	G	G	G	G	-	G	G	G	G	G	G	G	-	-	-	G	G	G	G	G	G	G
393308	G	C	intergenic_region	ML0306-ML0307	ML0306-ML0307	intergenic_region	393308G>C			G	G	G	G	G	G	G	G	G	G	G	G	G	G	G	G	G	G	G	G	G	G	G	G	G	G	G	G	G	G	G	G	-	G	G	G	G	G	G	G
396059	G	T	non_coding_transcript_exon_variant	ML0309	ML0309c	pseudogene	964C>A			G	G	G	G	G	G	G	G	G	G	G	G	G	G	G	G	G	G	G	G	G	G	G	G	G	G	G	G	G	G	G	G	G	G	G	G	G	G	G	G
396816	G	A	non_coding_transcript_exon_variant	ML0309	ML0309c	pseudogene	207C>T			G	G	G	G	G	G	G	G	G	G	G	G	G	G	G	G	G	G	G	G	G	G	G	G	G	G	G	G	G	G	A	G	-	G	G	G	G	G	G	G
397132	C	T	missense_variant	pssA	ML0310c	CDS	817G>A	Ala273Thr		C	C	C	C	-	C	-	C	C	-	C	C	C	C	C	C	C	C	C	C	C	C	-	C	C	C	C	C	C	C	-	-	-	C	C	C	C	C	C	C
397572	T	C	missense_variant	pssA	ML0310c	CDS	377A>G	Asp126Gly		T	T	T	T	T	T	T	T	T	T	T	T	T	T	T	T	T	T	T	T	T	T	T	T	T	T	T	T	T	T	T	-	-	T	T	T	T	T	T	T
397812	A	G	missense_variant	pssA	ML0310c	CDS	137T>C	Leu46Ser		A	A	A	A	A	A	-	A	A	A	A	G	A	A	A	A	A	A	A	A	A	A	A	A	A	A	A	A	A	A	A	-	-	A	A	A	A	A	A	A
399848	C	T	non_coding_transcript_exon_variant	moaA3	ML0312c	pseudogene	106G>A			C	C	C	C	C	C	C	C	C	C	C	C	C	C	C	C	C	C	C	C	C	C	C	C	C	C	C	C	C	C	C	C	-	C	C	C	C	C	C	C
400781	T	G	missense_variant	ML0314	ML0314c	CDS	998A>C	Gln333Pro		T	T	T	T	T	T	T	T	T	T	T	T	T	T	T	T	T	T	T	T	T	T	T	T	T	T	T	T	T	T	-	T	-	T	T	T	T	T	T	T
401177	G	A	missense_variant	ML0314	ML0314c	CDS	602C>T	Ala201Val		G	G	G	G	G	G	G	G	G	G	G	G	G	G	G	G	G	G	G	G	G	G	G	G	G	G	G	G	G	G	G	G	-	G	G	G	G	G	G	G
401572	C	T	synonymous_variant	ML0314	ML0314c	CDS	207G>A	Val69Val		C	C	C	C	C	C	C	C	C	C	C	C	C	C	C	T	T	C	C	C	C	C	C	C	C	C	C	C	C	C	C	C	-	C	C	C	C	C	C	C
402177	G	A	intergenic_region	ML0314-ML0315	ML0314c-ML0315c	intergenic_region	402177G>A			G	G	G	G	G	-	G	G	G	G	G	G	G	G	G	G	G	G	G	G	G	G	G	G	G	G	G	G	G	G	G	-	-	G	G	G	G	G	G	G
402525	T	C	intergenic_region	ML0314-ML0315	ML0314c-ML0315c	intergenic_region	402525T>C			T	T	T	T	T	T	T	T	T	T	T	T	T	T	T	T	T	C	T	T	T	T	T	T	T	T	T	T	T	T	T	T	T	T	T	T	T	T	T	T
402795	G	A	intergenic_region	ML0314-ML0315	ML0314c-ML0315c	intergenic_region	402795G>A			G	G	G	G	G	G	G	G	G	G	G	G	G	G	G	G	G	G	G	G	G	G	G	G	G	G	G	G	G	G	G	-	-	G	G	G	G	G	G	G
404224	G	A	missense_variant	ML0315	ML0315c	CDS	389C>T	Thr130Ile		G	G	G	G	G	G	G	G	G	G	G	G	G	G	G	-	G	G	G	A	G	G	G	G	G	G	G	G	G	G	G	G	G	G	G	G	G	G	G	G
405173	G	A	missense_variant	ML0316	ML0316	CDS	467G>A	Gly156Asp		G	G	G	G	G	G	G	G	G	G	G	G	G	G	G	G	G	G	G	G	G	G	G	G	G	G	G	G	G	G	G	-	-	G	G	G	G	G	G	G
405245	A	G	missense_variant	ML0316	ML0316	CDS	539A>G	Tyr180Cys		A	A	A	A	A	A	A	A	A	A	A	A	A	A	A	A	A	A	A	A	A	A	-	A	A	A	A	A	A	A	A	A	-	A	A	A	A	A	A	A
407094	C	T	missense_variant	groEL2	ML0317	CDS	1577C>T	Ala526Val		C	C	C	C	C	C	C	C	C	C	C	C	C	C	C	C	C	C	C	C	C	C	C	C	C	C	C	C	C	C	-	-	-	C	C	C	C	C	C	C
408726	T	G	non_coding_transcript_exon_variant	radA	ML0318c	pseudogene	620A>C			T	T	T	T	T	T	T	T	T	T	T	T	T	T	T	T	T	G	T	T	T	T	T	T	T	T	T	T	T	T	T	T	-	T	T	T	T	T	T	T
408898	G	A	non_coding_transcript_exon_variant	radA	ML0318c	pseudogene	448C>T			G	G	G	G	G	G	G	G	G	G	G	G	G	G	G	G	G	G	G	G	G	G	G	G	G	G	G	G	G	G	G	-	-	G	G	G	G	G	G	G
409261	G	T	non_coding_transcript_exon_variant	radA	ML0318c	pseudogene	85C>A			G	G	G	G	G	-	G	G	G	G	G	G	G	G	G	G	G	G	G	G	G	G	G	G	G	G	G	G	G	G	-	-	G	G	G	G	G	G	G	G
410510	G	A	missense_variant	ML0320	ML0320	CDS	157G>A	Ala53Thr		G	G	G	G	G	-	G	G	G	G	G	G	G	G	G	G	G	G	G	G	G	G	G	G	G	G	G	G	G	G	G	-	G	G	G	G	G	G	G	G
413668	C	T	synonymous_variant	ML0324	ML0324	CDS	42C>T	Pro14Pro		C	C	C	C	-	-	C	C	C	C	C	C	C	C	C	C	C	C	C	C	C	C	-	C	C	C	C	C	C	C	C	-	-	C	C	C	C	C	C	C
413902	G	A	synonymous_variant	ML0324	ML0324	CDS	276G>A	Leu92Leu	4 + 3L +3M	G	G	G	G	G	G	G	G	G	G	G	G	G	G	G	G	G	G	G	G	G	G	-	G	G	G	G	G	G	G	G	G	-	G	G	G	G	G	G	G
415248	C	A	intergenic_region	ML0325-ML0326	ML0325-ML0326c	intergenic_region	415248C>A			C	C	C	C	C	-	C	C	C	C	C	A	C	C	C	C	C	C	C	C	C	C	-	C	C	C	C	C	C	C	-	-	-	C	C	C	C	C	C	C
416972	C	T	non_coding_transcript_exon_variant	ML0327	ML0327c	pseudogene	181G>A			C	C	C	C	C	C	C	C	C	C	C	C	C	C	C	C	C	C	C	C	C	C	C	C	C	C	C	C	C	C	-	-	C	C	C	C	C	C	C	C
417000	T	G	non_coding_transcript_exon_variant	ML0327	ML0327c	pseudogene	153A>C			T	T	T	T	T	T	T	T	G	-	T	T	T	T	T	T	T	T	T	T	T	T	T	T	T	T	T	T	T	T	T	T	T	T	T	T	T	T	T	T
417149	C	T	non_coding_transcript_exon_variant	ML0327	ML0327c	pseudogene	4G>A			C	C	C	C	C	C	C	C	C	C	C	C	C	C	C	C	C	C	C	C	C	C	C	C	C	C	C	C	C	C	C	C	C	C	C	C	C	C	C	C
417697	T	G	non_coding_transcript_exon_variant	PPE	ML0328c	pseudogene	722A>C			T	T	T	T	T	-	T	T	T	T	T	T	T	T	T	T	T	T	T	T	T	T	T	T	T	T	T	T	T	T	T	-	-	T	T	T	T	T	T	T
419857	G	A	intergenic_region	PPE-ML0329	ML0328c-ML0329c	intergenic_region	419857G>A			G	G	G	G	G	G	G	G	G	G	G	G	G	G	G	G	G	G	G	G	G	G	G	G	G	G	G	G	G	G	G	G	G	G	G	G	G	G	G	G
421565	C	T	non_coding_transcript_exon_variant	arsB2	ML0331c	pseudogene	746G>A			C	C	C	C	C	C	C	C	C	C	C	C	C	C	C	T	T	T	T	T	T	T	T	T	T	T	T	C	C	C	C	-	-	C	C	C	C	C	C	C
422850	G	A	non_coding_transcript_exon_variant	ML0332	ML0332c	pseudogene	206C>T		3K-1	G	G	G	G	G	G	G	G	G	G	G	G	G	G	G	G	G	G	G	G	G	G	G	G	G	G	G	G	G	G	G	G	-	G	G	G	G	G	G	G
423024	G	C	non_coding_transcript_exon_variant	ML0332	ML0332c	pseudogene	32C>G			G	G	G	G	G	G	G	G	G	G	G	G	G	G	G	G	G	G	G	G	G	G	G	G	G	G	G	G	G	G	G	G	-	G	G	G	G	G	G	G
424386	C	T	non_coding_transcript_exon_variant	pknM	ML0334c	pseudogene	293G>A			C	C	C	C	C	C	C	C	C	C	C	C	C	C	C	C	C	C	C	C	C	C	C	C	C	C	C	C	C	C	C	C	-	C	C	C	C	C	C	C
424415	T	G	non_coding_transcript_exon_variant	pknM	ML0334c	pseudogene	264A>C			T	T	T	T	T	G	T	T	T	T	T	T	T	T	T	T	T	T	T	T	T	T	T	T	T	T	T	T	T	T	T	T	-	T	T	T	T	T	T	T
424489	C	A	non_coding_transcript_exon_variant	pknM	ML0334c	pseudogene	190G>T			C	C	C	C	C	C	C	C	C	C	C	C	C	C	C	C	C	C	C	C	C	C	C	C	C	C	C	C	C	C	C	C	-	C	C	C	C	C	C	C
425077	C	A	missense_variant	ML0335	ML0335c	CDS	651G>T	Leu217Phe		C	C	C	C	-	C	C	C	C	C	C	A	C	C	C	C	C	C	C	C	C	C	C	C	C	C	C	C	C	C	C	-	-	C	C	C	C	C	C	C
428724	C	T	intergenic_region	ML0338-ML0339	ML0338-ML0339c	intergenic_region	428724C>T			C	C	C	C	C	C	C	C	C	C	C	C	C	C	C	C	C	C	C	C	C	C	C	C	C	C	C	C	C	C	-	-	-	C	C	C	C	C	C	C
429770	T	G	non_coding_transcript_exon_variant	fadE34	ML0340	pseudogene	118T>G			T	T	T	T	T	T	T	T	T	T	T	T	T	T	T	T	T	T	T	T	T	T	T	T	T	T	T	T	T	T	T	T	-	T	T	T	T	T	T	T
429789	C	G	non_coding_transcript_exon_variant	fadE34	ML0340	pseudogene	137C>G			C	C	C	C	C	G	C	C	C	C	C	C	C	C	C	C	C	C	C	C	C	C	C	C	C	C	C	C	C	C	C	C	-	C	C	C	C	C	C	C
430057	C	T	non_coding_transcript_exon_variant	fadE34	ML0340	pseudogene	405C>T			C	C	C	C	C	C	C	C	C	C	C	C	C	C	C	C	C	C	C	C	C	C	C	C	C	C	C	C	C	C	C	C	-	C	C	C	C	C	C	C
430198	C	T	non_coding_transcript_exon_variant	fadE34	ML0340	pseudogene	546C>T			C	C	C	C	C	C	C	C	T	C	C	C	C	C	C	C	C	C	C	C	C	C	C	C	C	C	C	C	C	C	C	C	C	C	C	C	C	C	C	C
430329	G	A	non_coding_transcript_exon_variant	fadE34	ML0340	pseudogene	677G>A			G	G	G	G	G	G	G	G	G	G	G	G	G	G	G	G	G	G	G	G	G	G	G	G	G	G	G	G	G	G	G	G	G	G	G	G	G	G	G	G
430576	A	G	non_coding_transcript_exon_variant	fadE34	ML0340	pseudogene	924A>G			A	A	A	A	A	A	A	A	A	A	A	A	A	A	A	A	A	A	A	A	A	A	-	A	A	A	A	A	A	A	A	A	-	A	A	A	A	A	A	A
431225	C	T	non_coding_transcript_exon_variant	fadE34	ML0340	pseudogene	1573C>T			C	C	C	C	C	C	C	C	C	C	C	C	C	C	C	C	C	C	C	C	C	C	-	C	C	C	C	C	C	C	C	C	-	C	C	C	C	C	C	C
432335	T	G	non_coding_transcript_exon_variant	ML0342	ML0342c	pseudogene	989A>C			T	T	T	T	T	T	T	T	T	T	T	T	T	T	T	T	T	T	T	G	G	G	-	G	G	G	G	T	T	T	T	T	-	T	T	T	T	T	T	T
433003	G	A	non_coding_transcript_exon_variant	ML0342	ML0342c	pseudogene	321C>T			G	G	G	G	G	G	G	G	G	-	G	G	G	G	G	G	G	G	G	G	G	G	G	G	G	G	G	G	G	G	G	G	-	G	G	G	G	G	G	G
433909	A	G	non_coding_transcript_exon_variant	ML0343	ML0343	pseudogene	350A>G			A	A	A	A	A	A	A	A	A	A	A	A	A	A	A	A	A	A	A	A	A	A	-	A	A	A	A	A	A	A	A	A	A	A	A	A	A	A	A	A
434161	G	C	non_coding_transcript_exon_variant	ML0343	ML0343	pseudogene	602G>C			G	G	G	G	G	G	G	G	G	G	G	G	G	G	G	G	G	G	G	G	G	G	G	C	G	G	G	G	G	G	-	G	G	G	G	G	G	G	G	G
434676	A	G	non_coding_transcript_exon_variant	ML0343	ML0343	pseudogene	1117A>G			A	A	A	A	A	A	A	A	A	A	A	A	A	G	A	A	A	A	A	A	A	A	A	A	A	A	A	A	A	A	A	A	A	A	A	A	A	A	A	A
434899	A	G	non_coding_transcript_exon_variant	ML0344	ML0344	pseudogene	154A>G			A	A	A	A	A	A	A	A	A	A	A	G	A	A	A	A	A	A	A	A	A	A	A	A	A	A	A	A	A	A	A	A	A	A	A	A	A	A	A	A
434910	C	T	non_coding_transcript_exon_variant	ML0344	ML0344	pseudogene	165C>T			C	C	C	C	C	C	C	C	C	C	C	C	C	C	C	C	C	C	T	C	C	C	C	C	C	C	C	C	C	C	C	C	C	C	C	C	C	C	C	C
436217	T	C	non_coding_transcript_exon_variant	ML0345	ML0345c	pseudogene	525A>G		3K-0	T	T	T	T	T	-	T	T	T	-	T	T	T	T	T	T	T	T	T	T	T	T	T	T	T	T	T	T	T	T	T	T	T	T	T	T	T	T	T	T
439405	C	A	non_coding_transcript_exon_variant	ML0349	ML0349c	pseudogene	300G>T			C	C	C	C	C	C	C	C	C	C	C	C	C	C	C	C	C	C	C	C	C	C	C	C	C	C	C	C	C	C	C	C	C	C	C	C	C	C	A	A
440022	C	G	intergenic_region	ML0349-ML0350	ML0349c-ML0350c	intergenic_region	440022C>G			C	C	C	C	C	C	C	C	C	C	C	C	C	C	C	C	C	C	C	C	C	C	C	C	C	C	C	C	C	C	C	G	C	C	C	C	C	C	C	C
440223	G	C	intergenic_region	ML0349-ML0350	ML0349c-ML0350c	intergenic_region	440223G>C			G	G	G	G	G	G	G	G	G	G	G	G	G	G	G	C	C	G	G	G	G	G	G	G	G	G	G	G	G	G	G	G	-	G	G	G	G	G	G	G
440586	G	A	intergenic_region	ML0349-ML0350	ML0349c-ML0350c	intergenic_region	440586G>A			G	G	G	G	G	G	G	G	G	G	G	G	G	G	G	G	G	G	G	G	G	G	-	G	G	G	G	G	G	G	G	G	-	G	G	G	G	G	G	G
440939	A	T	intergenic_region	ML0349-ML0350	ML0349c-ML0350c	intergenic_region	440939A>T			A	A	A	A	A	A	T	A	A	A	A	A	A	A	A	A	A	A	A	A	A	A	A	A	A	A	A	A	A	A	A	A	-	A	A	A	A	A	A	A
444912	C	A	non_coding_transcript_exon_variant	fadD19	ML0352	pseudogene	53C>A			C	C	C	C	C	C	C	C	C	C	C	C	C	C	C	C	C	C	C	C	C	C	C	A	C	C	C	C	C	C	C	C	C	C	C	C	C	C	C	C
445671	A	G	non_coding_transcript_exon_variant	fadD19	ML0352	pseudogene	812A>G			A	A	A	A	A	A	A	A	A	A	A	A	A	A	A	A	A	A	A	A	A	A	A	A	A	A	A	A	A	A	A	-	A	A	A	A	A	A	A	A
447641	A	C	missense_variant	ilvX	ML0354	CDS	228A>C	Leu76Phe		A	A	A	A	-	A	A	A	A	A	A	A	A	A	A	A	A	A	A	A	A	A	-	A	A	A	A	C	C	A	A	A	-	A	A	A	A	A	A	A
448789	G	T	missense_variant	ilvX	ML0354	CDS	1376G>T	Ser459Ile		G	G	G	G	G	G	G	G	G	G	G	G	G	G	G	G	G	G	G	G	G	G	G	G	G	G	G	G	G	G	G	G	G	G	G	G	G	G	G	G
451498	C	T	non_coding_transcript_exon_variant	fadE26	ML0357c	pseudogene	927G>A			C	C	C	C	C	C	C	C	C	C	C	C	C	C	C	C	C	C	C	C	C	C	C	C	C	C	C	C	C	C	C	C	-	C	C	C	C	C	C	C
452406	G	A	non_coding_transcript_exon_variant	fadE26	ML0357c	pseudogene	19C>T			G	G	G	G	G	G	G	G	G	G	G	G	G	G	G	G	G	G	G	G	G	G	G	G	G	G	G	G	G	G	G	G	G	G	G	G	G	G	G	G
455009	A	C	non_coding_transcript_exon_variant	ML0361	ML0361	pseudogene	170A>C			A	A	A	A	A	A	A	A	A	A	A	A	A	A	A	A	A	A	A	A	A	A	A	A	A	A	A	A	A	A	A	A	A	A	A	A	A	A	A	A
456738	C	T	intergenic_region	ML0363-rplM	ML0363-ML0364	intergenic_region	456738C>T			C	C	C	C	C	C	C	C	C	C	C	C	C	C	C	C	C	C	C	C	C	C	C	C	C	C	C	C	C	C	-	-	-	C	C	C	C	C	C	C
459545	G	T	non_coding_transcript_exon_variant	ML0367	ML0367	pseudogene	99G>T			G	G	G	G	G	G	-	G	G	G	G	G	G	G	G	G	G	G	G	G	G	G	G	G	G	G	G	G	G	T	G	-	-	G	G	G	G	G	G	G
459733	G	A	non_coding_transcript_exon_variant	ML0368	ML0368	pseudogene	59G>A			G	G	G	G	G	G	G	G	G	G	G	G	G	G	G	G	G	G	G	G	G	G	-	G	G	G	G	G	G	G	-	G	-	G	G	G	G	G	G	G
459887	C	T	non_coding_transcript_exon_variant	ML0368	ML0368	pseudogene	213C>T		3K-1	C	C	C	C	C	C	C	C	C	C	C	C	C	C	C	C	C	C	C	C	C	C	C	C	C	C	C	C	C	C	C	-	-	C	C	C	C	C	C	C
460220	T	C	non_coding_transcript_exon_variant	ML0368	ML0368	pseudogene	546T>C			T	T	T	T	T	T	-	T	T	T	T	T	T	T	T	T	T	T	T	T	T	T	T	T	T	T	T	T	T	T	T	T	T	T	T	T	T	C	T	T
462253	T	G	missense_variant	ML0370	ML0370c	CDS	562A>C	Asn188His		T	T	T	T	T	T	T	T	T	T	T	T	T	T	T	T	T	T	T	T	T	T	-	T	T	T	T	G	G	T	T	T	T	T	T	T	T	T	T	T
464279	C	T	missense_variant	glmS	ML0371	CDS	1301C>T	Ala434Val		C	C	C	C	C	C	C	C	C	C	C	C	C	C	C	C	C	C	C	C	C	C	C	C	C	C	C	C	C	C	-	-	-	C	C	C	C	C	C	C
464985	G	T	non_coding_transcript_exon_variant	ML0372	ML0372c	pseudogene	89C>A			G	G	G	G	G	G	G	G	G	-	G	G	G	G	G	G	G	G	G	G	G	G	G	G	G	G	G	G	G	G	G	G	-	G	G	G	G	G	G	G
465016	C	T	non_coding_transcript_exon_variant	ML0372	ML0372c	pseudogene	58G>A			C	C	C	C	C	C	C	C	C	C	C	C	C	C	C	C	C	C	C	C	C	C	C	C	C	C	C	C	C	C	C	C	-	C	C	C	C	C	C	C
467512	C	T	non_coding_transcript_exon_variant	gadB	ML0374	pseudogene	860C>T		4	C	C	C	C	C	-	C	C	C	C	C	C	C	C	C	C	C	C	C	C	C	C	C	C	C	C	C	C	C	C	C	C	C	C	C	C	C	C	C	C
468693	G	A	missense_variant	alr	ML0375	CDS	562G>A	Val188Ile		G	G	G	G	G	G	G	G	G	G	G	G	G	G	G	G	G	G	G	G	G	G	G	G	G	G	G	G	G	G	G	G	G	G	G	G	G	G	G	G
469181	C	T	synonymous_variant	alr	ML0375	CDS	1050C>T	Gly350Gly		C	C	C	C	C	C	C	C	C	C	C	C	C	C	C	C	C	C	C	C	T	C	C	C	C	C	C	C	C	C	C	C	C	C	C	C	C	C	C	C
470445	T	C	missense_variant	ML0377	ML0377	CDS	164T>C	Val55Ala		T	T	T	T	T	T	T	T	T	T	T	T	T	T	T	T	T	T	T	T	T	T	-	T	T	T	T	T	T	T	T	T	-	T	T	T	T	T	T	T
471695	G	C	missense_variant	ML0378	ML0378	CDS	932G>C	Ser311Thr		G	G	G	G	G	G	G	G	G	G	G	G	G	G	G	G	G	G	G	G	G	G	G	G	G	G	G	G	G	G	G	-	-	G	G	G	G	G	G	G
471801	C	T	synonymous_variant	ML0378	ML0378	CDS	1038C>T	Ala346Ala		C	C	C	C	C	C	C	C	C	C	C	C	C	C	C	C	C	C	C	C	C	C	C	C	C	C	C	C	C	C	C	C	-	C	C	C	C	C	C	C
474428	G	A	missense_variant	groEL1	ML0381	CDS	871G>A	Ala291Thr		G	G	G	G	G	G	G	G	G	G	G	G	G	G	G	G	G	G	G	G	G	G	G	G	G	G	G	G	G	G	G	G	G	G	G	G	G	G	G	G
474805	G	A	synonymous_variant	groEL1	ML0381	CDS	1248G>A	Ala416Ala		G	G	G	G	G	G	G	G	G	G	G	G	G	G	G	G	G	G	G	G	G	G	G	G	G	G	G	G	G	G	G	-	-	G	G	G	G	G	G	G
477016	G	A	missense_variant	ML0383	ML0383	CDS	577G>A	Gly193Arg		G	G	G	G	-	G	G	G	A	-	G	G	G	G	G	G	G	G	G	G	G	G	-	G	G	G	G	G	G	G	G	-	-	G	G	G	G	G	G	G
480629	C	T	intergenic_region	ML0386-guaB2	ML0386c-ML0387	intergenic_region	480629C>T			C	C	C	C	C	C	T	C	C	C	C	C	C	C	C	C	C	C	C	C	C	C	C	C	C	C	C	C	C	C	C	C	C	C	C	C	C	C	C	C
481476	A	G	synonymous_variant	guaB2	ML0387	CDS	816A>G	Leu272Leu	1A	A	A	A	A	A	G	G	G	G	G	G	G	G	G	G	G	G	G	G	G	G	G	G	G	G	G	G	G	G	G	G	-	-	G	G	G	G	G	G	G
482616	C	T	missense_variant	guaB3	ML0388	CDS	343C>T	Pro115Ser		C	C	C	C	C	C	C	C	C	C	C	C	C	C	C	C	C	C	C	T	C	C	C	C	C	C	C	C	C	C	C	C	C	C	C	C	C	C	C	C
483281	A	G	synonymous_variant	guaB3	ML0388	CDS	1008A>G	Pro336Pro		A	A	A	A	A	A	A	A	A	A	A	A	A	A	A	A	A	A	A	A	A	A	A	A	A	A	A	A	A	A	A	A	-	A	A	A	A	A	A	A
485138	T	C	missense_variant	choD	ML0389	CDS	1688T>C	Leu563Pro		T	T	T	T	T	-	C	C	C	C	C	C	C	C	C	C	C	C	C	C	C	C	-	C	C	C	C	C	C	C	-	-	-	C	C	C	C	C	C	C
489490	A	G	intergenic_region	ML0393-ML0394	ML0393c-ML0394c	intergenic_region	489490A>G			A	A	A	A	A	A	A	A	A	A	A	A	A	A	A	A	A	A	A	A	A	A	A	A	A	A	A	A	A	A	A	-	-	A	A	A	A	A	A	A
489941	G	A	missense_variant	ML0394	ML0394c	CDS	487C>T	Leu163Phe		G	G	G	G	G	G	G	G	G	G	G	G	G	G	G	G	G	G	G	G	G	G	G	G	G	G	G	G	G	G	G	G	G	G	G	G	G	G	G	G
489944	G	A	missense_variant	ML0394	ML0394c	CDS	484C>T	His162Tyr		G	G	G	G	G	G	G	G	G	G	G	G	G	G	G	G	G	G	G	G	G	G	G	G	G	G	G	G	G	G	G	G	-	G	G	G	G	G	G	G
490699	C	A	intergenic_region	ML0394-guaA	ML0394c-ML0395	intergenic_region	490699C>A			C	C	C	C	C	C	C	C	C	C	A	C	C	C	C	C	C	C	C	C	C	C	C	C	C	C	C	C	C	C	C	C	C	C	C	C	C	C	C	C
491083	C	A	missense_variant	guaA	ML0395	CDS	41C>A	Pro14His		C	C	C	C	-	C	C	C	C	C	C	C	C	C	C	C	C	C	C	C	C	C	C	C	C	C	C	C	C	C	C	-	-	C	C	C	C	C	C	C
492614	C	A	synonymous_variant	guaA	ML0395	CDS	1572C>A	Gly524Gly		C	C	C	C	C	C	C	C	A	-	A	A	A	A	A	C	C	C	C	C	C	C	C	C	C	C	C	C	C	C	C	-	-	C	C	C	C	C	C	C
494266	G	A	synonymous_variant	ML0397	ML0397c	CDS	1482C>T	Ile494Ile		G	G	G	G	G	G	G	G	G	G	G	G	G	G	G	G	G	G	G	G	G	G	-	G	G	G	G	G	G	G	G	-	-	G	G	G	G	G	G	G
494564	C	T	missense_variant	ML0397	ML0397c	CDS	1184G>A	Gly395Glu		C	C	C	C	C	C	C	C	C	C	C	C	C	C	C	C	C	C	C	C	C	C	C	C	C	C	C	C	C	C	C	C	-	C	C	C	C	C	C	C
494674	T	G	missense_variant	ML0397	ML0397c	CDS	1074A>C	Glu358Asp	1A	T	T	T	T	T	G	G	G	G	G	G	G	G	G	G	G	G	G	G	G	G	G	G	G	G	G	G	G	G	G	G	G	-	G	G	G	G	G	G	G
495595	G	A	synonymous_variant	ML0397	ML0397c	CDS	153C>T	Val51Val		G	G	G	G	G	G	G	G	G	G	G	G	G	G	G	G	G	G	G	G	G	G	G	G	G	G	G	G	G	G	G	G	G	G	G	G	G	G	G	G
495765	C	G	intergenic_region	ML0397-ML0398	ML0397c-ML0398c	intergenic_region	495765C>G			C	C	C	C	C	C	C	C	C	C	C	C	C	C	C	C	C	C	C	C	C	C	C	C	C	C	C	C	C	C	C	C	C	C	C	C	G	C	C	C
495873	C	T	intergenic_region	ML0397-ML0398	ML0397c-ML0398c	intergenic_region	495873C>T			C	C	C	C	C	C	C	C	C	C	C	C	C	C	C	C	C	C	C	C	C	C	C	C	C	C	C	C	C	C	C	-	-	C	C	C	C	C	C	C
496266	C	T	missense_variant	ML0398	ML0398c	CDS	832G>A	Ala278Thr		C	C	C	C	C	C	C	C	C	C	C	C	C	C	C	C	C	C	C	C	C	C	C	C	C	C	C	C	C	C	C	-	C	C	C	C	C	C	C	C
496587	C	T	missense_variant	ML0398	ML0398c	CDS	511G>A	Gly171Ser		C	C	C	C	C	C	C	C	C	C	C	C	C	C	C	C	C	C	C	C	C	C	C	C	C	C	C	C	C	C	C	-	-	C	C	C	C	C	C	C
500961	G	A	non_coding_transcript_exon_variant	iunH	ML0403c	pseudogene	787C>T			G	G	G	G	G	G	-	G	G	G	G	G	G	G	G	G	G	G	G	G	G	G	G	G	G	G	G	G	G	G	G	G	G	G	G	G	G	G	G	G
501179	T	G	non_coding_transcript_exon_variant	iunH	ML0403c	pseudogene	569A>C			T	T	T	T	T	T	T	T	T	T	T	T	T	T	T	T	T	T	T	T	T	T	G	T	T	T	T	T	T	T	T	T	T	T	T	T	T	T	T	T
502629	G	A	intergenic_region	cmaA1-ML0405	ML0404-ML0405	intergenic_region	502629G>A			G	G	G	G	G	G	G	G	G	G	G	G	G	G	G	A	G	G	G	G	G	G	G	G	G	G	G	G	G	G	G	G	-	G	G	G	G	G	G	G
502630	C	T	intergenic_region	cmaA1-ML0405	ML0404-ML0405	intergenic_region	502630C>T			C	C	C	C	C	C	C	C	C	C	C	C	T	T	T	C	C	C	C	C	C	C	C	C	C	C	C	C	C	C	C	C	-	C	C	C	C	C	C	C
502632	G	A,T	intergenic_region;intergenic_region	cmaA1-ML0405	ML0404-ML0405	intergenic_region	502632G>A;502632G>T	;		G	G	G	G	G	G	G	G	G	G	G	G	G	G	G	G	G	G	G	G	G	G	G	G	G	G	G	G	G	G	G	G	G	G	G	G	G	G	G	G
502707	G	A	intergenic_region	cmaA1-ML0405	ML0404-ML0405	intergenic_region	502707G>A			G	G	G	G	G	-	G	G	G	G	G	G	G	G	G	G	G	G	G	G	G	G	G	G	G	G	G	G	G	G	G	-	G	G	G	G	G	G	G	G
502886	G	A	intergenic_region	cmaA1-ML0405	ML0404-ML0405	intergenic_region	502886G>A			G	G	G	-	G	-	-	G	G	G	G	G	G	G	G	G	A	G	G	G	G	G	G	G	G	G	G	G	G	G	-	-	-	G	-	G	G	G	G	G
503410	G	A	missense_variant	ML0405	ML0405	CDS	194G>A	Gly65Asp		G	G	G	G	G	G	G	G	G	G	G	G	G	G	G	G	G	G	G	A	A	A	-	A	A	A	A	-	G	G	G	-	-	G	G	G	G	G	G	G
503515	G	A	missense_variant	ML0405	ML0405	CDS	299G>A	Gly100Asp		G	G	G	G	G	G	G	G	G	G	G	G	G	G	G	G	G	G	G	G	G	G	G	G	G	G	G	G	G	G	G	-	-	G	G	G	G	G	G	G
504115	C	T	missense_variant	ML0405	ML0405	CDS	899C>T	Ala300Val		C	C	C	C	C	C	C	C	C	C	C	C	C	C	C	C	C	C	C	C	C	C	-	C	C	C	C	C	C	C	-	-	-	C	C	C	C	C	C	C
504761	C	T	synonymous_variant	ML0406	ML0406	CDS	303C>T	Ile101Ile		C	C	C	C	C	C	-	C	C	C	C	C	C	C	C	C	C	C	C	C	C	C	C	C	C	C	C	C	C	C	C	C	C	C	C	C	C	C	C	C
506336	G	A	non_coding_transcript_exon_variant	ML0408	ML0408	pseudogene	560G>A			G	G	G	G	G	G	G	G	A	G	G	G	G	G	G	G	G	G	G	G	G	G	G	G	G	G	G	G	G	G	G	G	-	G	G	G	G	G	G	G
506775	C	T	intergenic_region	ML0408-ML0409	ML0408-ML0409c	intergenic_region	506775C>T			C	C	C	C	C	C	C	C	C	C	C	C	C	C	C	C	C	C	C	C	C	C	C	C	C	C	C	C	C	C	C	C	-	C	C	C	C	C	C	C
508369	G	A	missense_variant	ML0410	ML0410	CDS	43G>A	Ala15Thr		G	G	G	G	G	G	G	G	G	G	G	G	G	G	G	G	G	G	G	G	G	G	G	G	G	G	G	G	G	G	G	G	G	G	G	G	G	G	G	G
508459	G	A	missense_variant	ML0410	ML0410	CDS	133G>A	Ala45Thr		G	G	G	G	G	G	G	G	G	G	G	G	G	G	G	G	G	G	G	G	G	G	G	G	G	G	G	G	G	G	G	G	-	G	G	G	G	G	A	G
508481	T	C	missense_variant	ML0410	ML0410	CDS	155T>C	Val52Ala	1A	T	T	T	T	T	C	C	C	C	C	C	C	C	C	C	C	C	C	C	C	C	C	C	C	C	C	C	C	C	C	C	C	-	C	C	C	C	C	C	C
508603	C	T	missense_variant	ML0410	ML0410	CDS	277C>T	His93Tyr		C	C	C	C	C	C	C	C	C	C	C	C	C	C	C	C	C	C	C	C	C	C	C	C	C	C	C	C	C	C	C	C	C	C	C	C	C	C	C	C
508698	C	T	intergenic_region	ML0410-ML0411	ML0410-ML0411	intergenic_region	508698C>T			C	C	C	C	C	C	C	C	C	C	C	C	C	C	C	C	C	C	C	C	C	C	C	C	C	C	C	C	C	C	-	C	C	C	C	C	C	C	C	C
508714	G	T	intergenic_region	ML0410-ML0411	ML0410-ML0411	intergenic_region	508714G>T			G	G	G	G	G	G	G	G	G	-	G	G	G	G	G	G	G	G	G	G	G	G	G	G	G	G	G	G	G	G	G	G	-	G	G	G	G	G	G	G
508715	A	G	intergenic_region	ML0410-ML0411	ML0410-ML0411	intergenic_region	508715A>G			A	A	A	A	A	A	A	A	A	A	A	A	A	A	A	A	A	A	A	A	A	A	-	A	A	A	A	A	A	A	A	A	-	A	A	A	A	A	A	A
508887	G	C	missense_variant	ML0411	ML0411	CDS	133G>C	Glu45Gln		G	G	G	G	G	G	G	G	G	G	G	G	G	G	G	G	G	G	G	G	G	G	G	G	G	G	G	G	G	G	G	G	-	G	G	G	C	C	G	G
508890	G	A,C	missense_variant;missense_variant	ML0411	ML0411	CDS	136G>A;136G>C	Val46Met;Val46Leu		G	G	G	G	G	G	G	G	G	G	G	G	G	G	G	G	C	G	G	G	G	G	G	G	G	G	G	G	G	G	G	G	-	G	G	G	G	G	A	A
508897	A	C	missense_variant	ML0411	ML0411	CDS	143A>C	Asp48Ala		A	A	A	A	A	A	A	A	A	A	A	A	A	A	A	A	A	A	A	A	A	A	A	A	A	A	A	A	A	A	A	A	-	A	A	A	A	A	A	A
508909	T	C	missense_variant	ML0411	ML0411	CDS	155T>C	Val52Ala		T	T	T	T	T	T	T	T	T	T	T	T	T	T	T	T	T	T	T	T	T	T	T	T	T	T	T	T	T	T	T	T	-	T	T	T	T	T	T	T
508986	G	A	missense_variant	ML0411	ML0411	CDS	232G>A	Asp78Asn		G	G	G	G	G	G	G	G	G	G	G	G	G	G	G	G	G	G	G	G	G	G	G	G	G	G	G	G	G	G	G	G	-	G	G	G	G	G	G	G
508989	G	A	missense_variant	ML0411	ML0411	CDS	235G>A	Gly79Ser		G	G	G	G	G	G	G	G	G	G	G	G	G	G	G	G	G	G	G	G	G	G	G	G	G	G	G	G	G	G	G	G	-	G	G	G	G	G	G	G
509007	G	A	missense_variant	ML0411	ML0411	CDS	253G>A	Gly85Arg		G	G	G	G	G	G	G	G	G	G	G	G	G	G	G	G	G	G	G	G	G	G	G	G	G	G	G	G	G	G	-	G	-	G	G	G	G	G	G	G
509008	G	A	missense_variant	ML0411	ML0411	CDS	254G>A	Gly85Glu		G	G	G	G	G	G	-	G	G	G	G	G	G	G	G	G	G	G	G	G	G	G	G	G	G	G	G	G	G	G	G	G	-	G	G	G	G	G	G	G
509023	T	C	missense_variant	ML0411	ML0411	CDS	269T>C	Val90Ala		T	T	T	T	T	T	T	T	T	T	T	T	T	T	T	T	T	T	T	T	T	T	T	T	T	T	T	T	T	T	-	T	-	T	T	T	T	T	T	T
509030	C	A,T	missense_variant;synonymous_variant	ML0411	ML0411	CDS	276C>A;276C>T	His92Gln;His92His		C	C	C	C	C	C	C	C	C	-	C	C	C	C	C	C	C	C	C	C	C	C	C	C	C	C	C	C	C	C	C	C	-	C	C	C	C	C	C	C
509065	G	A	missense_variant	ML0411	ML0411	CDS	311G>A	Gly104Asp		G	G	G	G	G	G	G	G	A	G	G	G	G	G	G	G	G	G	G	G	G	G	G	G	G	G	G	G	G	G	G	-	-	G	G	G	G	G	G	G
509178	G	A	missense_variant	ML0411	ML0411	CDS	424G>A	Asp142Asn	3K-0	G	G	G	G	G	G	-	G	G	-	G	G	G	G	G	-	G	G	G	G	G	G	-	G	G	G	G	G	-	G	G	G	-	G	G	G	G	G	G	G
509265	C	T	missense_variant	ML0411	ML0411	CDS	511C>T	Pro171Ser		C	C	C	C	C	C	C	C	C	C	C	C	C	C	C	C	C	C	C	C	C	C	C	C	C	C	C	C	C	C	C	C	C	C	C	C	C	C	C	C
509308	A	C	missense_variant	ML0411	ML0411	CDS	554A>C	Asp185Ala		A	A	A	A	A	-	A	A	A	A	A	A	A	A	A	A	A	A	A	A	A	A	A	A	A	A	A	A	A	A	A	A	A	A	A	A	A	A	A	A
509325	C	G	missense_variant	ML0411	ML0411	CDS	571C>G	His191Asp		C	G	G	G	G	-	G	G	G	G	G	G	G	G	G	G	G	G	G	G	G	G	G	G	G	G	G	G	G	G	-	G	G	G	G	G	G	G	G	G
509349	C	A,G	missense_variant;missense_variant	ML0411	ML0411	CDS	595C>A;595C>G	Leu199Ile;Leu199Val		C	C	C	C	C	C	C	C	C	C	C	C	C	C	C	C	C	A	C	C	C	C	C	C	C	C	C	C	C	C	C	C	C	C	C	C	C	C	C	C
509407	C	T	missense_variant	ML0411	ML0411	CDS	653C>T	Ser218Leu		C	C	C	C	C	C	C	C	C	C	C	C	C	C	C	C	C	C	C	C	C	C	C	C	C	C	C	C	C	C	C	C	C	C	C	C	C	C	C	C
509409	G	A,C	missense_variant;missense_variant	ML0411	ML0411	CDS	655G>A;655G>C	Asp219Asn;Asp219His		G	G	G	G	G	G	G	G	G	G	G	G	G	G	G	G	G	G	G	G	G	G	G	G	G	G	G	G	G	G	G	G	G	G	G	G	G	G	G	G
509411	C	G	missense_variant	ML0411	ML0411	CDS	657C>G	Asp219Glu		C	C	C	C	C	C	C	C	C	C	C	C	C	C	C	C	C	C	C	C	C	C	C	C	C	C	C	C	C	C	C	C	C	C	C	C	C	C	C	C
509424	T	C	missense_variant	ML0411	ML0411	CDS	670T>C	Ser224Pro		T	T	T	T	T	-	T	T	T	T	T	T	T	T	T	T	T	T	T	T	T	T	T	T	T	T	T	T	T	T	T	T	-	T	T	T	T	T	T	T
509425	C	T	missense_variant	ML0411	ML0411	CDS	671C>T	Ser224Leu		C	C	C	C	C	-	C	C	C	-	C	C	C	C	C	C	C	C	C	C	C	C	C	C	C	C	C	C	C	C	C	C	-	C	C	C	C	C	C	C
509564	G	T	synonymous_variant	ML0411	ML0411	CDS	810G>T	Ser270Ser		G	G	G	G	G	G	G	G	G	G	G	G	G	G	G	G	G	G	G	G	G	G	G	G	G	G	G	G	G	G	G	G	-	G	G	G	G	G	G	G
509578	G	A	missense_variant	ML0411	ML0411	CDS	824G>A	Ser275Asn		G	G	G	G	G	G	G	G	G	G	G	G	G	G	G	G	G	G	G	G	G	G	G	G	G	G	G	G	G	G	G	G	G	G	G	G	G	G	G	G
509587	C	T	missense_variant	ML0411	ML0411	CDS	833C>T	Thr278Ile		C	C	C	C	C	C	C	C	C	C	C	C	C	C	C	C	C	C	C	C	C	C	C	C	C	C	C	C	C	C	C	C	C	C	C	C	C	C	C	C
509600	A	G	missense_variant	ML0411	ML0411	CDS	846A>G	Ile282Met		A	A	A	A	A	A	A	A	A	A	A	A	A	A	A	A	A	A	A	A	A	A	A	A	A	A	A	A	A	A	A	A	A	A	A	A	A	A	A	A
509614	C	T	missense_variant	ML0411	ML0411	CDS	860C>T	Ala287Val		C	C	C	C	C	C	C	C	C	C	C	C	C	C	C	C	C	C	C	C	C	C	C	C	C	C	C	C	C	C	C	C	C	C	C	C	C	C	C	C
509640	T	C	missense_variant	ML0411	ML0411	CDS	886T>C	Ser296Pro		T	T	T	T	T	T	T	T	T	T	T	T	T	T	T	T	T	T	T	T	T	T	T	T	T	T	T	T	T	T	T	-	T	T	T	T	T	T	T	T
509647	T	C	missense_variant	ML0411	ML0411	CDS	893T>C	Val298Ala		T	T	T	T	T	T	-	C	T	T	T	T	T	T	T	T	T	T	T	T	T	T	T	T	T	T	T	T	T	T	T	T	T	T	T	T	T	T	T	T
509662	G	A	missense_variant	ML0411	ML0411	CDS	908G>A	Gly303Asp		G	G	G	G	G	G	G	G	G	G	G	G	G	G	G	G	G	G	G	G	G	G	G	G	G	G	G	G	G	G	G	G	G	A	G	G	G	G	G	G
509673	G	A	missense_variant	ML0411	ML0411	CDS	919G>A	Val307Met		G	G	G	G	G	G	G	G	G	G	G	G	G	G	G	G	G	G	G	G	G	G	G	G	G	G	G	G	G	A	G	G	G	G	G	G	G	G	G	G
509674	T	C	missense_variant	ML0411	ML0411	CDS	920T>C	Val307Ala		T	T	T	T	T	T	T	T	T	T	T	T	T	T	T	T	T	T	T	T	T	T	T	T	T	T	T	T	T	T	-	T	T	T	T	T	T	T	T	T
509851	G	T	missense_variant	ML0411	ML0411	CDS	1097G>T	Gly366Val	3K-0	G	G	G	G	G	G	G	G	G	-	G	G	G	G	G	G	G	G	G	G	G	G	-	G	G	G	G	G	G	G	-	-	-	G	G	G	G	G	G	G
510492	C	T	non_coding_transcript_exon_variant	lpqD	ML0412c	pseudogene	490G>A			C	C	C	T	C	C	C	C	C	C	C	C	C	C	C	C	C	C	C	C	C	C	C	C	C	C	C	C	C	C	C	C	C	C	C	C	C	C	C	C
510512	C	G	non_coding_transcript_exon_variant	lpqD	ML0412c	pseudogene	470G>C			C	C	G	C	C	C	C	C	C	C	C	C	C	C	C	C	C	C	C	C	C	C	C	C	C	C	C	C	C	C	C	C	C	C	C	C	C	C	C	C
511079	A	C	intergenic_region	lpqD-ML0413	ML0412c-ML0413	intergenic_region	511079A>C		4N	A	A	A	A	A	A	A	A	A	A	A	A	A	A	A	A	A	A	A	A	A	A	A	A	A	A	A	A	A	A	A	A	A	A	A	A	A	A	A	A
511128	G	T	intergenic_region	lpqD-ML0413	ML0412c-ML0413	intergenic_region	511128G>T			G	G	G	G	G	G	G	G	G	G	G	G	G	G	G	T	G	G	G	G	G	G	G	G	G	G	G	G	G	G	G	G	G	G	G	G	G	G	G	G
511156	G	A	non_coding_transcript_exon_variant	ML0413	ML0413	pseudogene	27G>A			G	G	G	G	G	G	G	G	G	G	G	G	G	G	G	G	G	G	G	G	G	G	G	G	G	G	G	G	G	G	G	G	G	G	G	G	G	G	G	G
512499	C	T	missense_variant	otsB2	ML0414c	CDS	775G>A	Glu259Lys		C	C	C	C	C	C	C	C	C	C	C	T	C	C	C	C	C	C	C	C	C	C	C	C	C	C	C	C	C	C	C	C	C	C	C	C	C	C	C	C
512603	G	A	missense_variant	otsB2	ML0414c	CDS	671C>T	Ala224Val		G	G	G	G	G	G	G	G	G	G	G	G	G	G	G	G	G	G	G	G	G	G	G	G	G	G	G	G	G	G	G	-	G	G	G	G	G	G	G	G
513760	C	T	non_coding_transcript_exon_variant	ML0415	ML0415c	pseudogene	859G>A			C	C	C	C	C	C	-	C	C	C	C	C	C	C	C	C	C	C	C	C	C	C	C	C	C	C	C	C	C	C	C	C	C	C	C	C	C	C	C	C
514114	A	C	non_coding_transcript_exon_variant	ML0415	ML0415c	pseudogene	505T>G			A	A	A	A	A	A	A	A	A	A	A	A	A	A	A	A	A	A	A	A	A	A	A	A	A	A	A	A	A	A	A	A	A	A	A	A	A	A	A	A
519400	G	A	non_coding_transcript_exon_variant	ML0420	ML0420	pseudogene	126G>A			G	G	G	G	G	G	G	G	G	G	G	A	G	G	G	G	G	G	G	G	G	G	G	G	G	G	G	G	G	G	-	G	G	G	G	G	G	G	G	G
519742	G	A	non_coding_transcript_exon_variant	ML0420	ML0420	pseudogene	468G>A			G	G	G	G	G	G	G	G	G	G	G	G	G	G	G	G	G	G	G	G	G	G	G	G	G	G	G	G	G	G	G	-	-	G	G	G	G	G	G	G
520613	C	A	non_coding_transcript_exon_variant	ML0420	ML0420	pseudogene	1339C>A			C	C	C	C	C	C	C	C	C	C	C	C	C	C	C	C	C	C	C	C	C	C	C	C	C	C	C	C	C	C	C	C	-	C	C	C	C	C	C	C
521826	G	A	non_coding_transcript_exon_variant	ML0421	ML0421	pseudogene	93G>A			G	G	G	G	G	G	G	G	G	G	G	G	G	G	G	G	G	G	G	G	G	G	G	G	G	G	G	G	G	G	G	G	-	G	G	G	G	G	G	G
521924	G	C	non_coding_transcript_exon_variant	ML0421	ML0421	pseudogene	191G>C			G	G	G	G	G	G	-	G	G	G	G	G	G	G	G	G	G	G	G	G	G	G	G	G	G	G	G	G	G	G	G	G	-	G	G	G	G	G	G	G
523810	C	T	missense_variant	bcp	ML0424c	CDS	479G>A	Cys160Tyr	2F	C	C	C	C	C	C	C	C	C	C	C	C	C	C	C	C	C	C	C	C	C	C	C	C	C	C	C	T	T	T	T	T	T	T	T	T	C	C	C	C
524788	C	T	intergenic_region	lysU-lppS	MLP000011-ML0426	intergenic_region	524788C>T			C	C	C	C	C	C	C	C	C	C	C	C	C	C	C	C	C	C	C	C	C	C	-	C	C	C	C	C	C	C	-	C	C	C	C	C	C	C	C	C
527115	C	T	non_coding_transcript_exon_variant	ML0428	ML0428	pseudogene	34C>T			C	C	C	C	C	C	C	C	C	C	C	C	C	C	C	C	C	C	C	C	C	C	C	C	C	C	C	C	C	C	C	C	-	C	C	C	C	C	C	C
527530	G	A	non_coding_transcript_exon_variant	ML0428	ML0428	pseudogene	449G>A			G	G	G	G	G	G	G	G	G	G	G	G	G	G	G	G	G	G	G	G	G	G	G	G	G	G	G	G	G	G	G	G	-	G	G	G	G	G	G	G
527964	A	G	non_coding_transcript_exon_variant	ML0428	ML0428	pseudogene	883A>G			A	A	A	A	A	A	A	A	A	A	A	A	A	A	A	A	A	A	A	A	A	A	-	A	A	A	A	A	A	A	A	A	A	A	A	A	A	A	A	A
528451	C	T	non_coding_transcript_exon_variant	ML0428	ML0428	pseudogene	1370C>T		3K-1	C	C	C	C	C	C	-	C	C	C	C	C	C	C	C	C	C	C	C	C	C	C	C	C	C	C	C	C	C	C	C	C	C	C	C	C	C	C	C	C
528937	G	A	missense_variant	ML0429	ML0429c	CDS	491C>T	Ala164Val		G	G	G	G	G	G	G	G	G	G	G	G	G	G	G	G	G	G	G	G	G	G	G	G	G	G	G	G	G	G	G	-	G	G	G	G	G	G	G	G
530196	G	T	missense_variant	ML0430	ML0430	CDS	677G>T	Gly226Val		G	G	G	G	G	G	G	G	G	G	G	G	G	G	G	G	G	G	G	G	G	G	G	G	G	G	G	G	G	G	G	-	-	G	G	G	G	G	T	T
530685	C	T	missense_variant	ML0430	ML0430	CDS	1166C>T	Ala389Val		C	C	C	C	C	C	C	C	C	C	C	C	C	C	C	C	C	C	C	C	C	C	C	C	C	C	C	C	C	C	C	-	-	C	C	C	C	C	C	C
531649	C	T	missense_variant	ML0431	ML0431c	CDS	47G>A	Gly16Glu		C	C	C	C	C	-	-	C	C	-	C	C	C	C	C	C	C	C	C	C	C	C	C	C	C	C	C	C	C	C	-	-	-	C	C	C	C	C	C	C
531961	G	A	non_coding_transcript_exon_variant	ML0432	ML0432c	pseudogene	504C>T			G	G	G	G	G	G	G	G	G	G	G	G	G	G	G	G	G	G	G	G	G	G	G	G	G	G	G	G	G	G	G	G	-	G	G	G	G	G	G	G
533403	A	G	non_coding_transcript_exon_variant	fadD35	ML0433	pseudogene	790A>G			A	G	G	G	G	G	G	G	G	G	G	G	G	G	G	G	G	G	G	G	G	G	G	G	G	G	G	G	G	G	-	G	G	G	G	G	G	G	G	G
534053	C	T	non_coding_transcript_exon_variant	scoA	ML0434	pseudogene	21C>T			C	C	C	C	C	C	C	C	C	C	C	C	C	C	C	C	C	T	C	C	C	C	C	C	C	C	C	C	C	C	C	-	C	C	C	C	C	C	C	C
535146	C	T	non_coding_transcript_exon_variant	scoB	ML0435	pseudogene	378C>T			C	C	C	C	C	T	C	C	C	C	C	C	C	C	C	C	C	C	C	C	C	C	C	C	C	C	C	C	C	C	C	C	-	C	C	C	C	C	C	C
535525	C	T	non_coding_transcript_exon_variant	accD1	ML0436	pseudogene	112C>T		2H	C	C	C	C	C	C	C	C	C	C	C	C	C	C	C	C	C	C	C	C	C	C	C	C	C	C	C	C	C	C	C	C	C	C	C	C	T	T	T	T
536290	G	A	non_coding_transcript_exon_variant	accD1	ML0436	pseudogene	877G>A			G	G	G	G	G	G	G	G	G	G	G	G	G	G	G	G	G	G	G	G	G	G	G	G	G	G	G	G	G	G	G	G	-	G	G	G	G	G	G	G
536741	G	T	non_coding_transcript_exon_variant	accD1	ML0436	pseudogene	1328G>T			G	G	G	G	G	G	G	G	G	G	G	G	G	G	G	G	G	G	G	G	G	G	G	G	G	G	G	G	G	G	G	-	-	G	G	G	G	G	G	G
537125	C	T	non_coding_transcript_exon_variant	accA1	ML0437	pseudogene	117C>T			C	C	C	C	C	C	-	C	C	C	C	C	C	C	C	C	C	C	C	C	C	C	C	C	C	C	C	C	C	C	C	-	C	C	C	C	C	C	C	C
537330	G	A	non_coding_transcript_exon_variant	accA1	ML0437	pseudogene	322G>A			G	G	G	G	G	G	G	G	G	G	G	G	G	G	G	G	G	G	G	G	G	G	-	G	G	G	G	G	G	G	G	G	G	G	G	G	G	G	G	G
537503	G	T	non_coding_transcript_exon_variant	accA1	ML0437	pseudogene	495G>T		2F	G	G	G	G	G	-	G	G	G	G	G	G	G	G	G	G	G	G	G	G	G	G	G	G	G	G	G	T	T	T	T	-	T	T	T	T	G	G	G	G
538710	G	C	non_coding_transcript_exon_variant	fadE19	ML0438	pseudogene	113G>C		4O + 4P	G	G	G	G	G	G	G	G	G	G	G	G	G	G	G	G	G	G	G	G	G	G	G	G	G	G	G	G	G	G	G	G	G	G	G	G	G	G	G	G
546735	C	T	non_coding_transcript_exon_variant	ML0446	ML0446c	pseudogene	398G>A			C	C	C	C	C	C	C	C	C	C	C	C	C	C	C	C	C	C	C	C	C	C	-	C	C	C	C	C	C	C	C	C	-	C	C	C	C	C	C	C
548537	C	T	intergenic_region	ML0448-tesB2	ML0448-ML0449c	intergenic_region	548537C>T			C	C	C	C	C	C	C	C	C	C	C	C	T	T	T	C	C	C	C	C	C	C	C	C	C	C	C	C	C	C	C	C	-	C	C	C	C	C	C	C
553273	C	A	missense_variant	ML0452	ML0452c	CDS	92G>T	Arg31Leu		C	C	C	C	-	C	C	C	C	C	C	C	C	C	C	C	C	C	C	C	C	C	C	C	C	C	C	C	C	C	-	-	-	C	C	C	C	C	C	C
554447	C	G	synonymous_variant	pgsA	ML0454c	CDS	606G>C	Ser202Ser		C	C	C	C	-	C	C	C	C	C	C	C	C	C	C	C	C	C	C	C	C	C	-	C	C	C	C	C	C	C	C	-	-	C	C	C	C	C	C	C
556973	A	G	synonymous_variant	thrS	ML0456c	CDS	798T>C	Asp266Asp		A	A	A	A	A	A	A	A	A	A	A	A	A	A	A	A	A	A	A	A	A	A	A	A	A	A	A	A	A	A	A	A	-	A	A	A	A	A	A	A
558254	C	A	non_coding_transcript_exon_variant	ML0457	ML0457c	pseudogene	60G>T			C	C	C	C	C	C	C	C	C	C	C	C	C	C	C	C	C	C	C	C	C	C	C	C	C	C	C	C	C	C	C	-	-	C	C	C	C	C	C	C
562607	C	T	intergenic_region	ML0464-ML0465	ML0464-ML0465	intergenic_region	562607C>T			C	C	C	C	C	C	C	C	C	C	C	C	C	C	C	C	C	C	C	C	C	C	C	C	C	C	C	C	C	C	C	-	C	C	C	C	C	C	C	C
563796	G	C	missense_variant	ML0466	ML0466	CDS	165G>C	Glu55Asp	3K-0	G	G	G	G	G	G	G	G	G	-	G	G	G	G	G	G	G	G	G	G	G	G	G	G	G	G	G	G	G	G	G	G	-	G	G	G	G	G	G	G
567804	G	A	intergenic_region	ML0468-ML0469	ML0468c-ML0469	intergenic_region	567804G>A			G	G	G	G	G	G	G	G	G	G	G	G	G	G	G	G	G	G	G	G	G	G	-	G	G	G	G	G	G	G	G	G	-	G	G	G	G	G	G	G
567876	A	G	intergenic_region	ML0468-ML0469	ML0468c-ML0469	intergenic_region	567876A>G			A	A	A	A	A	A	A	A	A	A	A	A	A	A	A	A	A	A	A	A	A	A	A	A	A	A	A	G	G	A	A	A	A	A	A	A	A	A	A	A
568144	C	T	non_coding_transcript_exon_variant	ML0469	ML0469	pseudogene	159C>T			C	C	C	C	C	C	C	C	C	C	C	C	C	C	C	C	C	C	C	C	C	C	C	C	C	C	C	C	C	C	C	C	C	C	C	C	C	C	C	C
568787	G	T	non_coding_transcript_exon_variant	ML0469	ML0469	pseudogene	802G>T			G	G	G	G	G	G	G	G	G	G	G	G	G	G	G	T	T	T	T	T	T	T	-	T	T	T	T	G	G	G	G	G	G	G	G	G	G	G	G	G
568846	C	T	non_coding_transcript_exon_variant	ML0469	ML0469	pseudogene	861C>T			C	C	C	C	C	C	C	C	C	C	C	C	C	C	C	C	C	C	C	C	C	C	C	C	C	C	C	C	C	C	C	C	C	C	C	C	C	C	C	C
569287	A	G	non_coding_transcript_exon_variant	ML0469	ML0469	pseudogene	1302A>G			A	A	A	A	A	A	-	A	A	-	A	A	A	A	A	A	A	A	A	A	A	A	-	A	A	A	A	A	A	A	A	A	A	A	A	A	A	A	A	A
569838	C	T	intergenic_region	ML0469-ML0470	ML0469-ML0470c	intergenic_region	569838C>T			C	C	C	C	C	C	C	C	C	C	C	C	C	C	C	C	C	C	C	C	C	C	-	C	C	C	C	C	C	C	C	C	C	C	C	C	C	C	C	C
571998	C	T	intergenic_region	ML0470-ML0471	ML0470c-ML0471	intergenic_region	571998C>T			C	C	C	C	C	C	C	C	C	C	C	C	C	C	C	C	C	C	C	C	C	C	C	C	C	C	C	C	C	C	C	C	C	C	C	C	C	C	C	C
572105	C	T	intergenic_region	ML0470-ML0471	ML0470c-ML0471	intergenic_region	572105C>T			C	C	C	C	C	C	-	C	C	C	C	C	C	C	C	C	C	C	C	C	C	C	C	C	C	C	C	C	C	C	C	-	C	C	C	C	C	C	C	C
572851	G	A	intergenic_region	ML0470-ML0471	ML0470c-ML0471	intergenic_region	572851G>A			G	G	G	G	G	G	G	G	G	G	G	G	G	G	G	G	G	G	G	G	G	G	-	G	G	G	G	G	G	G	G	G	G	G	G	G	G	G	G	G
573412	G	A	non_coding_transcript_exon_variant	ML0471	ML0471	pseudogene	134G>A			G	G	G	G	G	G	G	G	G	G	G	G	G	G	G	G	G	G	G	G	G	G	G	G	G	G	G	G	G	G	G	G	G	G	G	G	G	G	G	G
573967	G	A	intergenic_region	ML0471-ML0472	ML0471-ML0472	intergenic_region	573967G>A			G	G	G	G	G	G	G	G	G	G	G	G	G	G	G	G	G	G	G	G	G	G	G	G	G	G	G	G	G	G	G	G	-	G	G	G	G	G	G	G
574185	C	T	stop_gained	ML0472	ML0472	CDS	154C>T	Gln52*		C	T	C	C	C	C	C	C	C	C	C	C	C	C	C	C	C	C	C	C	C	C	C	C	C	C	C	C	C	C	C	C	-	C	C	C	C	C	C	C
574639	G	A	synonymous_variant	ML0473	ML0473	CDS	102G>A	Pro34Pro		G	G	G	G	G	G	G	G	G	G	G	G	G	G	G	G	G	G	G	G	G	G	G	G	G	G	G	G	G	G	G	G	G	G	G	G	G	G	G	G
575459	C	T	intergenic_region	ML0473-ML0474	ML0473-ML0474	intergenic_region	575459C>T			C	C	C	C	C	C	C	C	C	T	C	C	C	C	C	C	C	C	C	C	C	C	C	C	C	C	C	C	C	C	C	C	-	C	C	C	C	C	C	C
575544	G	A	missense_variant	ML0474	ML0474	CDS	76G>A	Val26Met		G	G	G	G	G	G	G	G	G	G	G	G	G	G	G	G	G	G	G	G	G	G	G	G	G	G	G	G	G	G	G	G	-	G	G	G	G	G	G	G
578668	G	A	non_coding_transcript_exon_variant	speE	ML0476c	pseudogene	500C>T			G	G	G	G	G	G	G	G	G	G	G	G	G	G	G	G	G	G	G	G	G	G	G	G	G	G	G	G	G	G	G	G	G	G	G	G	G	G	G	G
579937	G	A	non_coding_transcript_exon_variant	ML0478	ML0478c	pseudogene	143C>T			G	G	G	G	G	G	G	G	G	G	G	G	G	G	G	G	G	G	G	G	G	G	G	G	G	G	G	G	G	G	G	G	G	G	G	G	G	G	G	G
580231	C	A	non_coding_transcript_exon_variant	ML0479	ML0479c	pseudogene	95G>T			C	C	C	C	C	C	C	C	C	C	C	C	C	C	C	C	C	C	C	C	C	C	-	C	C	C	C	C	C	C	C	C	-	C	C	C	C	C	C	C
580488	C	T	non_coding_transcript_exon_variant	ML0480	ML0480c	pseudogene	563G>A			C	C	C	C	C	C	C	C	C	C	C	C	C	C	C	C	C	C	C	C	C	C	C	C	C	C	C	C	C	C	C	C	-	C	C	C	C	C	C	C
580653	A	G	non_coding_transcript_exon_variant	ML0480	ML0480c	pseudogene	398T>C			A	A	A	A	A	A	-	A	A	A	A	A	A	A	A	-	A	-	A	A	-	A	-	A	A	A	A	-	-	A	A	A	-	A	A	A	G	G	A	A
581128	G	T	intergenic_region	ML0480-ruvC	ML0480c-ML0481	intergenic_region	581128G>T			G	G	G	G	G	G	G	G	G	G	G	G	G	G	G	G	G	G	G	G	G	G	G	G	G	G	G	G	G	G	G	G	-	G	G	G	G	G	G	G
584204	G	A	intergenic_region	ruvB-fadD9	ML0483-ML0484c	intergenic_region	584204G>A			G	G	G	G	G	G	G	G	G	G	G	G	G	G	G	G	G	G	G	G	G	G	G	G	G	G	G	G	G	G	G	G	-	G	G	G	G	G	G	G
584468	G	A	synonymous_variant	fadD9	ML0484c	CDS	3480C>T	Asn1160Asn		G	G	G	G	G	G	G	G	G	G	G	G	G	G	G	G	G	G	G	G	G	G	G	G	G	G	G	G	G	G	G	-	-	G	G	G	G	G	G	G
584631	T	G	missense_variant	fadD9	ML0484c	CDS	3317A>C	Asp1106Ala		T	T	T	T	T	T	T	T	T	T	T	T	T	T	T	T	T	T	T	T	T	T	T	T	T	T	T	T	T	T	T	T	-	T	T	T	T	T	T	T
585031	C	T	missense_variant	fadD9	ML0484c	CDS	2917G>A	Ala973Thr		C	C	C	C	C	C	C	C	C	C	C	C	C	C	C	C	C	C	C	C	C	C	C	C	C	C	C	C	C	C	C	-	-	C	C	C	C	C	C	C
585169	A	C	missense_variant	fadD9	ML0484c	CDS	2779T>G	Tyr927Asp		A	A	A	A	A	A	A	A	A	A	A	A	A	A	A	A	A	A	A	A	A	A	A	A	A	A	A	A	A	A	A	A	A	A	A	A	A	A	A	C
585192	G	T	missense_variant	fadD9	ML0484c	CDS	2756C>A	Ala919Glu		G	G	G	G	G	G	-	G	G	G	G	G	G	G	G	G	G	G	G	G	G	G	G	G	G	G	G	G	G	G	G	G	G	G	G	G	G	G	G	G
585315	C	T	stop_gained	fadD9	ML0484c	CDS	2633G>A	Trp878*		C	C	C	C	C	C	C	C	C	C	C	C	C	C	C	C	C	C	C	C	C	C	C	C	C	C	C	C	C	C	C	-	-	C	C	C	C	C	C	C
585562	C	T	missense_variant	fadD9	ML0484c	CDS	2386G>A	Gly796Ser		C	C	C	C	C	C	C	C	C	C	C	C	C	C	C	C	C	C	C	C	C	C	C	C	C	C	C	C	C	C	-	-	-	C	C	C	C	C	C	C
586552	C	T	missense_variant	fadD9	ML0484c	CDS	1396G>A	Asp466Asn		C	C	C	C	C	C	C	C	C	C	C	C	C	C	C	C	C	C	C	C	C	C	C	C	C	C	C	C	C	C	C	C	C	C	C	C	C	C	C	C
586761	A	G	missense_variant	fadD9	ML0484c	CDS	1187T>C	Leu396Pro		A	A	A	A	A	A	A	A	A	A	A	A	A	A	A	A	A	A	A	A	A	A	A	A	A	A	A	A	A	A	-	A	A	A	A	A	A	A	A	A
587008	G	A	missense_variant	fadD9	ML0484c	CDS	940C>T	Arg314Cys		G	G	G	G	G	G	G	G	G	G	G	G	G	G	G	G	G	G	G	G	G	G	G	G	G	G	G	G	G	G	G	-	-	G	G	G	G	G	G	G
587499	A	G	missense_variant	fadD9	ML0484c	CDS	449T>C	Ile150Thr		A	A	A	A	A	A	A	A	A	A	A	A	A	A	A	A	A	A	A	A	A	A	A	A	A	A	A	A	A	A	A	-	-	A	A	A	A	A	A	A
587502	A	G	missense_variant	fadD9	ML0484c	CDS	446T>C	Val149Ala		A	A	A	A	A	A	A	A	A	A	A	A	A	A	A	A	A	A	A	A	A	A	A	A	A	A	A	A	A	A	A	-	-	A	A	A	A	A	A	A
587505	C	G	missense_variant	fadD9	ML0484c	CDS	443G>C	Gly148Ala		C	C	C	C	C	C	C	C	C	C	C	C	C	C	C	C	C	C	C	C	C	C	C	C	C	C	C	C	C	C	C	-	-	C	C	C	C	C	C	C
587629	G	A	stop_gained	fadD9	ML0484c	CDS	319C>T	Gln107*		G	G	G	G	-	G	G	G	G	G	G	G	G	G	G	G	G	G	G	G	G	G	-	G	G	G	G	G	G	G	G	-	-	G	G	G	G	G	G	G
588160	G	T	synonymous_variant	gabT	ML0485c	CDS	1224C>A	Ile408Ile		G	G	G	G	G	G	G	G	G	G	T	G	G	G	G	G	G	G	G	G	G	G	G	G	G	G	G	G	G	G	G	G	-	G	G	G	G	G	G	G
588940	C	T	synonymous_variant	gabT	ML0485c	CDS	444G>A	Ala148Ala		C	C	C	C	C	C	C	C	C	C	C	C	C	C	C	C	C	C	C	C	C	C	C	C	C	C	C	C	C	C	C	-	-	C	C	C	C	C	C	C
591857	C	G	synonymous_variant	secF	ML0488	CDS	24C>G	Gly8Gly		C	C	C	C	C	-	C	C	C	C	C	C	C	C	C	C	C	C	C	C	C	C	-	C	C	C	C	C	C	C	C	-	C	C	C	C	C	C	C	C
593138	C	T	synonymous_variant	secF	ML0488	CDS	1305C>T	Ala435Ala		C	C	C	C	C	C	C	C	T	T	C	C	C	C	C	C	C	C	C	C	C	C	-	C	C	C	C	C	C	C	-	-	-	C	C	C	C	C	C	C
593238	G	A	missense_variant	secF	ML0488	CDS	1405G>A	Gly469Ser		G	G	G	G	G	-	G	G	G	G	G	G	G	G	G	G	G	G	G	G	G	G	-	G	G	G	G	A	A	G	G	-	-	G	G	G	G	G	G	G
594295	C	A	synonymous_variant	ML0489	ML0489	CDS	1002C>A	Pro334Pro		C	C	C	C	-	-	C	C	C	C	C	C	C	-	C	C	C	C	C	C	C	C	-	C	C	C	C	C	C	C	-	-	-	C	C	-	C	C	C	C
594977	G	C	intergenic_region	ML0489-apt	ML0489-ML0490	intergenic_region	594977G>C			G	G	G	G	G	G	C	G	G	G	G	G	G	G	G	G	G	G	G	G	G	G	G	G	G	G	G	G	G	G	G	G	-	G	G	G	G	G	G	G
595025	C	T	non_coding_transcript_exon_variant	apt	ML0490	pseudogene	41C>T			C	C	C	C	C	C	C	C	C	C	C	C	C	C	C	C	C	C	C	C	C	C	C	T	C	C	C	C	C	C	C	C	-	C	C	C	C	C	C	C
595687	G	A	synonymous_variant	relA	ML0491	CDS	81G>A	Thr27Thr		G	G	G	G	G	-	G	G	G	G	G	G	G	G	G	G	G	G	G	G	G	G	G	G	G	G	G	G	G	G	G	-	-	G	G	G	G	G	G	G
595774	C	T	synonymous_variant	relA	ML0491	CDS	168C>T	Thr56Thr	4N	C	C	C	C	C	C	C	C	C	C	C	C	C	C	C	C	C	C	C	C	C	C	C	C	C	C	C	C	C	C	C	C	-	C	C	C	C	C	C	C
601372	C	T	non_coding_transcript_exon_variant	PE_PGRS	ML0495	pseudogene	221C>T			C	C	C	C	C	C	C	C	C	C	C	C	C	C	C	C	C	C	C	C	C	C	C	C	C	C	C	C	C	C	C	C	C	C	C	C	C	C	C	C
601404	C	T	non_coding_transcript_exon_variant	PE_PGRS	ML0495	pseudogene	253C>T			C	C	C	C	C	C	C	C	C	C	C	C	C	C	C	C	C	C	C	C	C	C	C	C	C	C	C	C	C	T	C	C	-	C	C	C	C	C	C	C
601801	C	T	non_coding_transcript_exon_variant	ML0496	ML0496	pseudogene	52C>T			C	C	C	C	C	-	C	C	C	C	C	T	C	C	C	C	C	C	C	C	C	C	C	C	C	C	C	C	C	C	C	-	-	C	C	C	C	C	C	C
602866	G	T	non_coding_transcript_exon_variant	ML0497	ML0497c	pseudogene	984C>A			G	G	G	G	G	G	G	G	G	G	G	G	G	G	G	G	G	G	G	G	G	G	G	G	G	G	G	G	G	G	G	G	-	G	G	G	G	G	G	G
603222	G	A	non_coding_transcript_exon_variant	ML0497	ML0497c	pseudogene	628C>T			G	G	G	G	G	G	G	G	G	G	G	G	G	G	G	G	G	G	G	G	G	G	G	G	G	G	G	G	G	G	G	-	-	G	G	G	G	G	G	G
603386	A	G	non_coding_transcript_exon_variant	ML0497	ML0497c	pseudogene	464T>C			A	A	A	A	A	A	A	A	A	A	A	A	A	A	A	A	A	A	A	A	A	A	A	A	A	A	A	A	A	A	A	A	-	A	A	A	A	A	A	A
603940	G	T	intergenic_region	ML0497-ML0498	ML0497c-ML0498	intergenic_region	603940G>T			G	G	G	G	G	G	-	G	G	G	G	G	G	G	G	G	G	G	G	G	G	G	G	G	G	G	G	G	G	G	G	-	-	G	G	G	G	G	G	G
604177	A	G	non_coding_transcript_exon_variant	ML0498	ML0498	pseudogene	68A>G			A	A	A	A	A	A	-	A	A	A	A	A	A	A	A	A	A	A	A	A	A	A	A	A	A	A	A	A	A	A	A	A	A	A	A	A	A	A	A	A
604325	T	C	non_coding_transcript_exon_variant	ML0498	ML0498	pseudogene	216T>C		3I	T	T	T	T	T	T	T	T	T	T	T	T	T	T	T	T	T	T	T	T	T	T	T	T	T	T	T	T	T	T	T	T	T	T	T	T	T	T	T	T
608365	G	A	synonymous_variant	aspS	ML0501	CDS	1527G>A	Glu509Glu		G	G	G	G	G	G	G	G	G	G	G	G	G	G	G	G	G	G	G	G	G	G	G	G	G	G	G	G	G	G	-	G	G	G	G	G	G	G	G	G
611792	C	T	non_coding_transcript_exon_variant	ML0504	ML0504c	pseudogene	599G>A			C	C	C	C	C	C	C	C	C	C	C	C	C	C	C	C	C	C	C	C	C	C	-	C	C	C	C	C	C	C	C	C	-	C	C	C	C	C	C	C
612421	G	A	intergenic_region	ML0504-ML0505	ML0504c-ML0505c	intergenic_region	612421G>A			G	G	G	G	G	G	G	G	G	G	G	G	G	G	G	G	G	G	G	G	G	G	G	G	G	G	G	G	G	G	G	-	G	G	G	G	G	G	G	G
612549	C	T	intergenic_region	ML0504-ML0505	ML0504c-ML0505c	intergenic_region	612549C>T			C	C	C	C	C	C	C	C	C	C	C	C	C	C	C	C	C	C	C	C	C	C	-	C	C	C	C	C	C	C	-	-	-	C	C	C	C	C	C	C
616172	G	C	non_coding_transcript_exon_variant	ML0507	ML0507	pseudogene	993G>C			G	G	G	G	G	G	C	G	G	G	G	G	G	G	G	G	G	G	G	G	G	G	G	G	G	G	G	G	G	G	G	-	-	G	G	G	G	G	G	G
619726	C	A	missense_variant	ML0510	ML0510	CDS	61C>A	Arg21Ser		C	C	C	C	C	C	C	C	C	C	C	C	C	C	C	C	C	C	C	C	C	C	C	C	C	C	C	C	C	C	C	C	C	C	C	C	C	C	C	C
622594	C	T	missense_variant	alaS	ML0512	CDS	436C>T	Pro146Ser		C	C	C	C	C	C	C	C	C	C	C	C	C	C	C	C	C	C	C	T	T	T	-	T	T	T	T	C	C	C	C	C	-	C	C	C	C	C	C	C
623365	C	T	synonymous_variant	alaS	ML0512	CDS	1207C>T	Leu403Leu		C	C	C	C	-	C	C	C	C	C	C	C	C	C	C	C	C	C	C	C	C	C	C	C	C	C	C	C	C	C	C	C	-	C	C	C	C	C	C	C
623741	C	G	missense_variant	alaS	ML0512	CDS	1583C>G	Ala528Gly		C	C	C	C	C	C	C	C	C	C	C	C	C	C	C	C	C	C	C	C	C	C	C	C	C	C	C	C	C	C	C	-	-	C	C	C	C	C	C	C
624129	C	T	synonymous_variant	alaS	ML0512	CDS	1971C>T	Leu657Leu		C	C	C	C	C	C	C	C	C	C	C	C	C	C	C	C	C	C	C	C	C	C	C	C	C	C	C	C	C	C	C	C	C	C	C	C	C	C	C	C
624645	G	A	synonymous_variant	alaS	ML0512	CDS	2487G>A	Val829Val		G	G	G	G	-	-	G	G	G	G	G	G	G	G	G	G	G	G	G	G	G	G	G	G	G	G	G	G	G	G	G	G	-	G	G	G	G	G	G	G
625399	C	T	missense_variant	ML0513	ML0513	CDS	514C>T	Pro172Ser		C	C	C	C	C	-	C	C	C	C	C	C	C	C	C	C	C	C	C	C	C	C	C	C	C	C	C	C	C	C	C	C	-	C	C	C	C	C	T	T
626515	C	T	synonymous_variant	ML0514	ML0514	CDS	1083C>T	Ala361Ala		C	C	C	C	C	C	C	C	C	C	C	C	C	C	C	C	C	C	C	C	C	C	C	C	C	C	C	C	C	C	C	C	C	C	C	C	C	C	C	C
627833	C	T	synonymous_variant	aroF	ML0516	CDS	93C>T	Thr31Thr		C	C	C	C	-	C	C	C	C	C	C	C	C	C	C	C	C	C	C	C	C	C	C	C	C	C	C	C	C	C	C	-	-	C	C	C	C	C	C	C
628556	C	T	synonymous_variant	aroF	ML0516	CDS	816C>T	Arg272Arg		C	C	C	C	-	C	C	C	C	C	C	C	C	C	C	C	C	C	C	C	C	C	C	C	C	C	C	C	C	C	C	-	-	C	C	C	C	C	C	C
628667	G	T	synonymous_variant	aroF	ML0516	CDS	927G>T	Arg309Arg		G	G	G	G	-	G	G	G	G	G	G	G	T	T	T	G	G	G	G	G	G	G	-	G	G	G	G	G	G	G	G	-	-	G	G	G	G	G	G	G
629267	A	G	missense_variant	aroK	ML0517	CDS	296A>G	Tyr99Cys		A	A	A	A	A	A	A	A	A	A	A	A	A	A	A	A	A	A	A	A	A	A	A	A	A	A	A	A	A	A	A	A	A	A	A	A	G	G	A	A
630056	C	A	synonymous_variant	aroB	ML0518	CDS	489C>A	Leu163Leu		C	C	C	C	C	C	C	C	C	C	C	C	C	C	C	C	C	C	C	C	C	C	C	C	C	C	C	C	C	C	C	-	C	C	C	C	C	C	C	C
630185	A	T	synonymous_variant	aroB	ML0518	CDS	618A>T	Pro206Pro		A	A	A	A	A	A	A	A	A	A	A	A	A	A	A	A	A	A	A	A	A	A	A	A	A	A	A	A	A	A	A	A	-	A	A	A	A	A	A	A
632146	C	T	missense_variant	pepQ	ML0521	CDS	326C>T	Ala109Val		C	C	C	C	-	C	C	C	C	C	C	C	C	C	C	C	C	C	C	C	C	C	-	C	C	C	C	C	C	C	C	-	-	C	C	C	C	C	C	C
632561	G	A	synonymous_variant	pepQ	ML0521	CDS	741G>A	Leu247Leu		G	G	G	G	G	G	G	G	G	G	G	G	G	G	G	G	G	G	G	G	G	G	G	G	G	G	G	G	G	G	G	-	-	G	G	G	G	G	G	G
632664	G	T	missense_variant	pepQ	ML0521	CDS	844G>T	Val282Phe	2H	G	G	G	G	-	G	G	G	G	G	G	G	G	G	G	G	G	G	G	G	G	G	-	G	G	G	G	G	G	G	G	-	-	G	G	G	T	T	T	T
634128	G	T	intergenic_region	nusB-adi	ML0523-ML0524	intergenic_region	634128G>T			G	G	G	G	G	G	G	G	G	G	G	G	G	G	G	G	G	G	G	G	G	G	G	G	G	G	G	G	G	G	G	-	-	G	G	G	G	G	G	G
634261	G	A	intergenic_region	nusB-adi	ML0523-ML0524	intergenic_region	634261G>A			G	G	G	G	G	G	G	G	G	G	G	G	G	G	G	G	G	G	G	G	G	G	G	G	G	G	G	G	G	G	G	G	-	G	G	G	G	G	G	G
637185	C	T	missense_variant	adi	ML0524	CDS	2543C>T	Thr848Ile		C	C	C	C	C	-	C	C	C	-	C	C	C	C	C	C	C	C	C	C	C	C	-	C	C	C	C	C	C	C	-	-	-	C	C	C	C	C	C	C
637535	G	T	missense_variant	ML0525	ML0525	CDS	44G>T	Arg15Leu		G	G	G	G	G	G	G	G	G	G	G	G	G	G	G	G	G	G	G	G	G	G	G	G	G	G	G	G	G	G	-	G	-	G	G	G	G	G	G	G
638512	C	T	non_coding_transcript_exon_variant	ML0526	ML0526c	pseudogene	468G>A			C	C	C	C	C	C	C	C	T	C	C	C	C	C	C	C	C	C	C	C	C	C	C	C	C	C	C	C	C	C	C	-	-	C	C	C	C	C	C	C
639419	G	A	intergenic_region	ML0526-ML0527	ML0526c-ML0527c	intergenic_region	639419G>A			G	G	G	G	G	G	-	G	G	G	G	G	G	G	G	G	G	G	G	G	G	G	-	A	G	G	G	-	-	G	-	G	G	G	G	G	G	G	G	G
639580	A	G	intergenic_region	ML0526-ML0527	ML0526c-ML0527c	intergenic_region	639580A>G		1D	A	A	A	A	A	A	A	G	G	-	G	G	G	G	G	A	A	A	A	A	A	A	A	A	A	A	A	A	A	A	A	A	-	A	A	A	A	A	A	A
639968	G	A	intergenic_region	ML0527-ML0528	ML0527c-ML0528c	intergenic_region	639968G>A			G	G	G	G	G	G	G	G	G	G	G	G	G	G	G	G	G	G	G	G	G	G	G	G	G	G	G	G	G	G	G	-	-	G	G	G	G	G	G	G
640591	G	A	intergenic_region	ML0527-ML0528	ML0527c-ML0528c	intergenic_region	640591G>A			G	G	G	G	G	G	G	G	G	G	G	G	G	G	G	G	G	G	G	G	G	G	G	G	G	G	G	G	G	G	G	-	-	G	G	G	G	G	G	G
640736	C	T	intergenic_region	ML0527-ML0528	ML0527c-ML0528c	intergenic_region	640736C>T			C	C	C	C	C	C	-	C	C	C	C	C	C	C	C	C	C	C	C	C	C	C	C	C	C	C	C	C	C	C	-	-	C	C	C	C	C	C	C	C
640766	T	C	intergenic_region	ML0527-ML0528	ML0527c-ML0528c	intergenic_region	640766T>C			T	T	T	T	T	T	-	T	T	T	T	T	T	T	T	T	T	T	T	T	T	T	T	T	T	T	T	T	T	T	-	T	T	T	T	T	T	T	T	T
642038	C	T	non_coding_transcript_exon_variant	ML0528	ML0528c	pseudogene	758G>A			C	C	C	C	C	C	C	C	C	C	C	C	C	C	C	C	C	C	C	C	C	C	C	C	C	C	C	C	C	C	C	-	-	C	C	C	C	C	C	C
642131	C	T	non_coding_transcript_exon_variant	ML0528	ML0528c	pseudogene	665G>A		4 + 3L +3M	C	C	C	C	C	-	C	C	C	C	C	C	C	C	C	C	C	C	C	C	C	C	-	C	C	C	C	C	C	C	-	-	C	C	C	C	C	C	C	C
642509	A	C	non_coding_transcript_exon_variant	ML0528	ML0528c	pseudogene	287T>G			A	A	A	A	A	A	A	A	A	A	A	A	A	A	A	A	A	A	A	A	A	A	A	A	A	A	A	A	A	A	A	A	-	A	A	A	A	A	C	C
642614	C	T	non_coding_transcript_exon_variant	ML0528	ML0528c	pseudogene	182G>A			C	C	C	C	C	C	-	C	C	C	C	C	C	C	C	C	C	C	C	C	C	C	-	C	C	C	C	C	C	C	C	C	-	C	C	C	C	C	C	C
645008	G	T	non_coding_transcript_exon_variant	ML0530	ML0530c	pseudogene	13C>A			G	G	G	G	G	G	G	G	G	G	G	G	G	G	G	G	G	G	G	G	G	G	G	G	G	G	G	G	G	G	G	G	-	G	G	G	G	G	G	G
647055	G	C	synonymous_variant	pyrC	ML0533	CDS	513G>C	Leu171Leu		G	G	C	G	G	G	G	G	G	G	G	G	G	G	G	G	G	G	G	G	G	G	G	G	G	G	G	G	G	G	G	G	-	G	G	G	G	G	G	G
649747	C	A	missense_variant	carB	ML0536	CDS	140C>A	Ala47Asp		C	C	C	C	C	C	C	C	C	C	C	C	C	C	C	C	C	C	C	C	C	C	C	C	C	C	C	C	C	C	C	C	-	C	C	C	C	C	C	C
652259	C	T	synonymous_variant	carB	ML0536	CDS	2652C>T	Ala884Ala		C	C	C	C	C	-	C	C	C	C	C	C	C	C	C	C	C	C	C	C	C	C	C	C	C	C	C	C	C	C	C	C	C	C	C	C	C	C	C	C
655022	C	T	missense_variant	PPE	ML0539	CDS	589C>T	His197Tyr		C	C	C	C	C	C	-	C	C	C	C	C	C	C	C	C	C	C	C	C	C	C	C	C	C	C	C	C	C	C	C	-	-	C	C	C	T	T	C	C
655527	C	T	missense_variant	PPE	ML0539	CDS	1094C>T	Ser365Leu		C	C	C	C	-	-	C	C	C	C	C	C	C	-	C	C	C	C	C	C	C	C	-	C	C	C	C	C	C	C	-	-	-	C	C	C	T	C	C	C
655726	G	A	synonymous_variant	PPE	ML0539	CDS	1293G>A	Ala431Ala		G	G	G	G	-	G	-	G	G	-	G	G	G	G	G	G	G	G	G	G	G	G	-	G	G	G	G	G	G	G	-	-	-	G	G	G	G	G	G	G
657736	G	C	synonymous_variant	gmk	ML0541	CDS	471G>C	Arg157Arg		G	C	C	C	C	-	C	C	C	C	C	C	C	C	C	C	C	C	C	C	C	C	-	C	C	C	C	C	C	C	-	-	-	C	C	C	C	C	C	C
657961	C	T	intergenic_region	gmk-ML0542	ML0541-ML0542	intergenic_region	657961C>T			C	C	C	C	C	C	C	C	C	C	C	C	C	C	C	C	C	C	C	C	C	C	C	C	C	C	C	C	C	C	C	C	C	C	C	C	C	C	C	C
659431	G	C	missense_variant	dfp	ML0543	CDS	1099G>C	Asp367His		G	G	G	G	G	G	G	G	G	G	G	G	G	G	G	G	G	G	G	G	G	G	G	G	G	G	G	G	G	G	G	G	G	G	G	G	G	G	G	G
659627	A	C	intergenic_region	dfp-metK	ML0543-ML0544	intergenic_region	659627A>C			A	A	A	A	A	A	A	A	A	A	A	A	A	A	A	A	A	A	A	A	A	A	A	A	A	A	A	A	A	A	A	A	-	A	A	A	A	A	A	C
660318	G	A	missense_variant	metK	ML0544	CDS	598G>A	Val200Ile		G	G	A	G	G	G	G	G	G	G	G	G	G	G	G	G	G	G	G	G	G	G	G	G	G	G	G	G	G	G	G	-	-	G	G	G	G	G	G	G
661157	G	A	intergenic_region	metK-lipH	ML0544-ML0545c	intergenic_region	661157G>A			G	G	G	G	G	G	G	G	G	G	G	G	G	G	G	G	G	G	G	G	G	A	G	G	G	G	G	G	G	G	G	-	-	G	G	G	G	G	G	G
661160	C	T	intergenic_region	metK-lipH	ML0544-ML0545c	intergenic_region	661160C>T			C	C	C	C	C	C	C	C	C	C	C	C	C	C	C	C	C	C	C	C	C	C	C	C	C	C	C	C	C	C	C	-	-	C	C	C	C	C	C	C
663280	G	A	non_coding_transcript_exon_variant	lipI	ML0546c	pseudogene	218C>T			G	G	G	G	G	G	-	G	G	G	G	G	G	G	G	G	G	G	G	G	G	G	G	G	G	G	G	G	G	G	G	G	G	G	G	G	G	G	G	G
663507	G	T	non_coding_transcript_exon_variant	ML0547	ML0547	pseudogene	12G>T			G	G	G	G	G	G	-	G	G	G	G	G	G	G	G	G	G	G	G	G	G	G	G	G	G	G	G	G	G	G	-	-	-	G	G	G	G	G	G	G
663802	C	T	non_coding_transcript_exon_variant	ML0547	ML0547	pseudogene	307C>T			C	C	C	C	C	T	C	C	C	C	C	C	C	C	C	C	C	C	C	C	C	C	C	C	C	C	C	C	C	C	C	C	C	C	C	C	C	C	C	C
664102	G	A	intergenic_region	ML0547-priA	ML0547-ML0548	intergenic_region	664102G>A			G	G	G	G	G	G	G	G	G	G	G	G	G	G	G	G	G	G	G	G	G	G	G	G	G	G	G	G	G	G	G	-	-	G	G	G	G	G	G	G
666794	C	T	non_coding_transcript_exon_variant	ML0549	ML0549c	pseudogene	273G>A			C	C	C	C	C	-	-	C	C	C	C	C	C	C	C	C	C	C	C	C	C	C	-	C	C	C	C	C	C	C	-	-	-	C	C	C	C	C	C	C
667327	C	T	intergenic_region	ML0549-ML0550	ML0549c-ML0550	intergenic_region	667327C>T			C	C	C	C	C	C	C	C	C	C	C	C	C	C	C	C	C	C	C	C	C	C	C	C	C	C	C	C	C	C	C	C	C	C	C	C	C	C	C	C
667837	T	A	intergenic_region	ML0550-ML0551	ML0550-ML0551c	intergenic_region	667837T>A			T	T	T	T	T	-	T	T	-	-	-	-	-	-	-	T	T	T	T	T	T	T	T	T	T	T	T	T	T	T	-	-	-	T	T	-	T	T	T	-
668115	G	T	synonymous_variant	ML0551	ML0551c	CDS	708C>A	Gly236Gly		G	G	G	G	G	G	G	G	G	G	G	G	G	G	G	G	G	G	G	G	G	G	G	G	G	G	G	G	G	G	G	G	-	G	G	G	G	G	G	G
669636	G	A	missense_variant	fmt	ML0552	CDS	634G>A	Ala212Thr		G	G	G	G	G	G	A	G	G	G	G	G	G	G	G	G	G	G	G	G	G	G	G	G	G	G	G	G	G	G	G	G	-	G	G	G	G	G	G	G
670350	C	T	non_coding_transcript_exon_variant	fmu	ML0553	pseudogene	323C>T			C	C	C	C	C	C	C	C	C	C	C	C	C	C	C	C	C	C	C	C	C	C	C	C	C	C	C	C	C	C	C	C	C	C	C	C	T	T	C	C
670669	C	T	non_coding_transcript_exon_variant	fmu	ML0553	pseudogene	642C>T			C	C	C	C	C	-	C	C	C	C	C	C	C	C	C	C	C	C	C	C	C	C	C	C	C	C	C	C	C	C	-	-	-	C	C	C	C	C	C	C
675497	C	T	intergenic_region	lprG-ribC	ML0557c-ML0558	intergenic_region	675497C>T			C	C	C	C	C	C	C	C	C	C	C	C	C	C	C	C	C	C	C	C	C	C	C	C	C	C	C	C	C	C	C	C	-	C	C	C	C	C	C	C
675500	C	T	intergenic_region	lprG-ribC	ML0557c-ML0558	intergenic_region	675500C>T		3K-1	C	C	C	C	C	C	C	C	C	C	C	C	C	C	C	C	C	C	C	C	C	C	C	C	C	C	C	C	C	C	C	C	-	C	C	C	C	C	C	C
675659	C	T	synonymous_variant	ribC	ML0558	CDS	108C>T	Gly36Gly		C	C	C	C	-	C	-	C	C	C	C	C	C	C	C	C	C	C	C	C	C	C	C	C	C	C	C	C	C	C	C	-	-	C	C	C	C	C	C	C
676219	C	G	intergenic_region	ribC-ribA	ML0558-ML0559	intergenic_region	676219C>G			C	C	C	C	C	C	C	C	C	C	C	C	C	C	C	C	C	C	C	C	C	C	C	C	C	C	C	C	C	C	C	-	-	C	C	C	C	C	C	C
679833	G	A	missense_variant	uvrC	ML0562	CDS	964G>A	Ala322Thr		G	G	G	G	G	G	A	G	G	G	G	G	G	G	G	G	G	G	G	G	G	G	G	G	G	G	G	G	G	G	G	G	G	G	G	G	G	G	G	G
680743	G	A	missense_variant	uvrC	ML0562	CDS	1874G>A	Gly625Asp		G	G	G	G	G	G	G	G	G	G	G	G	G	G	G	G	G	G	G	G	G	G	G	G	G	G	G	G	G	G	-	G	-	G	G	G	G	G	G	G
681512	C	G	missense_variant	ML0563	ML0563	CDS	703C>G	Arg235Gly		C	C	C	C	C	C	C	C	C	C	C	C	C	C	C	C	C	C	C	C	C	C	C	C	C	C	C	C	C	C	C	C	-	C	C	C	C	C	C	C
683332	G	A	missense_variant	ML0565	ML0565	CDS	554G>A	Arg185His		G	G	G	G	-	G	-	G	G	G	G	G	G	G	G	G	G	G	G	G	G	G	G	G	G	G	G	G	G	G	G	-	-	G	G	G	G	G	G	G
685044	G	A	non_coding_transcript_exon_variant	ML0567	ML0567	pseudogene	200G>A			G	G	G	G	G	G	G	G	G	G	G	G	G	G	G	G	G	G	G	G	G	G	G	G	G	G	G	G	G	G	-	G	G	G	G	G	G	G	G	G
686228	G	T	non_coding_transcript_exon_variant	ML0567	ML0567	pseudogene	1384G>T			G	G	G	G	G	G	G	G	G	G	G	G	G	G	G	G	G	G	G	G	G	G	G	G	G	G	G	G	G	G	G	-	G	G	G	G	G	G	G	G
686240	A	C	non_coding_transcript_exon_variant	ML0567	ML0567	pseudogene	1396A>C		3K-1	A	A	A	A	A	A	A	A	A	A	A	A	A	A	A	A	A	A	A	A	A	A	A	A	A	A	A	A	A	A	A	-	A	A	A	A	A	A	A	A
687065	C	T	missense_variant	ML0568	ML0568	CDS	253C>T	Pro85Ser		C	C	T	C	-	C	C	C	C	C	C	C	C	C	C	C	C	C	C	C	C	C	C	C	C	C	C	C	C	C	C	C	C	C	C	C	C	C	C	C
687078	C	T	missense_variant	ML0568	ML0568	CDS	266C>T	Pro89Leu		C	C	C	C	-	C	-	C	-	C	C	C	C	C	C	C	C	C	C	C	C	C	C	C	C	C	C	C	C	C	C	C	C	-	C	C	C	C	C	C
687105	T	C	missense_variant	ML0568	ML0568	CDS	293T>C	Leu98Pro		T	T	T	T	-	T	-	T	-	T	T	T	T	C	T	T	T	T	T	T	T	T	T	T	T	T	T	T	T	T	-	T	T	-	T	-	C	C	T	T
688924	G	A	intergenic_region	ML0568-ML0569	ML0568-ML0569c	intergenic_region	688924G>A			G	G	G	G	G	G	G	G	G	G	G	G	G	G	G	G	G	G	G	G	G	G	G	G	G	G	G	G	G	G	G	-	-	G	G	G	G	G	G	G
690054	G	A	intergenic_region	ML0568-ML0569	ML0568-ML0569c	intergenic_region	690054G>A			G	G	G	G	G	G	G	G	G	G	G	G	G	G	G	G	G	G	G	G	G	G	-	G	G	G	G	G	G	G	G	-	G	G	G	G	G	G	G	G
690448	G	A	intergenic_region	ML0568-ML0569	ML0568-ML0569c	intergenic_region	690448G>A			G	G	G	G	G	G	-	G	G	G	G	G	G	G	G	G	G	G	G	G	G	G	G	G	G	G	G	G	G	G	G	G	G	G	G	G	G	G	G	G
691619	A	G	intergenic_region	ML0568-ML0569	ML0568-ML0569c	intergenic_region	691619A>G			A	A	A	A	A	A	-	A	A	A	A	A	A	A	A	A	A	A	A	A	A	A	A	A	A	A	A	A	A	A	A	A	A	A	A	A	A	A	A	A
693001	C	G	intergenic_region	ML0568-ML0569	ML0568-ML0569c	intergenic_region	693001C>G			C	G	C	C	C	C	C	C	C	C	C	C	C	C	C	C	C	C	C	C	C	C	C	C	C	C	C	C	C	C	C	C	-	C	C	C	C	C	C	C
693575	C	T	intergenic_region	ML0568-ML0569	ML0568-ML0569c	intergenic_region	693575C>T			C	C	C	C	C	C	C	C	C	C	C	C	C	C	C	C	C	C	C	C	C	C	C	C	C	C	C	C	C	C	C	C	C	C	C	C	C	C	C	C
693988	C	T	missense_variant	ML0569	ML0569c	CDS	439G>A	Ala147Thr		C	C	C	C	C	C	C	C	C	C	C	C	C	C	C	C	C	C	C	C	C	C	C	C	T	T	T	-	C	C	C	C	-	C	C	C	C	C	C	C
694090	T	C	missense_variant	ML0569	ML0569c	CDS	337A>G	Thr113Ala	1A	T	T	T	T	T	C	-	C	C	C	C	C	C	C	C	C	C	C	C	C	C	C	C	C	C	C	C	C	C	C	C	C	C	C	C	C	C	C	C	C
699305	G	A	intergenic_region	ML0575-ML0576	ML0575-ML0576	intergenic_region	699305G>A			G	G	G	G	G	-	G	A	G	G	G	G	G	G	G	G	G	G	G	G	G	G	G	G	G	G	G	G	G	G	-	-	-	G	G	G	G	G	G	G
700950	A	G	missense_variant	ppc	ML0578	CDS	737A>G	Glu246Gly		A	A	A	A	A	A	A	A	A	A	A	A	A	A	A	A	A	A	A	A	A	A	-	A	A	A	A	A	A	A	A	A	-	A	A	A	A	A	A	A
703258	G	A	missense_variant	pgl	ML0579c	CDS	728C>T	Ala243Val		G	G	G	G	G	G	G	G	G	G	G	G	G	G	G	G	G	G	G	G	G	G	-	G	G	G	G	G	G	G	-	-	G	G	G	G	G	G	G	G
703377	C	T	synonymous_variant	pgl	ML0579c	CDS	609G>A	Gly203Gly		C	C	C	C	C	C	C	C	C	C	C	C	C	C	C	C	C	C	C	C	C	C	C	C	C	C	C	C	C	C	-	C	C	C	C	C	C	C	C	C
703548	G	T	synonymous_variant	pgl	ML0579c	CDS	438C>A	Gly146Gly		G	G	G	G	G	G	G	G	G	G	G	G	G	G	G	G	G	G	G	G	G	G	G	G	G	G	G	G	G	G	G	G	G	G	G	G	G	G	G	G
704733	C	T	synonymous_variant	ML0580	ML0580c	CDS	66G>A	Glu22Glu		C	C	C	C	C	C	C	C	C	C	C	C	C	C	C	C	C	C	C	C	C	C	C	C	C	C	C	C	C	C	C	C	-	C	C	C	C	C	C	C
709938	C	G	missense_variant	ctaB	ML0584	CDS	35C>G	Ala12Gly		C	C	C	C	C	C	C	C	C	C	C	C	C	C	C	C	C	C	C	C	C	C	C	C	C	C	C	C	C	C	C	C	-	C	C	C	C	C	C	C
710791	G	A	synonymous_variant	ctaB	ML0584	CDS	888G>A	Leu296Leu		G	G	G	G	G	-	G	G	G	G	G	G	G	G	G	G	G	G	G	G	G	G	G	G	G	G	G	G	G	G	G	G	-	G	G	G	G	G	G	G
711197	T	C	non_coding_transcript_exon_variant	qor	ML0585c	pseudogene	614A>G		3K-0 + 3K-1	T	T	T	T	T	T	T	T	T	-	T	T	T	T	T	T	T	T	T	T	T	T	T	T	T	T	T	T	T	T	T	-	T	T	T	T	T	T	T	T
712125	C	T	non_coding_transcript_exon_variant	ML0586	ML0586	pseudogene	294C>T			C	C	C	C	C	C	C	C	C	C	C	C	C	C	C	C	C	C	C	C	C	C	C	C	C	C	C	C	C	C	C	C	C	C	C	C	C	C	C	C
712382	C	T	non_coding_transcript_exon_variant	ML0586	ML0586	pseudogene	551C>T			C	C	C	C	C	C	-	C	C	C	C	C	C	C	C	C	C	C	C	C	C	C	C	C	C	C	C	C	C	C	C	C	C	C	C	C	C	C	C	C
712659	C	T	non_coding_transcript_exon_variant	ML0586	ML0586	pseudogene	828C>T			C	C	C	C	C	C	C	C	C	C	C	C	C	C	C	C	C	C	C	C	C	C	C	C	C	C	C	C	C	C	C	C	-	C	C	C	C	C	C	C
713792	G	T	intergenic_region	ML0587-ML0588	ML0587c-ML0588	intergenic_region	713792G>T			G	G	G	G	G	G	G	G	G	G	G	G	G	G	G	G	G	G	G	G	G	G	G	G	G	G	G	G	G	G	G	-	-	G	G	G	G	G	G	G
714396	C	T	synonymous_variant	ML0589	ML0589c	CDS	636G>A	Ser212Ser	3K-1	C	C	C	C	C	C	C	C	C	C	C	C	C	C	C	C	C	C	C	C	C	C	C	C	C	C	C	C	C	C	C	-	-	C	C	C	C	C	C	C
718321	C	T	synonymous_variant	ML0592	ML0592	CDS	450C>T	Ile150Ile		C	C	C	C	C	C	C	C	C	-	C	C	C	C	C	C	C	C	C	C	C	C	-	C	C	C	C	C	C	C	C	C	-	C	C	C	C	C	C	C
719063	C	T	missense_variant	ML0593	ML0593	CDS	376C>T	Pro126Ser		C	C	C	C	C	-	C	C	C	C	C	C	C	C	C	C	C	C	C	C	C	C	C	C	C	C	C	C	C	C	C	-	-	C	C	C	C	C	C	C
719116	A	G	synonymous_variant	ML0593	ML0593	CDS	429A>G	Ser143Ser		A	A	A	A	A	A	A	A	A	A	A	A	A	A	A	A	A	A	A	A	A	A	A	A	A	A	A	A	A	A	-	-	G	A	A	A	A	A	A	A
719785	C	T	synonymous_variant	ML0593	ML0593	CDS	1098C>T	Phe366Phe		C	C	C	C	C	C	C	C	C	C	C	C	C	C	C	C	C	C	C	T	T	C	C	C	C	C	C	C	C	C	C	C	C	C	C	C	C	C	C	C
721495	G	A	missense_variant	ML0594	ML0594	CDS	202G>A	Val68Met		G	G	G	G	G	G	G	G	G	G	G	G	G	G	G	G	G	G	G	G	G	G	G	G	G	G	G	G	G	G	G	G	-	G	G	G	G	G	G	G
723607	G	A	synonymous_variant	ML0596	ML0596	CDS	354G>A	Thr118Thr		G	G	G	G	G	G	G	G	G	G	G	G	G	G	G	G	G	G	G	G	G	G	G	G	G	G	G	G	G	G	G	-	G	G	G	G	G	G	A	A
726698	C	T	non_coding_transcript_exon_variant	fadE15	ML0599c	pseudogene	312G>A			C	C	C	C	C	C	-	C	C	C	C	C	C	C	C	C	C	T	C	C	C	C	C	C	C	C	C	C	C	C	C	-	-	C	C	C	C	C	C	C
727253	T	C	intergenic_region	fadE15-ML0600	ML0599c-ML0600c	intergenic_region	727253T>C			T	T	T	T	T	T	-	T	T	T	T	T	T	T	T	T	T	T	T	T	T	T	-	T	T	T	T	T	T	T	T	T	T	T	T	T	T	T	T	T
728810	G	A	intergenic_region	fadE15-ML0600	ML0599c-ML0600c	intergenic_region	728810G>A			G	G	-	G	G	G	G	G	G	G	G	G	-	G	G	-	-	-	-	-	-	A	-	A	-	-	-	-	G	G	-	-	G	G	G	G	-	G	-	G
729183	G	C	intergenic_region	fadE15-ML0600	ML0599c-ML0600c	intergenic_region	729183G>C			G	G	G	G	G	G	G	G	G	G	G	G	G	G	G	G	G	G	G	G	G	G	G	G	G	G	G	G	G	G	G	G	-	G	G	G	G	G	G	G
729994	C	G	intergenic_region	fadE15-ML0600	ML0599c-ML0600c	intergenic_region	729994C>G		4N	C	C	C	C	C	C	-	C	C	C	C	C	C	C	C	C	C	C	C	C	C	C	-	C	C	C	C	C	C	C	C	-	-	C	C	C	C	C	C	C
730349	G	C	intergenic_region	fadE15-ML0600	ML0599c-ML0600c	intergenic_region	730349G>C			G	G	G	G	G	G	G	G	G	G	G	G	G	G	G	G	G	G	G	C	C	C	-	C	C	C	C	G	G	G	G	G	G	G	G	G	G	G	G	G
730687	C	A	intergenic_region	fadE15-ML0600	ML0599c-ML0600c	intergenic_region	730687C>A			C	C	C	C	C	C	C	C	C	C	A	C	C	C	C	C	C	C	C	C	C	C	C	C	C	C	C	C	C	C	C	C	-	C	C	C	C	C	C	C
733164	G	A	non_coding_transcript_exon_variant	ML0601	ML0601	pseudogene	25G>A			G	G	G	G	G	G	G	G	G	G	G	G	G	G	G	G	G	G	G	G	G	G	G	G	G	G	G	G	G	G	G	G	G	G	G	G	G	G	G	G
733811	C	A	non_coding_transcript_exon_variant	ML0601	ML0601	pseudogene	672C>A			C	C	C	C	C	C	C	C	C	C	C	C	C	C	C	C	C	C	C	C	C	C	-	C	C	C	C	C	C	C	C	C	-	C	C	C	C	C	C	C
734092	G	T	non_coding_transcript_exon_variant	ML0602	ML0602	pseudogene	166G>T			G	G	G	G	G	G	T	G	G	G	G	G	G	G	G	G	G	G	G	G	G	G	G	G	G	G	G	G	G	G	G	G	G	G	G	G	G	G	G	G
734748	G	A	non_coding_transcript_exon_variant	ML0602	ML0602	pseudogene	822G>A			G	G	G	G	G	G	G	G	G	G	G	G	G	G	G	G	G	G	G	G	G	G	G	G	G	G	G	G	G	G	G	G	-	G	G	G	G	G	G	G
736572	C	T	synonymous_variant	ML0605	ML0605	CDS	24C>T	Ser8Ser		C	C	C	C	C	C	C	C	C	C	C	C	C	C	C	C	C	C	C	C	C	C	C	C	C	C	C	C	C	C	C	C	C	C	C	C	C	C	C	C
738158	C	T	missense_variant	ML0605	ML0605	CDS	1610C>T	Pro537Leu		C	C	C	C	C	-	C	C	C	C	C	C	C	C	C	C	C	C	C	C	C	C	-	C	C	C	C	C	C	C	C	C	-	C	C	C	C	C	C	C
738610	G	T	missense_variant	ML0606	ML0606	CDS	377G>T	Gly126Val		G	G	G	G	G	G	G	G	G	G	G	G	G	G	G	G	G	G	G	G	G	G	G	G	G	G	G	G	G	G	-	G	G	G	G	G	G	G	G	G
739050	G	A	missense_variant	ML0606	ML0606	CDS	817G>A	Val273Met		G	G	G	G	G	G	G	G	G	G	G	G	G	G	G	G	G	G	G	G	G	G	G	G	G	G	G	G	G	G	G	G	G	G	G	G	G	G	G	G
739688	G	A	missense_variant	ML0607	ML0607	CDS	478G>A	Val160Met		G	G	G	G	G	G	G	G	G	G	G	G	G	G	G	G	G	G	G	G	G	G	G	G	G	G	G	G	G	G	G	-	-	G	G	G	G	G	G	G
739991	T	C	missense_variant	ML0607	ML0607	CDS	781T>C	Tyr261His		T	T	T	T	T	T	T	T	T	T	T	T	T	T	T	T	T	T	T	T	T	T	T	T	T	T	T	T	T	T	T	T	T	T	T	T	T	T	T	T
740453	G	A	intergenic_region	ML0607-ML0608	ML0607-ML0608c	intergenic_region	740453G>A			G	G	G	G	G	G	G	G	G	G	G	G	G	G	G	G	G	G	G	G	G	G	G	G	G	G	G	G	G	G	G	G	-	G	G	G	G	G	G	G
745293	G	A	non_coding_transcript_exon_variant	ML0612	ML0612c	pseudogene	1362C>T			G	G	G	G	G	G	G	G	G	G	G	G	G	G	G	G	G	G	G	G	G	G	G	G	G	G	G	G	G	G	G	G	-	G	G	G	G	G	G	G
745554	G	A	non_coding_transcript_exon_variant	ML0612	ML0612c	pseudogene	1101C>T			G	G	G	G	G	G	G	G	G	G	G	G	G	G	G	G	G	G	G	G	G	G	G	G	G	G	G	G	G	G	G	G	-	G	G	G	G	G	G	G
745649	C	A	non_coding_transcript_exon_variant	ML0612	ML0612c	pseudogene	1006G>T			C	C	C	C	C	C	C	C	C	C	C	C	C	C	C	-	C	C	C	C	C	C	C	C	C	C	C	C	C	C	C	C	-	C	C	C	C	C	C	C
747356	A	G	non_coding_transcript_exon_variant	ML0613	ML0613c	pseudogene	419T>C			A	A	A	A	A	A	A	A	A	A	A	A	A	A	A	A	A	A	A	A	A	A	A	A	A	A	A	A	A	A	A	A	-	A	A	A	A	A	A	A
749178	C	T	missense_variant	subI	ML0615	CDS	797C>T	Thr266Ile		C	C	C	C	C	C	-	C	C	C	C	C	C	C	C	C	C	C	C	C	C	C	-	C	C	C	C	C	C	C	-	-	-	C	C	C	C	C	C	C
750328	T	C	non_coding_transcript_exon_variant	cysW	ML0617	pseudogene	71T>C			T	T	T	T	T	T	T	T	T	T	T	T	T	T	T	T	T	T	T	T	T	T	T	T	T	T	T	T	T	T	T	T	T	T	T	T	T	T	T	T
750910	G	A	non_coding_transcript_exon_variant	cysW	ML0617	pseudogene	653G>A			G	G	G	G	G	G	G	G	G	G	G	G	G	G	G	G	G	G	G	G	G	G	G	G	G	G	G	G	G	G	G	G	-	G	G	G	G	G	G	G
751547	G	T	intergenic_region	cysA-ML0619	ML0618-ML0619c	intergenic_region	751547G>T			G	G	G	G	G	G	G	G	G	G	G	G	G	G	G	G	G	G	G	G	G	G	G	G	G	G	G	G	G	G	G	T	-	G	G	G	G	G	G	G
751982	T	G	non_coding_transcript_exon_variant	ML0619	ML0619c	pseudogene	447A>C		3K-0	T	T	T	T	T	T	T	T	T	-	T	T	T	T	T	T	T	T	T	T	T	T	T	T	T	T	T	T	T	T	T	T	T	T	T	T	T	T	T	T
752055	C	T	non_coding_transcript_exon_variant	ML0619	ML0619c	pseudogene	374G>A			C	C	C	C	C	C	C	C	C	C	C	C	C	C	C	C	C	C	C	C	C	C	C	C	C	C	T	C	C	C	C	C	C	C	C	C	C	C	C	C
753514	C	T	intergenic_region	ML0619-mtb12	ML0619c-ML0620	intergenic_region	753514C>T			C	C	C	C	C	C	C	C	C	C	C	C	C	C	C	C	C	C	C	C	C	C	C	C	C	C	C	C	C	C	C	C	C	C	C	C	C	C	C	C
754821	C	T	intergenic_region	ML0621-ML0622	ML0621c-ML0622c	intergenic_region	754821C>T			C	C	C	C	C	C	C	C	C	C	C	C	C	C	C	C	C	C	C	C	C	C	C	C	C	C	C	C	C	C	C	-	-	C	C	C	C	C	C	C
755861	C	G	non_coding_transcript_exon_variant	ML0623	ML0623c	pseudogene	124G>C			C	C	C	C	C	C	C	C	C	C	C	C	C	C	C	C	C	C	C	C	C	G	C	C	C	C	C	C	C	C	-	C	C	C	C	C	C	C	C	C
757001	G	A	missense_variant	hrcA	ML0624	CDS	232G>A	Asp78Asn		G	G	G	G	G	G	G	A	G	G	G	G	G	G	G	G	G	G	G	G	G	G	G	G	G	G	G	G	G	G	-	-	-	G	G	G	G	G	G	G
759398	G	A	missense_variant	ML0626	ML0626	CDS	358G>A	Gly120Arg		G	G	G	G	-	G	G	G	G	G	G	G	G	G	G	G	G	G	G	G	G	G	-	G	G	G	G	G	G	G	G	-	-	G	G	G	G	G	G	G
759487	C	T	synonymous_variant	ML0626	ML0626	CDS	447C>T	Val149Val		C	C	C	C	-	C	C	C	C	C	C	C	C	C	C	C	C	C	C	C	C	C	-	C	C	C	C	C	C	C	C	-	-	C	C	C	C	C	C	C
760262	A	G	missense_variant	phoH	ML0627	CDS	149A>G	Asp50Gly		A	A	A	A	A	A	A	A	A	A	A	A	A	A	A	A	A	A	A	A	A	A	A	A	A	A	A	A	A	A	A	A	-	A	A	A	A	A	A	A
762189	G	A	non_coding_transcript_exon_variant	ML0629	ML0629	pseudogene	463G>A			G	G	G	G	G	G	G	G	G	G	G	G	G	G	G	G	G	G	G	G	G	G	G	G	G	G	G	G	G	G	G	G	G	G	G	G	G	G	G	G
763402	C	G	intergenic_region	ML0630-era	ML0630-ML0631	intergenic_region	763402C>G			C	C	C	C	C	C	-	C	C	C	C	C	C	C	C	-	C	C	C	C	C	C	C	C	C	C	C	-	C	C	C	C	-	C	C	-	C	C	C	C
763572	G	A	missense_variant	era	ML0631	CDS	97G>A	Val33Ile		G	G	G	G	G	G	G	G	G	G	G	G	G	G	G	G	G	G	G	G	G	G	G	G	G	G	G	G	G	G	G	G	-	G	G	G	G	G	G	G
763888	C	T	missense_variant	era	ML0631	CDS	413C>T	Ser138Phe		C	C	C	C	C	C	C	C	C	C	C	C	C	C	C	C	C	C	C	C	C	C	-	C	C	C	C	C	C	C	C	-	-	C	C	C	C	C	C	C
765782	C	T	non_coding_transcript_exon_variant	amiA2	ML0632c	pseudogene	31G>A			C	C	C	C	C	C	C	C	C	C	C	C	C	C	C	C	C	C	C	C	C	C	C	C	C	C	C	C	C	C	C	C	-	C	C	C	C	C	C	C
768366	C	T	non_coding_transcript_exon_variant	ML0636	ML0636c	pseudogene	108G>A			C	C	C	C	C	C	C	C	C	C	C	C	C	C	C	C	C	C	C	C	C	C	C	C	C	C	C	C	C	C	C	C	C	C	C	C	C	C	C	C
770683	G	A	synonymous_variant	uvrD2	ML0637	CDS	1566G>A	Val522Val		G	G	G	G	G	G	G	G	G	G	G	G	G	G	G	G	G	G	G	G	G	G	G	G	G	G	G	G	G	G	G	-	-	G	G	G	G	G	G	G
772795	A	C	missense_variant	ML0640	ML0640c	CDS	695T>G	Met232Arg		A	A	A	A	A	A	A	A	A	A	A	A	A	A	A	A	A	A	A	A	A	A	A	A	A	A	A	A	A	A	A	-	A	A	A	A	A	A	A	A
772832	G	T	missense_variant	ML0640	ML0640c	CDS	658C>A	Gln220Lys		G	G	G	G	G	G	G	G	G	G	G	T	G	G	G	G	G	G	G	G	G	G	G	G	G	G	G	G	G	G	G	G	-	G	G	G	G	G	G	G
774289	C	T	non_coding_transcript_exon_variant	ML0641	ML0641c	pseudogene	155G>A			C	T	C	C	-	C	C	C	C	C	C	C	C	C	C	C	C	C	C	C	C	C	-	C	C	C	C	C	C	C	C	-	C	C	C	C	C	C	C	C
774704	G	A	synonymous_variant	ML0642	ML0642c	CDS	1242C>T	Gly414Gly		G	G	G	G	G	G	G	G	G	G	G	G	G	G	G	G	G	G	G	G	G	G	G	G	G	G	G	G	G	G	G	G	-	G	G	G	G	G	G	G
778390	G	A	synonymous_variant	ML0644	ML0644	CDS	1215G>A	Lys405Lys		G	G	G	G	G	G	G	G	G	G	G	G	G	G	G	G	G	G	G	G	G	G	G	G	G	G	G	G	G	G	G	G	G	G	G	G	G	G	G	G
779155	A	C	synonymous_variant	ML0644	ML0644	CDS	1980A>C	Leu660Leu	2H	A	A	A	A	A	A	A	A	A	A	A	A	A	A	A	A	A	A	A	A	A	A	A	A	A	A	A	A	A	A	-	A	-	A	A	A	C	C	C	C
779168	G	A	missense_variant	ML0644	ML0644	CDS	1993G>A	Glu665Lys		G	G	G	G	G	G	G	G	G	G	G	G	G	G	G	G	G	G	G	G	G	G	G	G	G	G	G	G	G	G	G	G	-	G	G	G	G	G	G	G
779532	C	T	missense_variant	ML0644	ML0644	CDS	2357C>T	Thr786Met		C	C	C	C	C	C	C	C	C	C	C	C	C	C	C	C	C	C	C	T	T	T	T	T	T	T	T	C	C	C	C	C	-	C	C	C	C	C	C	C
779886	A	G	missense_variant	ML0644	ML0644	CDS	2711A>G	Glu904Gly		A	A	A	A	-	A	A	A	A	A	A	A	A	A	A	A	A	A	G	A	A	A	-	A	A	A	A	A	A	A	A	-	-	A	A	A	A	A	A	A
779904	C	T	missense_variant	ML0644	ML0644	CDS	2729C>T	Pro910Leu		C	C	C	C	-	C	C	C	C	C	C	C	C	C	C	C	C	C	C	C	C	C	-	C	C	C	C	C	C	C	C	-	-	C	C	C	C	C	C	C
780178	C	G	intergenic_region	ML0644-metU	ML0644-MLP000013	intergenic_region	780178C>G			C	C	C	C	C	C	C	C	C	C	C	C	C	C	C	C	C	C	C	C	C	C	C	C	C	C	C	C	C	C	-	C	-	C	C	C	C	C	C	C
780223	A	G	intergenic_region	ML0644-metU	ML0644-MLP000013	intergenic_region	780223A>G			A	A	A	A	A	A	A	A	A	A	A	A	A	A	A	A	A	A	A	A	A	A	A	A	A	G	G	A	A	A	A	-	-	A	A	A	A	A	A	A
784260	C	A	non_coding_transcript_exon_variant	ML0647	ML0647c	pseudogene	914G>T			C	C	C	C	C	C	A	C	C	C	C	C	C	C	C	C	C	C	C	C	C	C	C	C	C	C	C	C	C	C	-	C	-	C	C	C	C	C	C	C
784263	G	A	non_coding_transcript_exon_variant	ML0647	ML0647c	pseudogene	911C>T			G	G	G	G	G	G	G	G	G	G	G	G	G	G	G	G	G	G	G	G	G	G	G	G	G	G	G	G	G	G	-	G	A	G	G	G	G	G	G	G
784611	C	T	non_coding_transcript_exon_variant	ML0647	ML0647c	pseudogene	563G>A			C	C	C	C	C	C	C	C	C	C	C	C	C	C	C	C	C	C	C	C	C	C	C	C	C	C	C	C	C	C	C	C	C	C	C	C	C	C	C	C
786800	T	A	non_coding_transcript_exon_variant	ML0648	ML0648c	pseudogene	366A>T			T	T	T	T	T	T	T	T	T	T	T	T	T	T	T	T	T	T	T	T	T	T	-	A	T	T	T	T	T	T	T	T	T	T	T	T	T	T	T	T
787075	C	T	non_coding_transcript_exon_variant	ML0648	ML0648c	pseudogene	91G>A			C	C	C	C	C	C	C	C	C	C	C	C	C	C	C	C	C	C	C	C	C	C	C	C	C	C	C	C	C	C	C	C	-	C	C	C	C	C	C	C
787589	C	T	non_coding_transcript_exon_variant	ML0649	ML0649c	pseudogene	708G>A			C	C	C	C	C	C	C	C	C	C	C	C	C	C	C	C	C	C	C	C	C	C	C	T	C	C	C	C	C	C	C	-	-	C	C	C	C	C	C	C
790216	G	A	non_coding_transcript_exon_variant	ML0652	ML0652	pseudogene	109G>A			G	G	G	G	G	G	G	G	G	G	G	G	G	G	G	G	G	G	G	G	G	G	G	G	G	G	G	G	G	G	G	-	-	G	G	G	G	G	G	G
790331	C	T	non_coding_transcript_exon_variant	ML0652	ML0652	pseudogene	224C>T			C	C	C	C	C	C	C	C	C	C	C	C	C	C	C	C	C	C	C	C	C	C	C	C	C	C	C	C	C	C	C	C	C	C	C	C	C	C	C	C
790446	G	A	non_coding_transcript_exon_variant	ML0652	ML0652	pseudogene	339G>A			G	G	G	G	G	G	G	G	G	G	G	G	G	G	G	G	G	G	G	G	G	G	G	G	G	G	G	G	G	G	G	G	G	G	G	G	G	G	G	G
791257	G	A	non_coding_transcript_exon_variant	ML0653	ML0653	pseudogene	210G>A			G	G	G	G	G	G	G	G	G	G	G	G	G	G	G	G	G	G	G	G	G	G	-	G	G	G	G	G	G	G	G	G	G	G	G	G	G	G	G	G
795766	C	G	missense_variant	ML0659	ML0659c	CDS	98G>C	Gly33Ala		C	C	C	C	C	G	C	C	C	C	C	C	C	C	C	C	C	C	C	C	C	C	C	C	C	C	C	C	C	C	C	C	C	C	C	C	C	C	C	C
797974	C	T	missense_variant	fadE24	ML0661c	CDS	716G>A	Arg239Gln		C	C	C	C	C	C	C	C	C	C	C	C	C	C	C	C	C	C	C	C	C	C	C	C	C	C	C	C	C	C	C	-	-	C	C	C	C	C	C	C
797977	G	T	missense_variant	fadE24	ML0661c	CDS	713C>A	Thr238Asn		G	G	G	G	G	T	G	G	G	G	G	G	G	G	G	G	G	G	G	G	G	G	G	G	G	G	G	G	G	G	G	-	-	G	G	G	G	G	G	G
798233	T	C	missense_variant	fadE24	ML0661c	CDS	457A>G	Thr153Ala		T	T	T	T	T	T	T	T	T	T	T	T	T	T	T	T	T	T	T	T	T	T	T	T	T	T	T	T	T	T	T	T	T	T	T	T	T	T	C	T
798237	G	A	synonymous_variant	fadE24	ML0661c	CDS	453C>T	Ile151Ile		G	G	G	G	G	G	G	G	G	G	G	G	G	G	G	G	G	G	G	G	G	G	G	G	G	G	G	G	G	G	G	G	G	G	G	G	G	G	G	G
800082	C	T	intergenic_region	ML0663-ML0664	ML0663-ML0664	intergenic_region	800082C>T			C	C	C	C	C	C	C	C	C	C	C	C	C	C	C	C	C	C	C	C	C	C	C	C	C	C	C	C	C	C	C	C	C	C	C	C	C	C	C	C
805290	C	T	non_coding_transcript_exon_variant	ML0668	ML0668	pseudogene	611C>T			C	C	C	C	C	C	C	C	C	C	C	C	C	C	C	C	C	C	C	C	C	C	C	C	C	C	C	C	C	C	C	C	C	C	C	C	C	C	C	C
807196	C	T	missense_variant	ftsX	ML0670	CDS	587C>T	Ala196Val		C	C	C	C	C	C	C	C	C	C	C	C	C	C	C	C	C	C	C	C	C	C	C	C	C	C	C	C	C	C	C	-	-	C	C	C	C	C	C	C
807258	C	G	missense_variant	ftsX	ML0670	CDS	649C>G	Gln217Glu		C	C	C	C	C	C	C	C	C	C	C	C	C	C	C	G	G	C	C	C	C	C	C	C	C	C	C	C	C	C	-	-	-	C	C	C	C	C	C	C
807613	C	T	synonymous_variant	smpB	ML0671	CDS	108C>T	Gly36Gly	4 + 3L +3M	C	C	C	C	C	C	C	C	C	C	C	C	C	C	C	C	C	C	C	C	C	C	-	C	C	C	C	C	C	C	C	C	-	C	C	C	C	C	C	C
807884	G	A	missense_variant	smpB	ML0671	CDS	379G>A	Ala127Thr		G	G	G	G	G	G	G	G	G	G	G	G	G	G	G	G	G	A	G	G	G	G	-	G	G	G	G	G	G	G	-	-	-	G	G	G	G	G	G	G
809015	T	C	intergenic_region	ML0672-ML0673	ML0672-ML0673c	intergenic_region	809015T>C			T	T	T	T	T	C	T	T	T	T	T	T	T	T	T	T	T	T	T	T	T	T	T	T	T	T	T	T	T	T	T	T	T	T	T	T	T	T	T	T
810101	C	T	non_coding_transcript_exon_variant	ML0673	ML0673c	pseudogene	383G>A			C	C	C	C	C	C	C	C	C	C	C	C	C	C	C	C	C	C	C	C	C	C	C	C	C	C	C	C	C	C	-	C	-	C	C	C	C	C	C	C
810966	C	T	missense_variant	folD	ML0674	CDS	275C>T	Thr92Ile		C	C	C	C	C	C	C	C	C	C	C	C	C	C	C	C	C	C	C	C	C	T	C	C	C	C	C	C	C	C	C	C	-	C	C	C	C	C	C	C
811418	G	A	missense_variant	folD	ML0674	CDS	727G>A	Asp243Asn		G	G	G	G	G	G	G	G	G	G	G	G	G	G	G	G	G	G	G	G	G	G	G	G	G	G	G	G	G	G	-	-	-	G	G	G	G	G	A	A
812000	C	G	missense_variant	ML0676	ML0676c	CDS	292G>C	Ala98Pro		C	C	C	C	C	C	C	C	C	C	C	C	C	C	C	C	C	C	C	C	C	C	C	C	C	C	C	C	C	C	C	C	-	C	C	C	C	C	C	C
812629	C	T	non_coding_transcript_exon_variant	ML0677	ML0677	pseudogene	103C>T			C	C	C	C	C	C	C	C	C	C	C	C	C	C	C	C	C	C	C	C	C	C	C	C	C	C	C	C	C	C	-	-	-	C	C	C	C	C	C	C
815477	G	A	non_coding_transcript_exon_variant	ML0680	ML0680	pseudogene	486G>A			G	G	G	G	G	G	G	G	G	G	G	G	G	G	G	G	G	G	G	G	G	G	G	G	G	G	G	G	G	G	G	G	G	G	G	G	G	G	G	G
815702	G	A	non_coding_transcript_exon_variant	ML0680	ML0680	pseudogene	711G>A			G	G	G	G	G	G	G	G	G	G	G	G	G	G	G	G	G	G	G	G	G	G	G	G	G	G	G	G	G	G	G	G	-	G	G	G	G	G	A	A
816835	C	T	non_coding_transcript_exon_variant	ML0681	ML0681c	pseudogene	221G>A			C	C	C	C	C	C	C	C	C	C	C	C	C	C	C	C	C	C	C	C	C	C	C	C	C	C	C	C	C	T	C	C	C	C	C	C	C	C	C	C
817228	C	T	missense_variant	metA	ML0682c	CDS	1030G>A	Val344Ile		C	C	C	C	C	C	C	C	C	C	C	C	C	C	C	C	C	C	C	C	C	C	-	C	C	C	C	C	C	C	-	-	-	C	C	C	C	C	C	C
818377	C	T	non_coding_transcript_exon_variant	metC	ML0683c	pseudogene	1136G>A			C	C	C	C	C	C	C	C	C	C	C	C	C	C	C	C	C	C	C	C	C	C	C	C	C	C	C	C	C	C	C	C	-	C	C	C	C	C	C	C
819272	A	G	non_coding_transcript_exon_variant	metC	ML0683c	pseudogene	241T>C			A	A	A	A	A	A	A	A	A	A	A	A	A	A	A	A	A	A	A	A	A	A	A	A	G	A	A	A	A	A	A	A	A	A	A	A	A	A	A	A
821967	G	A	synonymous_variant	ML0685	ML0685c	CDS	124C>T	Leu42Leu		G	G	G	G	G	G	G	G	G	G	G	G	G	G	G	G	G	G	G	G	G	G	G	G	G	G	G	G	G	G	G	-	G	G	G	G	G	G	G	G
822703	C	T	missense_variant	trpS	ML0686	CDS	578C>T	Ala193Val		C	C	C	C	C	C	C	C	C	C	C	C	T	T	T	C	C	C	C	C	C	C	C	C	C	C	C	C	C	C	C	C	-	C	C	C	C	C	C	C
824274	C	G	non_coding_transcript_exon_variant	nagA	ML0688c	pseudogene	1103G>C			C	C	C	C	C	G	C	C	C	C	C	C	C	C	C	C	C	C	C	C	C	C	C	C	C	C	C	C	C	C	C	C	C	C	C	C	C	C	C	C
827799	G	A	intergenic_region	sugI-ML0691	ML0690c-ML0691c	intergenic_region	827799G>A			G	G	G	G	G	G	G	G	G	G	G	G	G	G	G	G	G	G	G	G	G	G	G	G	G	G	G	G	G	G	G	-	G	G	G	G	G	G	G	G
829444	G	A	intergenic_region	ML0691-ML0692	ML0691c-ML0692c	intergenic_region	829444G>A			G	G	G	G	G	G	G	G	G	G	G	G	G	G	G	G	G	G	G	G	G	G	G	G	G	G	G	G	G	G	G	G	G	G	G	G	G	G	G	G
831215	G	T	non_coding_transcript_exon_variant	sigJ	ML0693	pseudogene	33G>T		3K-1	G	G	G	G	G	G	-	G	G	G	G	G	G	G	G	G	G	G	G	G	G	G	G	G	G	G	G	G	G	G	-	-	-	G	G	G	G	G	G	G
832152	T	C	non_coding_transcript_exon_variant	ML0694	ML0694c	pseudogene	385A>G			T	T	T	T	T	T	T	T	T	-	T	T	T	T	T	T	T	T	T	T	T	T	-	T	T	T	T	C	C	C	C	C	-	C	C	C	C	C	C	C
832480	C	T	non_coding_transcript_exon_variant	ML0694	ML0694c	pseudogene	57G>A			C	C	C	C	C	C	C	C	C	C	C	C	C	C	C	C	C	C	C	C	C	C	C	C	C	C	C	C	C	C	C	C	-	C	C	C	C	C	C	C
832562	G	T	intergenic_region	ML0694-ML0695	ML0694c-ML0695	intergenic_region	832562G>T			G	G	G	G	G	G	G	G	G	G	G	G	G	G	G	G	G	G	G	G	G	G	G	G	G	G	G	G	G	G	G	G	G	G	G	G	G	G	G	G
836074	C	T	missense_variant	sdhA	ML0697c	CDS	347G>A	Arg116His		C	C	C	C	-	C	C	C	C	C	C	C	C	C	C	C	C	C	C	C	C	C	-	C	C	C	C	C	C	C	-	C	-	C	C	C	C	C	C	C
836098	G	A	missense_variant	sdhA	ML0697c	CDS	323C>T	Pro108Leu		G	G	G	G	G	G	G	G	G	G	G	G	G	G	G	G	G	G	G	G	G	G	-	G	G	G	G	G	G	G	G	G	G	G	G	G	G	G	G	G
836100	G	A	synonymous_variant	sdhA	ML0697c	CDS	321C>T	Thr107Thr		G	G	G	G	G	G	G	G	G	G	G	G	G	G	G	G	A	G	G	G	G	G	-	G	G	G	G	G	G	G	G	G	G	G	G	G	G	G	G	G
836567	G	A	synonymous_variant	sdhD	ML0698c	CDS	366C>T	Ile122Ile		G	G	G	G	G	G	G	G	G	G	G	G	G	G	G	G	G	G	G	G	G	G	G	G	G	G	G	G	G	G	-	-	G	G	G	G	G	G	G	G
836798	G	A	synonymous_variant	sdhD	ML0698c	CDS	135C>T	Ala45Ala		G	G	G	G	G	G	-	G	G	G	G	G	G	G	G	G	G	G	G	G	G	G	G	G	G	G	G	G	G	G	G	-	-	G	G	G	G	G	G	G
839901	G	A	non_coding_transcript_exon_variant	ML0702	ML0702c	pseudogene	913C>T			G	G	G	G	G	G	G	G	G	G	G	G	G	G	G	G	G	G	G	G	G	G	G	G	G	G	G	G	G	G	G	G	-	G	G	G	G	G	G	G
840584	A	G	non_coding_transcript_exon_variant	ML0702	ML0702c	pseudogene	230T>C			A	A	A	A	A	A	G	G	G	G	G	G	G	G	G	G	G	G	G	G	G	G	G	G	G	G	G	G	G	G	G	G	-	G	G	G	G	G	G	G
840961	G	A	missense_variant	ML0703	ML0703c	CDS	1193C>T	Pro398Leu		G	G	G	G	G	G	G	G	G	G	G	G	G	G	G	G	G	G	G	G	G	G	G	G	G	G	G	G	G	G	G	G	-	G	G	G	G	G	G	G
845064	C	T	missense_variant	pmmB	ML0706c	CDS	400G>A	Ala134Thr		C	C	C	C	C	C	C	C	C	C	C	C	C	C	C	C	C	C	C	C	C	C	C	C	C	C	C	C	C	C	-	-	-	C	C	C	C	C	C	C
847112	G	A	non_coding_transcript_exon_variant	amiB	ML0708	pseudogene	713G>A			G	G	G	G	G	-	-	G	G	G	G	G	G	G	G	G	G	G	G	-	-	A	A	A	-	-	-	G	G	G	G	-	-	-	-	-	G	G	G	G
847113	C	T	non_coding_transcript_exon_variant	amiB	ML0708	pseudogene	714C>T			C	C	C	C	C	-	-	C	C	C	C	C	C	C	C	C	C	C	C	-	-	T	T	T	-	-	-	C	C	C	C	-	-	-	-	-	C	C	C	C
848261	G	A	non_coding_transcript_exon_variant	amiA	ML0709	pseudogene	617G>A			G	G	G	G	G	G	G	G	G	G	G	G	G	G	G	A	A	A	A	A	A	A	-	A	A	A	A	G	G	G	G	-	-	G	G	G	G	G	G	G
848291	A	G	non_coding_transcript_exon_variant	amiA	ML0709	pseudogene	647A>G			A	A	G	A	A	A	A	A	A	A	A	A	A	A	A	A	A	A	A	A	A	A	A	A	A	A	A	A	A	A	A	-	-	A	A	A	A	A	A	A
848849	C	T	intergenic_region	amiA-ML0710	ML0709-ML0710	intergenic_region	848849C>T			C	C	C	C	C	C	C	C	C	C	C	C	C	C	C	C	C	C	C	C	C	C	C	C	C	C	C	C	C	C	C	C	-	C	C	C	C	C	C	C
850550	G	A	non_coding_transcript_exon_variant	lpdA	ML0712	pseudogene	115G>A			G	G	G	G	G	G	G	G	G	G	G	G	G	G	G	G	G	G	G	G	G	G	-	G	G	G	G	G	G	G	G	-	-	G	G	G	G	G	G	G
853213	C	T	synonymous_variant	glpD	ML0713	CDS	1266C>T	Gly422Gly		C	C	C	C	C	C	C	C	C	C	C	C	C	C	C	C	C	C	C	C	C	C	C	C	C	C	C	C	C	C	C	C	-	C	C	C	C	C	C	C
853292	C	T	missense_variant	glpD	ML0713	CDS	1345C>T	His449Tyr		C	C	C	C	C	C	C	C	C	C	C	C	C	C	C	C	C	C	C	C	C	C	C	C	C	C	C	C	C	C	C	-	-	C	C	C	C	C	C	C
855081	G	A	synonymous_variant	lpqC	ML0715	CDS	306G>A	Gly102Gly	3K-1	G	G	G	G	G	G	G	G	G	G	G	G	G	G	G	G	G	G	G	G	G	G	G	G	G	G	G	G	G	G	G	-	-	G	G	G	G	G	G	G
855414	C	T	synonymous_variant	lpqC	ML0715	CDS	639C>T	Thr213Thr		C	C	C	C	C	C	C	C	C	C	C	C	C	C	C	C	C	C	C	C	C	C	C	C	C	C	C	C	C	C	C	C	-	C	C	C	C	C	C	C
859130	T	C	non_coding_transcript_exon_variant	lhr	ML0716c	pseudogene	684A>G			T	T	T	T	T	T	T	T	T	T	T	T	T	T	T	T	T	T	T	T	T	T	T	T	C	C	C	T	T	T	T	T	-	T	T	T	T	T	T	T
863052	G	A	non_coding_transcript_exon_variant	ML0719	ML0719c	pseudogene	248C>T			G	G	G	G	G	G	-	G	G	G	G	G	G	G	G	G	G	G	G	G	G	G	G	G	G	G	G	G	G	G	G	-	G	G	G	G	G	G	G	G
863532	G	T	non_coding_transcript_exon_variant	ML0720	ML0720	pseudogene	155G>T			G	G	G	G	G	G	G	G	G	G	T	G	G	G	G	G	G	G	G	G	G	G	G	G	G	G	G	G	G	G	G	G	-	G	G	G	G	G	G	G
865864	T	A	non_coding_transcript_exon_variant	ML0723	ML0723	pseudogene	140T>A			T	T	A	T	T	T	T	T	T	T	T	T	T	T	T	T	T	T	T	T	T	T	T	T	T	T	T	T	T	T	T	T	T	T	T	T	T	T	T	T
866543	C	T	non_coding_transcript_exon_variant	rsbW	ML0724	pseudogene	508C>T			C	C	C	C	C	-	C	C	C	C	C	C	C	C	C	C	C	C	C	C	C	C	C	C	C	C	C	C	C	C	C	C	C	C	C	C	C	C	C	C
869066	C	T	missense_variant	bccA	ML0726c	CDS	427G>A	Asp143Asn		C	C	C	C	C	C	C	C	C	C	C	C	C	C	C	C	C	C	C	C	C	C	-	C	C	C	C	C	C	C	C	-	-	C	C	C	C	C	C	C
870381	G	A	missense_variant	sseA	ML0728c	CDS	538C>T	Leu180Phe		G	G	G	G	G	G	-	G	G	G	G	G	G	G	G	G	G	G	G	G	G	G	G	G	G	G	G	G	G	G	G	G	-	G	G	G	G	G	G	G
871694	C	G	missense_variant	ML0729	ML0729c	CDS	67G>C	Asp23His		C	C	C	C	C	C	C	C	C	C	C	C	C	C	C	C	C	C	C	C	C	C	C	C	C	C	C	C	C	C	C	-	-	C	C	C	C	C	G	G
873316	G	A	synonymous_variant	accD5	ML0731c	CDS	342C>T	Ser114Ser		G	G	G	G	G	G	G	G	G	G	G	G	G	G	G	G	G	G	G	G	G	G	G	G	G	G	G	G	G	G	G	G	-	G	G	G	G	G	G	G
874923	C	T	missense_variant	ML0733	ML0733	CDS	247C>T	Leu83Phe		C	C	C	C	C	C	C	C	C	C	C	C	C	C	C	C	C	C	C	C	C	C	C	C	C	C	C	C	C	C	C	C	C	C	C	C	C	C	C	C
875024	A	G	synonymous_variant	ML0733	ML0733	CDS	348A>G	Val116Val	2H	A	A	A	A	A	A	A	A	A	A	A	A	A	A	A	A	A	A	A	A	A	A	A	A	A	A	A	A	A	A	A	A	-	A	A	A	G	G	G	G
877843	G	A	intergenic_region	purE-fadE25	ML0736-ML0737	intergenic_region	877843G>A			G	G	G	G	G	G	G	G	G	G	G	G	G	G	G	G	G	G	G	G	G	G	G	G	G	G	G	G	G	G	G	G	G	G	G	G	G	G	G	G
877852	G	C	intergenic_region	purE-fadE25	ML0736-ML0737	intergenic_region	877852G>C			G	G	G	G	G	G	G	G	G	G	G	G	G	G	G	G	G	G	G	G	G	G	G	G	G	G	G	G	G	G	G	G	G	G	G	G	G	G	G	G
878370	C	T	missense_variant	fadE25	ML0737	CDS	518C>T	Thr173Ile		C	C	C	C	C	C	C	C	C	C	C	C	C	C	C	C	C	C	C	C	C	C	C	C	C	C	C	C	C	C	C	C	C	C	C	C	C	C	C	C
878501	C	T	missense_variant	fadE25	ML0737	CDS	649C>T	Pro217Ser		C	C	C	C	C	C	C	C	C	C	C	C	C	C	C	C	C	C	C	C	C	C	-	C	C	C	C	-	-	C	C	C	C	C	C	C	C	C	C	C
878760	C	T	missense_variant	fadE25	ML0737	CDS	908C>T	Ala303Val		C	C	C	C	C	C	C	C	T	C	C	C	C	C	C	C	C	C	C	C	C	C	C	C	C	C	C	C	C	C	C	-	-	C	C	C	C	C	C	C
879854	G	A	non_coding_transcript_exon_variant	pstC	ML0739c	pseudogene	665C>T			G	G	G	G	G	G	G	G	G	G	G	G	G	G	G	G	G	G	G	G	G	G	-	G	G	G	G	G	G	G	G	G	-	G	G	G	G	G	G	G
881107	A	G	non_coding_transcript_exon_variant	phoS1	ML0740c	pseudogene	548T>C			A	A	A	A	A	A	A	A	A	A	A	A	A	A	A	A	A	A	A	A	A	A	A	A	A	A	A	A	A	A	A	A	A	A	A	A	A	A	A	A
881596	G	A	non_coding_transcript_exon_variant	phoS1	ML0740c	pseudogene	59C>T			G	G	G	G	G	G	G	G	G	G	G	G	G	G	G	G	G	G	G	G	G	G	G	G	G	G	G	G	G	G	-	G	-	G	G	G	G	G	G	G
881941	C	T	non_coding_transcript_exon_variant	pstB	ML0741c	pseudogene	648G>A			C	C	C	C	C	C	-	C	C	C	C	C	C	C	C	C	C	C	C	C	C	C	C	C	C	C	C	C	C	C	C	-	C	C	C	C	C	C	C	C
882481	C	T	non_coding_transcript_exon_variant	pstB	ML0741c	pseudogene	108G>A			C	C	C	C	C	T	C	C	C	C	C	C	C	C	C	C	C	C	C	C	C	C	C	C	C	C	C	C	C	C	C	-	C	C	C	C	C	C	C	C
882517	C	T	non_coding_transcript_exon_variant	pstB	ML0741c	pseudogene	72G>A			C	C	C	C	C	C	C	C	C	C	C	C	C	C	C	C	C	C	C	C	C	C	C	C	C	C	C	C	C	C	C	C	-	C	C	C	C	C	C	C
886998	T	G	intergenic_region	ML0744-ML0745	ML0744c-ML0745c	intergenic_region	886998T>G			T	T	T	T	T	T	T	T	T	T	T	T	T	T	T	T	T	T	T	T	T	T	T	T	T	T	T	T	T	T	T	T	T	T	T	T	T	T	T	T
887627	T	C	non_coding_transcript_exon_variant	ML0745	ML0745c	pseudogene	340A>G			T	T	T	T	T	T	T	T	T	T	T	T	T	T	T	T	T	T	T	T	T	T	T	T	T	T	T	T	T	T	-	T	-	T	T	T	T	T	T	T
888972	C	T	missense_variant	ctpC	ML0747c	CDS	1999G>A	Gly667Arg		C	C	C	C	C	C	C	C	T	T	C	C	C	C	C	C	C	C	C	C	C	C	C	C	C	C	C	C	C	C	C	C	-	C	C	C	C	C	C	C
889482	G	A	synonymous_variant	ctpC	ML0747c	CDS	1489C>T	Leu497Leu	2E	G	G	G	G	G	G	G	G	G	G	G	G	G	G	G	A	A	A	A	A	A	A	-	A	A	A	A	G	G	G	G	-	-	G	G	G	G	G	G	G
890227	G	A	synonymous_variant	ctpC	ML0747c	CDS	744C>T	Asp248Asp		G	G	G	G	G	-	G	G	G	G	G	G	G	G	G	G	G	G	G	G	G	G	G	G	G	G	G	G	G	G	G	-	-	G	G	G	G	G	G	G
890453	A	G	missense_variant	ctpC	ML0747c	CDS	518T>C	Val173Ala	1A	A	A	A	A	A	G	G	G	G	G	G	G	G	G	G	G	G	G	G	G	G	G	-	G	G	G	G	G	G	G	G	-	-	G	G	G	G	G	G	G
890726	G	A	missense_variant	ctpC	ML0747c	CDS	245C>T	Ala82Val		G	G	G	G	G	G	G	G	G	G	G	G	G	G	G	G	G	G	G	G	G	G	G	G	G	G	G	G	G	G	G	-	-	G	G	G	G	G	G	G
891080	G	T	synonymous_variant	ML0748	ML0748c	CDS	180C>A	Ala60Ala		G	G	G	G	G	G	G	G	G	G	G	G	G	G	G	G	G	G	G	G	G	G	G	G	G	G	G	G	G	G	-	-	-	G	G	G	G	G	G	G
891321	G	T	intergenic_region	ML0748-ML0749	ML0748c-ML0749c	intergenic_region	891321G>T			G	G	G	G	G	G	G	G	G	G	G	G	G	G	G	G	G	G	G	G	G	G	G	G	G	G	G	G	G	G	G	G	G	G	G	G	G	G	G	G
891446	G	A	non_coding_transcript_exon_variant	ML0749	ML0749c	pseudogene	579C>T			G	G	G	G	G	G	G	G	G	G	G	G	G	G	G	G	G	G	G	G	G	G	G	G	G	G	G	G	G	G	G	G	-	G	G	G	G	G	G	G
891999	G	A	non_coding_transcript_exon_variant	ML0749	ML0749c	pseudogene	26C>T			G	G	G	G	G	G	G	G	G	G	G	G	G	A	G	G	G	G	G	G	G	G	G	G	G	G	G	G	G	G	G	-	-	G	G	G	G	G	G	G
892339	G	A	synonymous_variant	ML0750	ML0750c	CDS	1194C>T	Ser398Ser		G	G	G	G	G	G	G	G	G	G	G	G	G	G	G	G	G	G	G	G	G	G	G	G	G	G	G	G	G	G	G	G	-	G	G	G	G	G	G	G
893652	C	T	missense_variant	rmlD	ML0751	CDS	32C>T	Thr11Ile		C	C	C	C	C	C	C	C	C	C	C	C	C	C	C	C	T	C	C	C	C	C	C	C	C	C	C	C	C	C	C	-	-	C	C	C	C	C	C	C
896448	A	G	synonymous_variant	rmlA2	ML0753	CDS	972A>G	Gly324Gly		A	A	A	A	A	A	A	A	A	A	A	A	A	A	A	A	A	A	A	A	A	A	A	A	A	A	A	A	A	A	A	-	-	A	A	A	A	A	A	A
902543	C	T	synonymous_variant	ML0759	ML0759c	CDS	360G>A	Gly120Gly		C	C	C	C	C	C	C	C	C	C	C	C	C	C	C	C	C	C	C	C	C	C	-	C	C	C	C	C	C	C	C	C	-	C	C	C	C	C	C	C
904824	G	C	synonymous_variant	pmmA	ML0763	CDS	150G>C	Val50Val	1A	G	G	G	G	G	C	C	C	C	C	C	C	C	C	C	C	C	C	C	C	C	C	C	C	C	C	C	C	C	C	C	-	-	C	C	C	C	C	C	C
906512	T	C	synonymous_variant	ML0764	ML0764	CDS	435T>C	Arg145Arg		T	T	T	T	-	-	-	T	T	T	T	T	T	T	T	T	T	T	T	T	T	T	-	T	T	T	T	T	T	T	-	-	-	T	T	T	T	T	T	T
909038	G	C	non_coding_transcript_exon_variant	ML0766	ML0766c	pseudogene	716C>G			G	G	G	G	G	G	G	G	G	G	G	G	G	G	G	G	G	G	G	G	G	G	G	G	G	G	G	G	G	G	G	-	-	G	G	G	G	G	G	G
909176	C	T	non_coding_transcript_exon_variant	ML0766	ML0766c	pseudogene	578G>A			C	C	C	C	C	-	-	C	C	C	C	T	C	C	C	C	C	C	C	C	C	C	C	C	C	C	C	C	C	C	C	-	-	C	C	-	C	C	C	C
910013	G	A	non_coding_transcript_exon_variant	ML0767	ML0767	pseudogene	168G>A			G	G	G	G	G	G	G	G	G	G	G	G	G	G	G	G	G	G	G	G	G	G	G	G	G	G	G	G	G	G	G	-	-	G	G	G	G	G	G	G
910896	C	T	non_coding_transcript_exon_variant	ML0767	ML0767	pseudogene	1051C>T			C	C	C	C	C	C	C	C	C	C	C	C	C	C	C	C	C	C	C	C	C	C	C	C	C	C	C	C	C	C	C	-	C	C	T	T	C	C	C	C
913053	C	T	non_coding_transcript_exon_variant	ML0770	ML0770	pseudogene	56C>T			C	C	C	C	C	C	C	C	C	C	C	C	C	C	C	T	T	C	C	C	C	C	C	C	C	C	C	C	C	C	C	C	C	C	C	C	C	C	C	C
913205	C	T	non_coding_transcript_exon_variant	ML0770	ML0770	pseudogene	208C>T			C	C	C	C	C	T	C	C	C	C	C	C	C	C	C	C	C	C	C	C	C	C	C	C	C	C	C	C	C	C	C	C	-	C	C	C	C	C	C	C
913565	G	C	intergenic_region	ML0770-sahH	ML0770-ML0771	intergenic_region	913565G>C			G	G	G	G	G	G	G	G	G	G	G	G	G	G	C	G	G	G	G	G	G	G	G	G	G	G	G	G	G	G	G	-	G	G	G	G	G	G	G	G
919058	G	A	missense_variant	lpqB	ML0775	CDS	691G>A	Gly231Ser		G	G	G	G	G	G	G	G	G	G	G	G	G	G	G	G	G	G	G	G	G	G	G	G	G	G	G	G	G	G	G	-	-	G	G	G	G	G	G	G
919482	G	C	missense_variant	lpqB	ML0775	CDS	1115G>C	Gly372Ala		G	G	G	G	G	G	G	G	G	G	G	G	G	G	G	G	G	G	G	G	G	G	G	G	G	G	G	G	G	G	G	-	-	G	G	G	G	G	G	G
921523	C	T	missense_variant	ML0778	ML0778	CDS	571C>T	Leu191Phe		C	C	C	C	C	C	C	C	C	C	C	C	C	C	C	C	C	C	C	C	C	C	C	C	C	C	C	C	C	C	-	-	-	T	T	T	C	C	C	C
923839	G	A	synonymous_variant	secA	ML0779	CDS	2118G>A	Gly706Gly		G	G	G	G	G	G	G	G	G	G	G	A	G	G	G	G	G	G	G	G	G	G	G	G	G	G	G	G	G	G	G	G	-	G	G	G	G	G	G	G
924598	A	G	intergenic_region	secA-ML0780	ML0779-ML0780	intergenic_region	924598A>G			A	A	A	A	A	A	A	A	G	-	A	A	A	A	A	A	A	A	A	A	A	A	A	A	A	A	A	A	A	A	A	A	A	A	A	A	A	A	A	A
924954	T	G	non_coding_transcript_exon_variant	ML0780	ML0780	pseudogene	141T>G			T	T	T	T	T	T	T	T	T	T	T	T	T	T	T	T	T	T	T	T	T	T	T	T	T	T	T	T	T	T	T	T	-	T	T	T	T	T	T	T
926751	C	T	missense_variant	ML0782	ML0782	CDS	584C>T	Ala195Val		C	C	C	C	C	C	C	C	C	C	C	C	C	C	C	C	C	C	C	C	C	C	C	C	C	C	C	C	C	C	C	-	-	C	C	C	C	C	C	C
926861	G	A	missense_variant	ML0782	ML0782	CDS	694G>A	Val232Met		G	G	G	G	G	G	-	G	G	G	G	G	G	G	G	G	G	G	G	G	G	G	G	G	G	G	G	G	G	G	G	G	-	G	G	G	G	G	G	G
927841	G	A	non_coding_transcript_exon_variant	ML0783	ML0783c	pseudogene	142C>T			G	G	G	G	G	G	G	G	G	G	G	G	G	G	G	G	G	G	G	G	G	G	G	G	G	G	G	G	G	G	G	G	-	G	G	G	G	G	G	G
928633	C	G	non_coding_transcript_exon_variant	ML0784	ML0784	pseudogene	453C>G			C	C	C	C	C	C	C	C	C	C	C	C	C	C	C	C	C	C	C	C	C	C	C	C	C	C	G	C	C	C	C	C	C	C	C	C	C	C	C	C
929055	C	T	non_coding_transcript_exon_variant	ML0785	ML0785	pseudogene	89C>T			C	C	C	C	C	C	C	C	C	C	C	C	C	C	C	C	C	C	C	C	C	C	C	C	C	C	C	C	C	C	C	C	-	C	C	C	C	C	C	C
930890	C	T	intergenic_region	ML0787-ML0788	ML0787-ML0788	intergenic_region	930890C>T			C	C	C	C	C	C	C	C	C	C	C	C	C	C	C	C	C	C	C	C	C	C	C	C	C	C	C	C	C	C	C	-	-	C	C	C	C	C	C	C
931378	C	T	non_coding_transcript_exon_variant	ML0788	ML0788	pseudogene	485C>T			C	C	C	C	C	C	C	C	C	C	C	C	C	C	C	C	C	C	C	C	C	C	C	C	C	C	C	C	C	C	C	C	-	C	C	C	C	C	C	C
931817	G	A	non_coding_transcript_exon_variant	ML0788	ML0788	pseudogene	924G>A			G	G	G	G	G	G	G	G	G	G	G	G	G	G	G	G	G	G	G	G	G	G	G	G	G	G	G	G	G	G	G	G	G	G	G	G	G	G	G	G
934281	G	C	non_coding_transcript_exon_variant	ML0790	ML0790c	pseudogene	46C>G			G	G	G	G	G	G	G	G	G	G	G	G	G	G	G	G	G	G	G	G	G	G	G	G	G	C	G	G	G	G	G	-	-	G	G	G	G	G	G	G
938372	C	T	non_coding_transcript_exon_variant	ML0794	ML0794c	pseudogene	542G>A		3K-1	C	C	C	C	C	C	C	C	C	C	C	C	C	C	C	C	C	C	C	C	C	C	C	C	C	C	C	C	C	C	C	C	-	C	C	C	C	C	C	C
938787	T	G	non_coding_transcript_exon_variant	ML0794	ML0794c	pseudogene	127A>C			T	T	T	T	T	T	T	T	T	T	T	T	T	T	T	T	T	T	T	T	T	T	T	T	T	T	T	T	T	T	T	T	T	T	T	T	T	T	T	T
942640	C	T	intergenic_region	ML0796-PPE	ML0796-ML0797c	intergenic_region	942640C>T			C	C	C	C	C	C	C	C	C	C	C	C	C	C	C	C	C	C	C	C	C	C	C	C	C	C	C	C	C	C	-	-	-	C	C	C	C	C	C	C
942756	G	A	intergenic_region	ML0796-PPE	ML0796-ML0797c	intergenic_region	942756G>A			G	G	G	G	G	G	G	G	G	G	G	G	G	G	G	G	G	G	G	G	G	G	G	G	G	G	G	G	G	G	-	-	G	G	G	G	G	G	G	G
947813	G	A	stop_gained	ML0798	ML0798c	CDS	490C>T	Gln164*		G	G	G	G	G	G	G	G	G	G	G	G	G	G	G	G	G	G	G	G	G	G	G	G	G	G	G	G	G	G	G	-	-	G	G	G	G	G	G	G
949139	C	T	missense_variant	ML0799	ML0799c	CDS	310G>A	Ala104Thr		C	C	C	C	C	C	C	C	C	C	C	C	C	C	C	C	C	C	C	C	C	C	C	C	C	C	C	C	C	C	-	-	-	C	C	C	C	C	C	C
950200	G	A	non_coding_transcript_exon_variant	ML0800	ML0800c	pseudogene	129C>T			G	G	G	G	G	G	G	G	G	G	G	G	G	G	G	G	G	G	G	G	G	G	G	G	G	G	G	G	G	G	G	-	-	A	G	G	G	G	G	G
950361	C	T	intergenic_region	ML0800-sigH	ML0800c-ML0801	intergenic_region	950361C>T			C	C	C	C	C	T	C	C	C	C	C	C	C	C	C	C	C	C	C	C	C	C	C	C	C	C	C	C	C	C	C	C	C	C	C	C	C	C	C	C
951578	G	A	intergenic_region	ML0802A-ML0802	ML0801A-ML0802	intergenic_region	951578G>A			G	G	G	G	G	G	G	G	G	G	G	G	G	G	G	G	G	G	G	G	G	G	G	G	G	G	G	G	G	G	G	G	G	G	G	G	A	A	G	G
953441	C	G	missense_variant	ML0803	ML0803	CDS	1339C>G	Gln447Glu		C	C	C	C	C	C	C	C	C	C	C	C	C	C	C	C	C	C	C	C	C	C	C	C	C	C	C	C	C	C	C	C	-	C	C	C	C	C	C	C
953582	C	G,T	missense_variant;missense_variant	ML0803	ML0803	CDS	1480C>G;1480C>T	Arg494Gly;Arg494Trp		C	C	C	C	C	C	C	C	G	-	G	G	G	G	G	C	C	C	C	C	C	C	-	C	C	C	C	C	C	C	C	-	-	C	C	C	C	C	C	C
953590	C	T	synonymous_variant	ML0803	ML0803	CDS	1488C>T	Ala496Ala		C	C	C	C	C	C	C	C	C	C	T	C	C	C	C	C	C	C	C	C	C	C	-	C	C	C	C	C	C	C	-	-	-	C	C	C	C	C	C	C
954037	C	G	intergenic_region	whiB1-ML0805	ML0804c-ML0805c	intergenic_region	954037C>G			C	C	C	C	C	C	C	C	C	C	C	C	C	C	C	C	C	C	C	C	C	C	C	C	C	C	C	C	C	C	C	C	C	C	C	C	C	C	C	C
954663	T	C	non_coding_transcript_exon_variant	ML0805	ML0805c	pseudogene	522A>G			T	T	T	T	T	T	T	T	T	T	T	T	T	T	T	T	T	T	T	T	T	T	-	T	T	T	T	T	T	T	-	-	-	T	T	T	T	T	T	T
955616	G	A	synonymous_variant	ML0806	ML0806	CDS	411G>A	Val137Val		G	G	G	G	G	G	G	G	G	G	G	G	G	G	G	G	G	G	G	G	G	G	G	G	G	G	G	G	G	G	G	G	-	G	G	G	G	G	G	G
956123	G	A	intergenic_region	ML0807-entC	ML0807c-ML0808c	intergenic_region	956123G>A			G	G	G	G	G	G	G	G	G	G	G	G	G	G	G	G	G	G	G	G	G	G	G	G	G	G	G	G	G	G	G	G	-	G	G	G	G	G	G	G
956143	G	A	intergenic_region	ML0807-entC	ML0807c-ML0808c	intergenic_region	956143G>A			G	G	G	G	G	G	G	G	G	G	G	G	G	G	G	G	G	G	G	G	G	G	G	G	G	G	G	G	G	G	G	G	-	G	G	G	G	G	G	G
957142	A	G	synonymous_variant	entC	ML0808c	CDS	747T>C	Ser249Ser		A	A	A	A	A	A	A	A	A	A	A	A	A	A	A	A	A	A	A	A	A	A	A	A	A	A	A	A	A	A	A	A	-	A	A	A	A	A	A	A
958023	C	T	intergenic_region	entC-ML0809	ML0808c-ML0809	intergenic_region	958023C>T			C	C	C	C	C	-	C	C	C	C	C	C	C	C	C	C	C	C	C	C	C	C	C	C	C	C	C	C	C	C	C	C	-	C	C	C	C	C	C	C
958115	G	A	intergenic_region	entC-ML0809	ML0808c-ML0809	intergenic_region	958115G>A			G	G	G	G	G	G	G	G	G	G	G	G	G	G	G	G	G	G	G	G	G	G	G	G	G	G	G	G	G	G	G	G	-	G	G	G	G	G	G	G
962717	C	T	missense_variant	ML0813	ML0813c	CDS	578G>A	Cys193Tyr		C	C	C	C	C	C	C	C	C	C	C	C	C	C	C	C	C	C	C	C	C	C	C	C	C	C	C	C	C	C	C	-	-	C	C	C	C	C	C	C
963155	A	G	missense_variant	ML0813	ML0813c	CDS	140T>C	Ile47Thr		A	A	A	A	-	A	A	A	A	A	A	A	A	A	A	A	A	G	A	A	A	A	A	A	A	A	A	A	A	A	A	-	-	A	A	A	A	A	A	A
963156	T	A	missense_variant	ML0813	ML0813c	CDS	139A>T	Ile47Phe		T	T	T	T	-	T	T	T	T	T	T	T	T	T	T	T	T	A	T	T	T	T	T	T	T	T	T	T	T	T	T	-	-	T	T	T	T	T	T	T
963339	C	T	intergenic_region	ML0813-ML0814	ML0813c-ML0814	intergenic_region	963339C>T			C	C	C	C	C	-	C	C	C	-	C	C	C	C	C	C	C	C	C	C	C	C	C	C	C	C	C	C	C	C	C	C	C	C	C	C	C	C	C	C
964628	C	T	intergenic_region	ML0815-ML0816	ML0815c-ML0816	intergenic_region	964628C>T			C	C	C	C	C	C	C	C	C	C	C	C	C	C	C	C	C	C	C	C	C	C	T	C	C	C	C	C	C	C	-	-	-	C	C	C	C	C	C	C
966690	G	C	missense_variant	moeZ	ML0817	CDS	761G>C	Arg254Thr	3K-0	G	G	G	G	G	G	G	G	G	-	G	G	G	G	G	G	G	G	G	G	G	G	G	G	G	G	G	G	G	G	-	G	G	G	G	G	G	G	G	G
968005	G	A	synonymous_variant	ML0818	ML0818	CDS	834G>A	Ser278Ser		G	G	G	G	G	G	G	A	G	G	G	G	G	G	G	G	G	G	G	G	G	G	G	G	G	G	G	G	G	G	G	-	-	G	G	G	G	G	G	G
968881	G	A	non_coding_transcript_exon_variant	lipV	ML0820c	pseudogene	251C>T			G	G	G	G	G	G	G	G	G	G	G	G	G	G	G	G	G	G	G	G	G	G	G	G	G	G	G	G	G	G	G	G	-	G	G	G	G	G	G	G
970688	C	G	non_coding_transcript_exon_variant	ML0821	ML0821	pseudogene	896C>G			C	C	C	C	C	C	C	C	C	C	C	C	C	C	C	C	C	G	C	C	C	C	-	C	C	C	C	C	C	C	C	C	-	C	C	C	C	C	C	C
972005	T	G	non_coding_transcript_exon_variant	ML0821	ML0821	pseudogene	2213T>G			T	T	T	T	T	T	T	T	T	-	T	T	T	T	T	T	T	T	T	T	T	T	T	T	T	T	T	G	G	G	G	G	-	G	G	G	G	G	G	G
973057	C	T	non_coding_transcript_exon_variant	ML0822	ML0822	pseudogene	120C>T			C	C	C	C	C	C	C	C	C	C	C	C	C	C	C	C	C	C	C	C	C	C	C	C	C	C	C	C	C	C	C	-	-	C	C	C	C	C	C	C
977985	C	T	missense_variant	furB	ML0824c	CDS	194G>A	Arg65His		C	C	C	C	C	C	C	C	C	C	C	C	C	C	C	C	T	C	C	C	C	C	C	C	C	C	C	C	C	C	-	C	-	C	C	C	C	C	C	C
978001	T	C	missense_variant	furB	ML0824c	CDS	178A>G	Met60Val		T	T	T	T	T	T	T	T	T	T	T	T	T	T	T	T	T	T	T	T	T	T	-	T	T	T	T	T	T	T	T	T	-	T	T	T	T	T	T	T
978006	G	A	missense_variant	furB	ML0824c	CDS	173C>T	Ala58Val		G	G	G	G	G	G	G	G	G	G	G	G	G	G	G	G	G	G	G	A	A	A	-	A	A	A	A	G	G	G	G	-	-	G	G	G	G	G	G	G
978085	G	A	missense_variant	furB	ML0824c	CDS	94C>T	Leu32Phe		G	G	G	G	G	G	G	G	G	G	G	G	A	A	A	G	G	G	G	G	G	G	G	G	G	G	G	G	G	G	G	-	-	G	G	G	G	G	G	G
978343	G	A	missense_variant	ML0825	ML0825c	CDS	332C>T	Ser111Phe		G	G	G	G	G	G	G	G	G	G	G	G	G	G	G	G	G	G	G	G	G	G	G	G	G	G	G	G	G	G	G	G	-	G	G	G	G	G	G	G
978737	C	T	intergenic_region	ML0825-glyS	ML0825c-ML0826	intergenic_region	978737C>T			C	C	C	C	C	C	C	C	C	C	C	C	C	C	C	C	C	C	C	C	C	C	C	C	C	C	C	C	C	C	C	C	C	C	C	C	C	C	C	C
978857	C	T	missense_variant	glyS	ML0826	CDS	17C>T	Ala6Val		C	C	C	C	C	C	C	C	C	C	C	C	C	C	C	C	C	C	C	T	C	C	C	C	C	C	C	C	C	C	C	-	-	C	C	C	C	C	C	C
981132	C	T	intergenic_region	glyS-ML0827	ML0826-ML0827c	intergenic_region	981132C>T			C	C	C	C	C	C	C	C	C	C	C	C	C	C	C	C	C	C	C	C	C	C	C	C	C	C	C	C	C	C	C	C	-	C	C	C	C	C	C	C
983574	A	C	intergenic_region	ML0828-plcB	ML0828-ML0829	intergenic_region	983574A>C			A	A	A	A	A	A	A	A	A	A	A	A	A	A	A	A	A	A	A	A	A	A	A	A	A	A	A	A	A	A	A	A	A	A	A	A	A	A	A	A
984628	C	A	non_coding_transcript_exon_variant	ML0830	ML0830c	pseudogene	1671G>T			C	C	-	-	-	-	C	C	C	-	C	C	C	-	C	-	C	C	C	C	C	C	-	C	C	C	C	C	-	C	-	-	-	C	-	-	C	C	-	C
984686	C	G	non_coding_transcript_exon_variant	ML0830	ML0830c	pseudogene	1613G>C			C	C	C	C	C	C	C	C	C	C	C	C	C	C	C	C	C	C	C	C	C	C	C	C	C	C	C	C	C	C	C	-	-	C	C	C	C	C	C	C
985599	C	T	non_coding_transcript_exon_variant	ML0830	ML0830c	pseudogene	700G>A			C	C	C	C	C	C	C	C	C	C	C	C	C	C	C	C	C	C	C	C	C	C	C	C	C	C	C	C	C	C	C	C	-	C	C	C	C	C	C	C
986851	G	T	synonymous_variant	dgt	ML0831	CDS	378G>T	Val126Val		G	G	G	G	G	G	G	G	G	G	G	G	G	G	G	G	G	G	G	G	G	G	G	G	G	G	G	G	G	G	G	G	G	G	G	G	G	G	G	G
992960	G	A	intergenic_region	mez-ML0836	ML0835c-ML0836	intergenic_region	992960G>A			G	G	G	G	G	G	G	G	G	G	G	G	G	G	G	G	G	G	G	G	G	G	G	G	G	G	G	G	G	G	G	G	-	G	G	G	G	G	G	G
994899	T	G	intergenic_region	ML0837-cysE	ML0837-ML0838c	intergenic_region	994899T>G			T	T	T	T	T	T	-	T	T	T	T	T	T	T	T	T	T	T	T	T	T	T	-	T	T	T	T	T	T	T	T	T	-	T	T	T	T	T	T	T
996119	A	C	missense_variant	cysE	ML0838c	CDS	235T>G	Phe79Val		A	A	A	A	A	A	-	A	A	A	A	A	A	A	A	A	A	A	A	A	A	A	-	A	A	A	A	A	A	A	-	-	-	A	A	A	A	A	A	A
996757	C	T	missense_variant	cysK	ML0839c	CDS	532G>A	Gly178Arg		C	C	C	C	-	C	C	C	C	C	C	C	C	C	C	C	C	C	C	C	C	C	C	C	C	C	C	C	C	C	C	C	-	C	C	C	C	C	C	C
997702	C	T	synonymous_variant	ML0840	ML0840c	CDS	888G>A	Glu296Glu		C	C	C	C	C	C	C	C	C	C	C	C	C	C	C	C	C	C	C	C	C	C	C	C	C	C	C	C	C	C	C	C	-	C	C	C	C	C	C	C
997947	C	T	missense_variant	ML0840	ML0840c	CDS	643G>A	Val215Ile		C	C	C	C	C	C	C	C	C	C	C	C	C	C	C	C	C	C	C	C	C	C	C	C	C	C	C	C	C	C	C	C	-	T	T	T	C	C	C	C
1003995	G	T	synonymous_variant	narK	ML0844	CDS	1437G>T	Ala479Ala		G	G	G	G	G	G	G	G	G	G	G	G	G	G	G	G	G	G	G	G	G	G	-	G	G	G	G	G	G	G	G	-	G	G	G	G	G	G	G	G
1004152	G	T	missense_variant	ML0845	ML0845c	CDS	530C>A	Thr177Lys		G	G	G	G	G	G	G	G	G	G	G	G	G	G	G	G	G	G	G	G	G	G	G	G	G	G	G	G	G	G	G	G	-	G	G	G	G	G	G	G
1004509	G	T	missense_variant	ML0845	ML0845c	CDS	173C>A	Ser58Tyr	2H	G	G	G	G	G	-	-	G	G	G	G	G	G	G	G	G	G	G	G	G	G	G	G	G	G	G	G	G	G	G	G	G	-	G	G	G	T	T	T	T
1006694	C	T	synonymous_variant	ML0848	ML0848	CDS	789C>T	Asp263Asp		C	C	C	C	C	C	C	C	C	C	C	C	C	C	C	C	C	C	C	C	C	C	C	C	C	C	C	C	C	C	C	C	-	C	C	C	C	C	C	C
1007582	G	A	missense_variant	ML0848	ML0848	CDS	1677G>A	Met559Ile		G	G	G	G	G	G	G	G	G	G	G	G	G	G	G	G	G	G	G	G	G	G	G	G	G	G	G	G	G	G	G	G	-	G	G	G	G	G	G	G
1007919	G	A	missense_variant	ML0848	ML0848	CDS	2014G>A	Gly672Ser		G	G	G	G	-	G	G	G	G	G	G	G	G	G	G	G	G	G	G	G	G	G	-	G	G	G	G	G	G	G	G	-	-	G	G	G	G	G	G	G
1008104	C	T	missense_variant	ML0849	ML0849	CDS	28C>T	His10Tyr		C	C	C	C	C	C	C	C	C	C	C	C	C	C	C	C	C	C	C	C	C	C	C	C	C	C	C	C	C	C	C	C	C	C	C	C	C	C	C	C
1008155	G	C	missense_variant	ML0849	ML0849	CDS	79G>C	Gly27Arg		G	G	G	G	G	G	G	G	G	G	G	G	G	G	G	G	G	G	C	G	G	G	G	G	G	G	G	G	G	G	G	G	-	G	G	G	G	G	G	G
1008847	G	C	synonymous_variant	ML0849	ML0849	CDS	771G>C	Ala257Ala		G	G	G	G	G	G	G	G	G	G	G	G	G	G	G	C	G	G	G	G	G	G	G	G	G	G	G	G	G	G	G	G	-	G	G	G	G	G	G	G
1008959	G	A	intergenic_region	ML0849-ltp1	ML0849-ML0850	intergenic_region	1008959G>A			G	G	G	G	G	G	G	G	G	G	G	G	G	G	G	G	G	G	G	G	G	G	G	G	G	G	G	G	G	G	G	G	G	G	G	G	G	G	G	G
1009760	T	C	intergenic_region	ML0849-ltp1	ML0849-ML0850	intergenic_region	1009760T>C			T	T	T	T	T	-	T	T	-	T	T	T	T	T	T	T	T	T	T	T	T	T	T	T	C	T	T	T	T	T	T	T	T	T	T	T	T	T	T	T
1010172	G	T	non_coding_transcript_exon_variant	ltp1	ML0850	pseudogene	163G>T			G	G	G	G	G	G	G	G	G	G	G	G	G	G	G	T	G	G	G	G	G	G	G	G	G	G	G	G	G	G	G	G	-	G	G	G	G	G	G	G
1011769	C	T	non_coding_transcript_exon_variant	sirR	ML0851c	pseudogene	195G>A			C	C	C	C	C	C	C	C	C	C	C	C	C	C	C	C	C	C	C	C	C	C	C	C	C	C	C	C	C	C	C	C	C	C	C	C	C	C	C	C
1012293	C	T	synonymous_variant	ribF	ML0852	CDS	159C>T	Arg53Arg		C	C	C	C	C	C	C	C	C	C	C	C	C	C	C	C	C	C	C	C	C	C	C	C	C	C	C	C	C	C	C	-	-	C	C	C	C	C	C	C
1014905	G	A	missense_variant	gpsI	ML0854	CDS	1067G>A	Gly356Asp		G	G	G	G	G	G	-	G	G	G	G	G	G	G	G	G	G	G	G	G	G	G	G	G	G	G	G	G	G	G	G	G	-	G	G	G	G	G	G	G
1015758	G	A	synonymous_variant	gpsI	ML0854	CDS	1920G>A	Val640Val		G	G	G	G	G	G	G	G	G	G	G	G	G	G	G	G	G	G	G	G	G	G	G	G	G	G	G	G	G	G	G	G	-	G	G	G	G	G	G	G
1017407	G	A	missense_variant	pepR	ML0855	CDS	1159G>A	Glu387Lys	3I	G	G	G	G	G	G	G	G	G	G	G	G	G	G	G	G	G	G	G	G	G	G	G	G	G	G	G	G	G	G	G	-	-	G	G	G	G	G	G	G
1020171	A	G	missense_variant	ML0857	ML0857c	CDS	272T>C	Ile91Thr		A	G	A	A	A	A	A	A	A	A	A	A	A	A	A	A	A	A	A	A	A	A	A	A	A	A	A	A	A	A	A	A	A	A	A	A	A	A	A	A
1020193	C	T	missense_variant	ML0857	ML0857c	CDS	250G>A	Gly84Ser		C	C	C	C	C	C	C	C	C	C	C	C	C	C	C	T	C	C	C	C	C	C	C	C	C	C	C	C	C	C	C	C	C	C	C	C	C	C	C	C
1024451	G	A	missense_variant	ML0861	ML0861c	CDS	263C>T	Ala88Val		G	G	G	G	-	G	G	G	G	G	G	G	G	G	G	G	G	G	G	G	G	G	-	G	G	G	G	G	G	G	G	-	-	G	G	G	G	G	G	G
1025142	C	T	missense_variant	ephD	ML0862	CDS	190C>T	Arg64Cys		C	C	C	C	C	C	C	C	C	C	C	C	C	C	C	C	C	C	C	C	C	C	C	C	C	C	C	C	C	C	C	C	-	C	C	C	C	C	C	C
1027044	C	T	synonymous_variant	ML0863	ML0863	CDS	144C>T	Gly48Gly		C	C	C	C	C	C	C	C	C	C	C	C	C	C	C	C	C	C	C	C	C	C	C	C	C	C	C	C	C	C	C	C	C	C	C	C	C	C	C	C
1027337	C	T	synonymous_variant	pepA	ML0864c	CDS	1524G>A	Val508Val		C	C	C	C	C	-	C	C	C	C	C	C	C	C	C	C	C	C	C	C	C	C	C	C	C	C	C	C	C	C	C	C	-	C	C	C	C	C	C	C
1030811	G	A	missense_variant	ilvE	ML0866	CDS	631G>A	Ala211Thr		G	G	G	G	-	G	G	G	G	G	G	G	G	G	G	G	G	G	G	G	G	G	G	G	G	G	G	G	G	G	-	-	-	G	G	G	G	G	G	G
1032522	A	G	missense_variant	cobT	ML0868c	CDS	590T>C	Phe197Ser		A	A	A	A	G	A	A	A	A	A	A	A	A	A	A	A	A	A	A	A	A	A	A	A	A	A	A	A	A	A	-	-	-	A	A	A	A	A	A	A
1033386	A	C	missense_variant	ML0869	ML0869c	CDS	190T>G	Leu64Val		A	A	A	A	A	A	A	A	A	A	A	A	A	A	A	A	A	A	A	A	A	A	A	A	A	A	A	A	A	A	A	A	-	A	A	A	A	A	A	A
1037678	C	T	synonymous_variant	asnB	ML0874c	CDS	1962G>A	Leu654Leu	4N	C	C	C	C	C	C	C	C	C	C	C	C	C	C	C	C	C	C	C	C	C	C	C	C	C	C	C	C	C	C	C	-	-	C	C	C	C	C	C	C
1038669	C	T	missense_variant	asnB	ML0874c	CDS	971G>A	Arg324Gln		C	C	C	C	C	-	C	C	C	C	C	C	C	C	C	C	C	C	C	C	C	C	C	C	C	C	C	C	C	C	C	C	C	C	C	C	C	C	C	C
1039576	G	A	synonymous_variant	asnB	ML0874c	CDS	64C>T	Leu22Leu		G	G	G	G	G	G	A	G	G	G	G	G	G	G	G	G	G	G	G	G	G	G	G	G	G	G	G	G	G	G	G	G	-	G	G	G	G	G	G	G
1040904	C	T	synonymous_variant	ML0876	ML0876	CDS	9C>T	Ile3Ile		C	C	C	C	C	C	C	T	C	C	C	C	C	C	C	C	C	C	C	C	C	C	C	C	C	C	C	C	C	C	C	C	C	C	C	C	C	C	C	C
1046152	C	T	missense_variant	qcrC	ML0881c	CDS	706G>A	Ala236Thr		C	C	C	C	C	C	C	C	C	C	C	C	C	C	C	C	C	C	C	C	C	C	C	C	C	C	C	C	C	C	C	C	T	C	C	C	C	C	C	C
1047102	G	A	synonymous_variant	ctaE	ML0882c	CDS	426C>T	Ala142Ala		G	G	G	G	G	G	G	G	G	G	G	G	G	G	G	G	G	G	G	G	G	G	G	G	G	G	G	G	G	G	G	G	-	G	G	G	G	G	G	G
1049362	C	T	non_coding_transcript_exon_variant	ML0884	ML0884c	pseudogene	1027G>A			C	C	C	C	C	C	C	C	C	C	C	C	C	C	C	C	C	C	C	C	C	C	C	C	C	C	C	T	T	C	C	C	-	C	C	C	C	C	C	C
1051106	C	T	synonymous_variant	ML0885	ML0885	CDS	144C>T	Asn48Asn		C	C	C	C	C	C	C	C	C	C	C	C	C	C	C	C	C	C	C	C	C	C	C	C	C	C	C	C	C	C	C	C	-	C	C	C	C	C	C	C
1054139	C	G	missense_variant	ML0887	ML0887c	CDS	947G>C	Arg316Pro		C	C	C	C	C	-	C	C	C	C	C	C	C	C	C	C	C	C	C	G	G	G	G	G	G	G	G	C	C	C	-	-	-	C	C	C	C	C	C	C
1056594	A	G	synonymous_variant	ML0890	ML0890	CDS	354A>G	Ser118Ser		A	A	A	A	A	A	A	A	A	A	A	A	A	A	A	A	A	A	A	A	A	A	A	A	A	A	A	A	A	A	A	A	A	A	A	A	A	A	A	A
1058290	C	A	missense_variant	ML0892	ML0892	CDS	328C>A	His110Asn		C	C	C	C	C	C	C	C	C	C	C	C	C	C	C	C	C	C	C	C	C	A	C	C	C	C	C	C	C	C	C	C	-	C	C	C	C	C	C	C
1059469	G	A	synonymous_variant	ML0893	ML0893c	CDS	523C>T	Leu175Leu		G	G	G	G	G	G	G	G	G	G	G	G	G	G	G	G	G	G	G	G	G	G	G	G	G	G	G	G	G	G	G	-	-	G	G	G	G	G	G	G
1061926	G	A	missense_variant	aroG	ML0896	CDS	340G>A	Ala114Thr		G	G	G	G	G	G	G	G	G	G	G	G	G	G	G	G	G	G	G	G	G	G	G	G	G	G	G	G	G	G	G	-	-	G	G	G	G	G	G	G
1063852	C	T	synonymous_variant	ML0897	ML0897c	CDS	339G>A	Val113Val		C	C	C	C	-	-	C	C	C	C	C	C	C	C	C	C	C	T	C	C	C	C	-	C	C	C	C	C	C	C	-	-	-	C	C	C	C	C	C	C
1064570	G	A	synonymous_variant	ML0898	ML0898	CDS	228G>A	Leu76Leu		G	G	G	G	G	G	G	G	G	G	G	G	G	G	G	G	G	G	G	G	G	G	G	G	G	G	G	G	G	G	G	G	G	G	G	G	G	G	G	G
1067080	A	G	non_coding_transcript_exon_variant	idsA2	ML0900c	pseudogene	245T>C			A	A	A	A	A	A	A	A	A	A	A	G	A	A	A	A	A	A	A	A	A	A	A	A	A	A	A	A	A	A	A	A	-	A	A	A	A	A	A	A
1067418	C	T	intergenic_region	idsA2-ML0901	ML0900c-ML0901	intergenic_region	1067418C>T			C	C	C	C	C	C	C	C	C	C	C	C	C	C	C	C	C	C	C	C	C	C	C	C	C	C	C	C	C	C	C	C	C	C	C	C	C	C	C	C
1069087	A	G	synonymous_variant	ML0902	ML0902c	CDS	144T>C	Pro48Pro		A	A	A	A	A	A	A	A	A	A	A	A	A	A	A	A	A	A	A	A	A	A	A	A	A	A	A	A	A	A	A	A	A	A	A	A	A	A	A	A
1069840	C	T	missense_variant	ML0903	ML0903c	CDS	95G>A	Arg32Gln		C	C	C	C	C	C	C	C	T	C	C	C	C	C	C	C	C	C	C	C	C	C	C	C	C	C	C	C	C	C	C	C	-	C	C	C	C	C	C	C
1069954	T	C	intergenic_region	ML0903-ML0904	ML0903c-ML0904	intergenic_region	1069954T>C			T	T	T	T	T	T	T	T	T	-	T	T	T	T	T	T	T	T	T	T	T	T	-	T	T	T	T	T	T	T	T	T	-	T	T	T	T	T	T	T
1070051	C	T	intergenic_region	ML0903-ML0904	ML0903c-ML0904	intergenic_region	1070051C>T			C	C	C	C	C	C	C	C	C	C	C	C	C	C	C	C	C	C	C	C	C	C	C	C	C	C	C	C	C	C	C	C	-	C	C	C	C	C	C	C
1073641	C	T	synonymous_variant	ML0907	ML0907	CDS	940C>T	Leu314Leu		C	C	C	C	-	C	C	C	C	C	C	C	C	C	C	C	C	C	C	C	C	C	-	C	C	C	C	C	C	C	-	-	-	C	C	C	C	C	C	C
1076949	G	C	missense_variant	murE	ML0909	CDS	949G>C	Val317Leu		G	G	G	G	G	G	G	G	G	G	G	G	G	G	G	G	G	G	G	G	G	G	G	G	G	G	G	G	G	G	-	-	-	G	G	G	G	G	G	G
1077190	A	G	missense_variant	murE	ML0909	CDS	1190A>G	Asp397Gly		A	A	A	A	A	A	A	A	A	A	A	A	A	A	A	A	A	A	A	A	A	A	A	A	A	A	A	A	A	A	A	-	-	A	A	A	A	A	A	A
1079551	C	T	missense_variant	mraY	ML0911	CDS	412C>T	Arg138Cys		C	C	C	C	-	C	C	C	C	C	C	C	C	C	C	C	C	C	C	C	C	C	C	C	C	C	C	C	C	C	-	C	-	C	C	C	C	C	C	C
1079902	A	G	missense_variant	mraY	ML0911	CDS	763A>G	Ile255Val	4	A	A	A	A	A	A	A	A	A	A	A	A	A	A	A	A	A	A	A	A	A	A	A	A	A	A	A	A	A	A	A	A	A	A	A	A	A	A	A	A
1081267	A	G	synonymous_variant	murD	ML0912	CDS	1047A>G	Val349Val		A	A	A	A	A	A	A	A	A	A	A	A	A	A	A	A	A	A	A	A	A	A	-	A	A	A	A	A	A	A	A	-	-	A	A	A	A	A	A	A
1081456	G	A	synonymous_variant	murD	ML0912	CDS	1236G>A	Glu412Glu		G	G	G	G	G	G	G	G	G	G	G	G	G	G	G	G	G	G	G	G	G	G	G	G	G	G	G	G	G	G	G	G	-	G	G	G	G	G	G	G
1086140	G	T	missense_variant	ML0916	ML0916	CDS	136G>T	Ala46Ser		G	G	G	G	-	G	G	G	G	G	G	G	G	G	G	G	G	G	G	G	G	G	-	G	G	G	G	G	G	G	G	G	-	G	G	G	G	G	G	G
1086337	C	T	synonymous_variant	ML0916	ML0916	CDS	333C>T	Ala111Ala		C	C	C	C	C	C	C	C	C	C	C	C	C	C	C	C	C	C	C	C	C	C	C	C	C	C	C	C	C	C	C	C	-	C	C	C	C	C	C	C
1087165	G	A	intergenic_region	ML0916-ftsZ	ML0916-ML0917	intergenic_region	1087165G>A			G	G	G	G	G	G	G	G	G	G	G	G	G	G	G	G	G	G	G	G	G	G	G	G	G	G	G	G	G	G	G	-	G	G	G	G	G	G	G	G
1087397	T	C	synonymous_variant	ftsZ	ML0917	CDS	102T>C	Gly34Gly	1A	T	T	T	T	T	C	C	C	C	C	C	C	C	C	C	C	C	C	C	C	C	C	C	C	C	C	C	C	C	C	C	C	-	C	C	C	C	C	C	C
1089199	A	G	missense_variant	ML0918	ML0918	CDS	742A>G	Met248Val		A	A	A	A	A	-	A	A	A	A	A	A	A	A	A	A	A	A	A	A	A	A	-	A	A	A	A	A	A	A	A	-	-	A	A	A	A	A	A	A
1089560	T	C	synonymous_variant	ML0919	ML0919	CDS	357T>C	Thr119Thr	3K-0	T	T	T	T	T	T	T	T	T	-	T	T	T	T	T	T	T	T	T	T	T	T	-	T	T	T	T	T	T	T	T	-	T	T	T	T	T	T	T	T
1090700	C	T	intergenic_region	ML0920-ML0921	ML0920-ML0921	intergenic_region	1090700C>T			C	C	C	C	C	C	-	C	C	C	C	C	C	C	C	C	C	C	C	C	C	C	-	C	C	C	C	C	C	C	-	-	C	C	C	C	C	C	C	C
1091716	C	T	synonymous_variant	ag84	ML0922	CDS	369C>T	Leu123Leu		C	C	C	C	C	C	C	C	C	C	C	C	C	C	C	C	C	C	C	C	C	C	C	C	C	C	C	C	C	C	C	C	-	C	C	C	C	C	C	C
1092198	A	G	intergenic_region	ag84-ML0923	ML0922-ML0923	intergenic_region	1092198A>G			A	A	A	A	A	A	A	A	A	A	A	A	A	A	A	A	A	A	A	A	A	A	A	A	A	A	A	A	A	G	A	A	A	A	A	A	A	A	A	A
1096632	C	T	synonymous_variant	ML0927	ML0927c	CDS	201G>A	Pro67Pro		C	C	C	C	C	C	C	C	C	C	C	C	C	C	C	C	C	T	C	C	C	C	C	C	C	C	C	C	C	C	C	C	C	C	C	C	C	C	C	C
1099959	T	C	non_coding_transcript_exon_variant	ML0930	ML0930c	pseudogene	103A>G		2H	T	T	T	T	T	T	T	T	T	T	T	T	T	T	T	T	T	T	T	T	T	T	T	T	T	T	T	T	T	T	T	T	-	T	T	T	C	C	C	C
1102899	G	T	non_coding_transcript_exon_variant	ML0933	ML0933	pseudogene	332G>T			G	G	G	G	G	G	G	G	G	G	G	G	G	G	G	G	G	G	G	T	T	T	-	T	T	T	T	G	G	G	G	-	-	G	G	G	G	G	G	G
1103021	G	A	non_coding_transcript_exon_variant	ML0933	ML0933	pseudogene	454G>A			G	G	G	G	G	G	G	G	G	G	G	G	G	G	G	G	G	G	G	G	G	G	-	G	G	G	G	G	G	G	G	G	-	G	G	G	G	G	G	G
1104232	C	G	non_coding_transcript_exon_variant	ML0934	ML0934	pseudogene	239C>G			C	C	C	C	C	C	C	C	C	-	C	C	C	C	C	C	C	C	C	C	C	C	-	C	C	C	C	C	C	C	C	-	C	C	C	-	G	G	G	G
1112362	A	G	non_coding_transcript_exon_variant	ML0942	ML0942c	pseudogene	19T>C			A	A	A	A	A	A	-	A	A	A	A	A	A	A	A	A	A	A	A	A	A	A	A	A	A	A	A	A	A	A	A	A	-	A	A	A	A	A	A	A
1112481	G	A	intergenic_region	ML0942-zwf	ML0942c-ML0943	intergenic_region	1112481G>A			G	G	G	G	G	G	G	G	G	G	G	G	G	G	G	G	G	G	G	G	G	G	-	G	G	G	G	G	G	G	-	G	-	G	G	G	A	A	G	G
1112670	C	A	intergenic_region	ML0942-zwf	ML0942c-ML0943	intergenic_region	1112670C>A			C	C	C	C	C	C	C	C	C	C	C	C	C	C	C	C	C	C	C	C	C	C	C	C	A	C	C	C	C	C	C	-	C	C	C	C	C	C	C	C
1113923	A	G	non_coding_transcript_exon_variant	zwf	ML0943	pseudogene	1179A>G			A	A	A	A	A	A	A	A	A	A	A	A	A	A	A	A	A	A	A	A	A	A	A	A	A	A	A	A	A	A	A	A	A	A	A	A	A	A	A	A
1115046	A	G	non_coding_transcript_exon_variant	gnd2	ML0944	pseudogene	887A>G			A	A	A	A	A	A	A	A	A	A	A	A	A	A	A	A	A	A	A	A	A	A	A	A	A	A	A	A	A	A	A	A	A	A	A	A	A	A	A	A
1116205	G	A	intergenic_region	ML0945-ML0946	ML0945c-ML0946	intergenic_region	1116205G>A			G	G	G	G	G	G	G	G	G	G	G	G	G	G	G	G	G	G	G	G	G	G	G	G	G	G	G	G	G	G	G	G	-	G	G	G	G	G	G	G
1120609	C	T	non_coding_transcript_exon_variant	ML0952	ML0952	pseudogene	321C>T			C	C	C	C	C	C	C	C	T	-	T	C	C	C	C	C	C	C	C	C	C	C	C	C	C	C	C	C	C	C	C	-	C	C	C	C	C	C	C	C
1121776	G	A	intergenic_region	ML0952-ML0953	ML0952-ML0953	intergenic_region	1121776G>A			G	G	G	G	G	G	G	G	G	G	G	G	G	G	G	G	G	G	G	G	G	G	G	G	G	G	G	G	G	G	G	-	G	G	G	G	G	G	G	G
1123066	A	G	missense_variant	ppdK	ML0955c	CDS	1757T>C	Met586Thr		A	A	A	A	A	A	A	A	A	A	A	A	A	A	A	A	A	A	A	A	A	A	A	A	A	A	A	A	A	A	A	A	-	A	A	A	A	A	A	A
1123570	G	A	missense_variant	ppdK	ML0955c	CDS	1253C>T	Thr418Met		G	G	G	G	G	G	G	G	G	G	G	G	G	G	G	G	G	G	G	G	G	G	G	G	G	G	G	G	G	G	G	G	-	G	G	G	G	G	G	G
1127700	C	T	non_coding_transcript_exon_variant	ML0960	ML0960	pseudogene	424C>T			C	C	C	C	C	C	C	C	C	C	C	C	C	C	C	C	C	C	C	C	C	C	-	C	C	C	C	C	C	C	C	C	-	C	C	C	C	C	C	C
1127748	T	A	intergenic_region	ML0960-metE	ML0960-ML0961c	intergenic_region	1127748T>A			T	T	T	T	T	T	T	T	T	T	T	T	T	T	T	T	T	T	T	T	T	T	T	T	T	T	T	T	T	T	T	-	T	T	T	T	T	T	T	T
1130267	G	A	intergenic_region	metE-ML0962	ML0961c-ML0962c	intergenic_region	1130267G>A			G	G	G	G	G	G	G	G	G	G	G	G	G	G	G	G	G	G	G	G	G	G	-	G	G	G	G	G	G	G	G	G	G	G	G	G	G	G	G	G
1130274	G	A	intergenic_region	metE-ML0962	ML0961c-ML0962c	intergenic_region	1130274G>A			G	G	G	G	G	G	G	G	G	G	G	G	G	G	G	G	G	G	G	G	G	G	-	G	G	G	G	G	G	G	G	G	G	G	G	G	G	G	G	G
1132070	G	T	intergenic_region	ML0964-ML0965	ML0964-ML0965c	intergenic_region	1132070G>T			G	G	G	G	G	G	G	G	G	G	G	T	T	T	T	G	G	G	G	G	G	G	G	G	G	G	G	G	G	G	G	G	G	G	G	G	G	G	G	G
1132949	C	T	intergenic_region	ML0964-ML0965	ML0964-ML0965c	intergenic_region	1132949C>T			C	C	C	C	C	C	C	C	C	C	C	C	C	C	C	C	C	C	C	C	C	C	C	C	C	C	C	C	C	C	C	C	C	C	C	C	C	C	C	C
1133492	T	G	intergenic_region	ML0964-ML0965	ML0964-ML0965c	intergenic_region	1133492T>G			T	T	T	T	T	T	T	T	T	-	T	T	T	T	T	T	T	T	T	T	T	T	-	T	T	T	T	T	T	T	T	T	T	T	T	T	T	T	T	T
1135030	A	G	non_coding_transcript_exon_variant	ML0966	ML0966c	pseudogene	260T>C			A	A	A	A	A	A	A	A	A	A	A	A	A	A	A	A	A	A	A	A	A	A	A	A	A	A	A	A	A	A	A	-	-	A	A	A	A	A	A	A
1136146	C	T	non_coding_transcript_exon_variant	ML0967	ML0967c	pseudogene	186G>A			C	C	C	C	C	C	C	C	C	C	C	C	C	C	C	C	C	C	C	C	C	C	C	C	C	C	C	C	C	C	C	C	-	C	C	C	C	C	C	C
1136166	C	T	non_coding_transcript_exon_variant	ML0967	ML0967c	pseudogene	166G>A			C	C	C	C	C	C	C	C	C	C	C	C	C	C	C	C	C	C	C	C	C	C	C	C	C	C	C	C	C	C	C	C	-	C	C	C	C	C	T	T
1136635	C	T	intergenic_region	ML0967-ML0968	ML0967c-ML0968	intergenic_region	1136635C>T			C	C	C	C	C	C	C	C	C	C	C	C	C	C	C	C	C	C	C	C	C	C	C	C	C	C	C	C	C	C	-	C	C	C	C	C	C	C	C	C
1137803	G	A	non_coding_transcript_exon_variant	ML0969	ML0969	pseudogene	299G>A			G	G	G	G	G	G	G	G	G	G	G	G	G	G	G	G	G	G	G	A	A	A	A	A	A	A	A	G	G	G	G	-	-	G	G	G	G	G	G	G
1139017	T	G	non_coding_transcript_exon_variant	ML0970	ML0970	pseudogene	394T>G			T	T	T	T	T	-	T	T	T	T	T	T	T	-	T	T	T	T	T	T	T	T	-	T	T	T	T	G	G	T	-	-	-	T	T	T	T	T	T	T
1139781	G	A	intergenic_region	ML0970-ML0971	ML0970-ML0971	intergenic_region	1139781G>A			G	G	G	G	G	G	G	G	G	G	G	A	G	G	G	G	G	G	G	G	G	G	G	G	G	G	G	G	G	G	-	-	G	G	G	G	G	G	G	G
1139955	C	T	intergenic_region	ML0970-ML0971	ML0970-ML0971	intergenic_region	1139955C>T			C	C	C	C	C	C	-	C	C	C	C	C	C	C	C	C	C	C	C	C	C	C	C	C	C	C	C	C	C	C	C	C	-	C	C	C	C	C	C	C
1143274	G	T	non_coding_transcript_exon_variant	ML0974	ML0974c	pseudogene	13C>A			G	G	G	G	G	G	G	G	G	G	G	G	G	G	G	G	G	G	G	G	G	G	G	G	G	G	G	G	G	G	-	G	-	G	G	G	G	G	G	G
1143336	A	G	non_coding_transcript_exon_variant	ML0975	ML0975c	pseudogene	824T>C			A	G	A	A	A	A	A	A	A	A	A	A	A	A	A	A	A	A	A	A	A	A	A	A	A	A	A	A	A	A	A	A	A	A	A	A	A	A	A	A
1143423	T	C	non_coding_transcript_exon_variant	ML0975	ML0975c	pseudogene	737A>G			T	T	T	T	T	-	C	C	C	C	C	C	C	C	C	C	C	C	C	C	C	C	C	C	C	C	C	C	C	C	C	C	C	C	C	C	C	C	C	C
1143812	G	A	non_coding_transcript_exon_variant	ML0975	ML0975c	pseudogene	348C>T			G	G	G	G	G	G	-	G	G	G	G	G	G	G	G	G	G	G	G	G	G	G	G	G	G	G	G	G	G	G	G	G	G	G	G	G	G	G	G	G
1146873	G	C	missense_variant	ftsK	ML0977	CDS	2378G>C	Arg793Pro		G	G	G	G	G	G	G	G	G	G	G	G	G	G	G	G	G	G	G	C	C	C	-	C	C	C	C	G	G	G	G	G	-	G	G	G	G	G	G	G
1147262	C	T	missense_variant	ML0978	ML0978c	CDS	447G>A	Met149Ile		C	C	C	C	C	C	C	C	C	C	C	C	C	C	C	C	C	C	C	C	C	C	C	C	C	C	C	C	C	C	C	C	C	C	C	C	C	C	C	C
1147526	G	A	synonymous_variant	ML0978	ML0978c	CDS	183C>T	His61His		G	G	G	G	G	G	G	G	G	G	G	G	G	G	G	G	G	G	G	G	G	G	G	G	G	G	G	G	G	G	G	G	G	G	G	G	G	G	G	G
1149142	C	A	non_coding_transcript_exon_variant	ML0981	ML0981	pseudogene	252C>A			C	C	C	C	C	C	C	C	C	C	C	C	C	C	C	C	C	C	C	C	C	C	C	C	C	C	C	C	C	C	C	-	-	C	C	C	C	C	C	C
1149607	T	C	non_coding_transcript_exon_variant	ML0981	ML0981	pseudogene	717T>C			T	T	T	T	T	T	T	T	T	T	T	T	T	T	T	T	T	T	T	T	T	T	T	T	T	T	T	T	T	T	T	-	-	T	T	T	T	T	T	T
1149816	C	T	non_coding_transcript_exon_variant	ML0982	ML0982	pseudogene	63C>T			C	C	C	C	C	C	C	C	C	C	C	C	C	C	C	C	C	C	C	C	C	C	C	C	C	C	C	C	C	C	-	-	-	C	C	C	C	C	C	C
1151605	G	A	synonymous_variant	ML0985	ML0985	CDS	96G>A	Gly32Gly		G	G	G	G	G	G	G	G	G	G	G	G	G	G	G	G	G	G	G	G	G	G	G	G	G	G	G	G	G	G	G	-	-	G	G	G	G	G	G	G
1154522	G	A	synonymous_variant	recA	ML0987	CDS	1467G>A	Ala489Ala		G	G	G	G	G	G	G	G	G	G	G	G	G	G	G	G	G	G	G	G	G	G	G	G	G	G	G	G	G	G	G	-	G	G	G	G	G	G	G	G
1155582	T	G	synonymous_variant	recX	ML0988	CDS	426T>G	Ala142Ala		T	T	T	T	T	T	G	G	G	G	G	G	G	G	G	G	G	G	G	G	G	G	-	G	G	G	G	G	G	G	G	-	-	G	G	G	G	G	G	G
1156432	C	T	synonymous_variant	ML0989	ML0989	CDS	702C>T	Arg234Arg		C	C	C	C	C	C	C	C	C	C	C	C	C	C	C	C	C	C	C	C	C	C	C	C	C	C	C	C	C	C	C	C	-	C	C	C	C	C	C	C
1157484	C	T	synonymous_variant	ML0990	ML0990	CDS	204C>T	Asp68Asp		C	C	C	C	C	C	C	C	C	C	C	C	C	C	C	C	C	C	C	C	C	C	C	C	C	C	C	C	C	C	C	-	-	C	C	C	C	C	C	C
1157523	G	A	synonymous_variant	ML0990	ML0990	CDS	243G>A	Leu81Leu		G	G	G	G	G	G	G	G	G	G	G	G	G	G	G	G	G	G	G	G	G	G	G	G	G	G	G	G	G	G	G	G	-	G	G	G	G	G	G	G
1160271	A	G	intergenic_region	ML0992-ML0993	ML0992c-ML0993	intergenic_region	1160271A>G			A	A	A	A	A	A	A	A	A	A	A	A	A	A	A	A	A	A	A	A	A	A	A	A	A	A	A	A	A	A	-	A	A	A	A	A	A	A	A	A
1160426	C	G	intergenic_region	ML0992-ML0993	ML0992c-ML0993	intergenic_region	1160426C>G			C	C	C	C	C	C	C	C	C	C	C	C	C	C	C	C	C	C	C	C	C	C	C	C	C	C	C	C	C	C	-	C	-	C	C	C	C	C	C	C
1160549	C	T	intergenic_region	ML0992-ML0993	ML0992c-ML0993	intergenic_region	1160549C>T			C	C	C	C	C	C	C	C	C	C	C	C	C	C	C	C	C	C	T	C	C	C	C	C	C	C	C	C	C	C	C	C	-	C	C	C	C	C	C	C
1160630	C	T	intergenic_region	ML0992-ML0993	ML0992c-ML0993	intergenic_region	1160630C>T			C	C	C	C	C	C	C	C	C	C	C	C	C	C	C	C	C	C	C	C	C	C	C	C	C	C	C	C	C	C	-	C	-	C	C	C	C	C	C	C
1161061	C	A	non_coding_transcript_exon_variant	ML0993	ML0993	pseudogene	296C>A			C	C	C	C	C	C	-	C	C	C	C	C	C	C	C	C	C	C	C	C	C	C	C	C	C	C	C	C	C	C	C	-	-	C	C	C	C	C	C	C
1161063	A	G	non_coding_transcript_exon_variant	ML0993	ML0993	pseudogene	298A>G		3K-0	A	A	A	A	A	A	-	A	A	-	A	A	A	A	A	A	A	A	A	A	A	A	A	A	A	A	A	A	A	A	A	A	-	A	A	A	A	A	A	A
1161706	C	T	non_coding_transcript_exon_variant	ML0993	ML0993	pseudogene	941C>T			C	C	C	C	C	C	C	C	C	C	C	C	C	C	C	C	C	C	C	C	C	C	-	C	C	C	C	C	C	C	C	-	C	C	C	C	C	C	C	C
1162797	G	T	missense_variant	ML0994	ML0994	CDS	178G>T	Gly60Cys		G	G	G	G	-	G	G	G	G	G	G	G	G	G	G	G	G	G	G	G	G	G	-	G	G	G	G	G	G	G	G	G	-	G	G	G	G	G	G	G
1163416	C	T	synonymous_variant	miaA	ML0995	CDS	102C>T	Val34Val		C	C	C	C	C	C	C	C	C	C	C	C	C	C	C	C	C	C	C	C	C	C	C	C	C	C	C	C	C	C	C	-	-	C	C	C	C	C	C	C
1163875	G	C	synonymous_variant	miaA	ML0995	CDS	561G>C	Arg187Arg		G	G	G	G	G	G	G	G	G	G	G	G	G	G	G	G	G	G	G	G	G	G	G	G	G	G	G	G	G	G	-	G	-	G	G	G	G	G	G	G
1164291	C	T	intergenic_region	miaA-dapF	ML0995-ML0996	intergenic_region	1164291C>T			C	C	C	C	C	C	C	C	C	C	C	C	C	C	C	C	C	C	C	C	C	C	C	C	C	C	C	C	C	C	C	C	-	C	C	C	C	C	C	C
1166645	A	G	missense_variant	ML0997	ML0997	CDS	1376A>G	Gln459Arg		A	A	A	A	A	-	A	A	A	A	A	A	A	A	A	A	A	A	A	A	A	A	A	A	G	A	A	A	A	A	-	-	-	A	A	A	A	A	A	A
1168868	A	G	intergenic_region	ML0999-ML1000	ML0999c-ML1000	intergenic_region	1168868A>G			A	A	A	A	A	A	A	A	A	A	A	A	A	A	A	A	A	A	A	A	A	A	A	A	A	A	A	A	A	A	A	A	A	A	A	A	A	A	A	A
1169227	G	T	intergenic_region	ML0999-ML1000	ML0999c-ML1000	intergenic_region	1169227G>T			G	G	G	G	G	G	G	G	G	G	G	G	G	G	T	G	G	G	G	G	G	G	G	G	G	G	G	G	G	G	G	G	G	G	G	G	G	G	G	G
1169487	C	T	intergenic_region	ML0999-ML1000	ML0999c-ML1000	intergenic_region	1169487C>T			C	C	C	C	C	C	C	C	C	C	C	C	C	C	C	C	C	C	C	C	C	C	C	C	C	C	C	C	C	C	-	C	C	C	C	C	C	C	C	C
1169962	G	A	intergenic_region	ML0999-ML1000	ML0999c-ML1000	intergenic_region	1169962G>A			G	G	G	G	G	G	-	G	G	G	G	G	G	G	G	G	G	G	G	G	G	G	A	G	G	G	G	G	G	G	G	G	-	G	G	G	G	G	G	G
1172045	C	T	intergenic_region	ML1000-ML1001	ML1000-ML1001c	intergenic_region	1172045C>T			C	C	C	C	C	C	C	C	C	C	C	C	C	C	C	C	C	C	C	C	C	C	C	C	C	C	C	C	C	C	C	C	-	C	C	C	C	C	C	C
1172725	G	A	synonymous_variant	ML1001	ML1001c	CDS	150C>T	Val50Val		G	G	G	G	G	G	G	G	G	G	G	G	G	G	G	G	G	G	G	G	G	G	G	G	G	G	G	G	G	G	G	-	G	G	G	G	G	G	G	G
1172960	C	T	synonymous_variant	ML1002	ML1002	CDS	42C>T	Thr14Thr		C	C	C	C	C	C	C	C	C	C	C	C	C	C	C	C	C	C	C	C	C	C	C	C	C	C	C	C	C	C	-	-	-	C	C	C	C	C	C	C
1175329	C	T	missense_variant	lexA	ML1003c	CDS	400G>A	Val134Ile		C	C	C	C	C	C	C	C	C	C	C	C	C	C	C	C	C	C	C	C	C	C	C	C	C	C	C	C	C	C	C	C	C	C	C	C	C	C	C	C
1177237	G	A	missense_variant	ML1006	ML1006	CDS	68G>A	Gly23Asp		G	G	G	G	G	G	G	G	G	G	G	G	G	G	G	G	G	G	G	G	G	G	G	G	G	G	G	G	G	G	G	G	G	G	G	G	G	G	G	G
1177842	C	T	non_coding_transcript_exon_variant	ML1007	ML1007c	pseudogene	551G>A			C	C	C	C	C	C	C	C	C	C	C	C	C	C	C	C	C	C	C	C	C	C	C	C	C	C	C	C	C	C	C	C	C	C	C	C	C	C	C	C
1179260	G	A	non_coding_transcript_exon_variant	ML1008	ML1008c	pseudogene	232C>T			G	G	G	G	G	G	-	G	G	G	G	G	G	G	G	G	G	G	G	G	G	G	G	G	G	G	G	G	G	G	G	G	-	G	G	G	G	G	G	G
1179530	C	T	missense_variant	ML1009	ML1009c	CDS	970G>A	Asp324Asn		C	C	C	C	C	C	C	C	C	C	C	C	C	C	C	C	C	C	C	C	C	C	C	C	C	C	C	C	C	C	C	C	-	C	C	C	C	C	C	C
1179833	C	T	missense_variant	ML1009	ML1009c	CDS	667G>A	Asp223Asn		C	C	C	C	C	C	C	C	C	C	C	C	C	C	C	C	C	C	C	C	C	C	C	C	C	C	C	C	C	C	C	C	-	C	C	C	C	C	C	C
1180279	G	T	missense_variant	ML1009	ML1009c	CDS	221C>A	Ser74Tyr		G	G	G	G	G	G	-	G	G	G	G	G	G	G	G	G	G	G	G	G	G	G	G	G	G	G	G	G	G	G	G	G	-	G	G	G	G	G	G	G
1181491	C	T	intergenic_region	ML1011-ML1012	ML1011c-ML1012c	intergenic_region	1181491C>T			C	C	C	C	C	C	C	C	C	C	C	C	C	C	C	C	C	C	C	C	C	C	-	C	C	C	C	C	C	C	C	-	-	C	C	C	C	C	C	C
1181581	C	A	non_coding_transcript_exon_variant	ML1012	ML1012c	pseudogene	1388G>T			C	C	C	C	C	C	C	C	C	C	C	C	C	C	C	C	C	C	C	C	C	C	C	C	C	C	C	A	A	C	C	C	C	C	C	C	C	C	C	C
1181950	G	A	non_coding_transcript_exon_variant	ML1012	ML1012c	pseudogene	1019C>T			G	G	G	G	G	G	G	G	G	G	G	G	G	G	G	G	G	G	G	G	G	G	G	G	G	G	G	G	G	G	G	G	-	G	G	G	G	G	G	G
1183001	A	G	intergenic_region	ML1012-ML1013	ML1012c-ML1013c	intergenic_region	1183001A>G			A	A	A	A	A	A	A	A	A	A	A	A	A	A	A	A	A	A	A	A	A	A	A	A	A	A	A	A	A	A	A	A	A	A	A	A	A	A	A	A
1183529	G	A	synonymous_variant	ML1013	ML1013c	CDS	645C>T	Val215Val		G	G	G	G	G	G	G	G	G	G	G	G	G	G	G	G	G	G	G	G	G	G	G	G	G	G	G	G	G	G	G	G	G	G	G	G	G	G	G	G
1185061	G	A	missense_variant	ML1014	ML1014c	CDS	229C>T	Arg77Cys		G	G	G	G	G	-	G	G	G	G	G	G	G	G	G	G	G	G	G	G	G	G	-	G	G	G	G	G	G	G	-	-	-	G	G	G	G	G	G	G
1185229	C	T	missense_variant	ML1014	ML1014c	CDS	61G>A	Asp21Asn		C	C	C	C	C	C	C	C	C	C	C	C	C	C	C	C	C	C	C	C	C	C	C	C	C	C	C	C	C	C	C	C	-	C	C	C	C	C	C	C
1185676	C	T	missense_variant	ML1015	ML1015c	CDS	200G>A	Gly67Asp		C	C	C	C	C	C	C	C	C	C	C	C	C	C	C	C	C	C	C	C	C	C	-	C	C	C	C	C	C	C	C	C	-	C	C	C	C	C	C	C
1185812	G	A	missense_variant	ML1015	ML1015c	CDS	64C>T	Pro22Ser		G	G	G	G	G	G	G	G	G	G	G	G	G	G	G	G	G	G	G	G	G	G	G	G	G	G	G	G	G	G	-	-	-	G	G	G	G	G	G	G
1188386	C	T	non_coding_transcript_exon_variant	ML1020	ML1020	pseudogene	273C>T			C	C	C	C	C	C	C	C	C	C	C	C	C	C	C	C	C	C	C	C	C	C	C	C	C	C	C	C	C	C	C	C	C	T	C	C	C	C	C	C
1191821	G	A	missense_variant	ppgK	ML1023c	CDS	74C>T	Ala25Val		G	G	G	G	G	G	G	G	G	G	G	G	G	G	G	G	G	G	G	G	G	G	G	G	G	G	G	G	G	G	G	G	-	G	G	G	G	G	G	G
1192700	G	A	synonymous_variant	suhB	ML1024	CDS	858G>A	Leu286Leu		G	G	G	G	G	G	-	G	G	G	G	G	G	G	G	G	G	G	G	G	G	G	-	G	G	G	G	G	G	G	G	-	-	G	G	G	G	G	G	G
1193288	C	T	missense_variant	ML1025	ML1025c	CDS	85G>A	Val29Met		C	C	C	C	C	C	C	C	C	C	C	C	C	C	C	C	C	C	C	C	C	C	C	C	C	C	C	C	C	C	C	C	C	C	C	C	C	C	C	C
1193754	G	A	missense_variant	ML1026	ML1026	CDS	187G>A	Val63Ile		G	G	G	G	G	G	G	G	G	G	G	G	G	G	G	A	A	G	G	G	G	G	G	G	G	G	G	G	G	G	G	G	-	G	G	G	G	G	G	G
1194853	G	A	missense_variant	ML1029	ML1029	CDS	19G>A	Ala7Thr		G	G	G	G	G	G	G	G	G	G	G	G	G	G	G	G	G	G	G	G	G	G	G	G	G	G	G	G	G	G	G	G	G	G	G	G	G	G	G	G
1196461	G	T	intergenic_region	ML1030-ML1031	ML1030c-ML1031	intergenic_region	1196461G>T			G	G	G	G	G	G	G	G	G	G	G	G	G	G	G	G	G	G	G	G	G	G	G	G	G	G	G	G	G	G	G	G	G	G	G	G	G	G	G	G
1196664	C	T	non_coding_transcript_exon_variant	ML1031	ML1031	pseudogene	57C>T			C	C	C	C	C	C	C	C	C	C	C	C	C	C	C	C	C	C	C	C	C	C	C	C	C	C	C	C	C	C	C	C	C	C	C	C	C	C	C	C
1198126	C	T	non_coding_transcript_exon_variant	ML1034	ML1034	pseudogene	120C>T			C	C	C	C	C	C	C	C	C	C	C	C	C	C	C	C	C	C	C	C	C	C	-	C	C	C	C	C	C	C	C	C	C	C	C	C	C	C	C	C
1199798	C	T	synonymous_variant	ML1036	ML1036c	CDS	729G>A	Pro243Pro		C	C	C	C	C	C	C	C	C	C	C	C	C	C	C	C	C	C	C	C	C	C	C	C	C	C	C	C	C	C	C	-	-	C	C	C	C	C	C	C
1199984	C	T	synonymous_variant	ML1036	ML1036c	CDS	543G>A	Val181Val		C	C	C	C	C	C	C	C	C	C	C	C	C	C	C	C	C	C	C	C	C	C	C	C	C	C	C	C	C	C	C	C	C	C	C	C	C	C	C	C
1203135	C	T	stop_gained	dxs	ML1038	CDS	1921C>T	Gln641*		C	C	C	C	C	C	C	C	C	C	C	C	C	C	C	C	C	C	C	C	C	C	C	C	C	C	C	C	C	C	C	C	-	C	C	C	C	C	C	C
1203642	C	T	non_coding_transcript_exon_variant	ML1039	ML1039	pseudogene	94C>T			C	C	C	C	C	C	C	C	C	C	C	C	C	C	C	C	C	C	C	C	C	C	C	C	C	C	C	C	C	C	C	C	-	C	C	C	C	C	C	C
1204116	G	T	non_coding_transcript_exon_variant	ML1039	ML1039	pseudogene	568G>T			G	G	G	G	G	-	G	G	G	G	G	G	G	G	G	-	T	T	G	G	G	G	G	G	G	G	G	G	G	G	G	-	G	G	G	G	G	G	G	G
1204421	C	T	non_coding_transcript_exon_variant	ML1039	ML1039	pseudogene	873C>T			C	C	C	C	C	C	C	C	T	C	C	C	C	C	C	C	C	C	C	C	C	C	C	C	C	C	C	C	C	C	C	-	-	C	C	C	C	C	C	C
1205257	G	A	missense_variant	ML1040	ML1040c	CDS	1280C>T	Ser427Leu		G	G	G	G	G	G	G	G	G	G	G	G	G	G	G	G	G	G	G	G	G	G	G	G	G	G	G	G	G	G	G	G	-	G	G	G	A	G	G	G
1205258	A	C	missense_variant	ML1040	ML1040c	CDS	1279T>G	Ser427Ala		A	A	A	A	A	A	A	A	A	A	A	A	A	A	A	A	A	A	A	A	A	A	A	A	A	A	A	A	A	A	A	A	-	A	A	A	C	A	A	A
1205773	A	G	missense_variant	ML1040	ML1040c	CDS	764T>C	Leu255Ser		A	A	A	A	-	A	A	A	A	A	A	A	A	A	A	A	A	A	A	A	A	A	-	A	A	A	A	A	A	A	A	-	-	A	A	A	A	A	A	A
1205921	C	T	missense_variant	ML1040	ML1040c	CDS	616G>A	Ala206Thr		C	C	C	T	C	C	C	C	C	C	C	C	C	C	C	C	C	C	C	C	C	C	C	C	C	C	C	C	C	C	C	C	C	C	C	C	C	C	C	C
1205932	T	C	missense_variant	ML1040	ML1040c	CDS	605A>G	Lys202Arg		T	T	T	T	T	T	T	T	T	T	T	T	T	T	T	T	T	T	T	T	T	T	T	T	T	T	T	T	T	T	T	T	T	T	T	T	T	T	T	T
1205956	G	A	missense_variant	ML1040	ML1040c	CDS	581C>T	Ser194Leu		G	G	G	G	G	G	G	G	G	G	G	G	G	G	G	G	G	G	G	G	G	G	G	G	G	G	G	G	G	G	G	-	-	G	G	G	G	G	G	G
1206026	G	C	missense_variant	ML1040	ML1040c	CDS	511C>G	Leu171Val		G	G	G	G	G	G	G	G	G	G	G	G	G	G	G	G	G	G	G	G	G	G	G	G	G	G	G	G	G	G	G	G	-	G	G	G	G	G	G	G
1206053	C	T	missense_variant	ML1040	ML1040c	CDS	484G>A	Gly162Ser		C	C	C	C	C	C	C	C	C	C	C	C	C	C	C	C	C	C	C	C	C	C	C	C	C	C	C	C	C	C	-	-	-	C	C	C	C	C	C	C
1206100	G	A,T	missense_variant;missense_variant	ML1040	ML1040c	CDS	437C>T;437C>A	Ala146Val;Ala146Glu		G	G	G	G	G	G	G	G	G	G	G	G	G	G	G	G	G	G	T	G	G	G	G	G	G	G	G	G	G	G	G	-	G	G	G	G	G	G	G	G
1206187	C	T	missense_variant	ML1040	ML1040c	CDS	350G>A	Cys117Tyr		C	C	C	C	C	C	C	C	C	C	C	C	C	C	C	C	C	C	C	C	C	C	C	C	C	C	C	C	C	C	-	-	-	C	C	C	C	C	C	C
1206341	C	T	missense_variant	ML1040	ML1040c	CDS	196G>A	Ala66Thr		C	C	C	C	C	C	C	C	C	C	C	C	C	C	C	C	C	C	C	C	C	C	-	C	C	C	C	C	C	C	C	C	-	C	C	C	C	C	C	C
1206355	C	T	missense_variant	ML1040	ML1040c	CDS	182G>A	Arg61His		C	C	C	C	C	C	C	C	C	C	C	C	C	C	C	C	C	C	C	C	C	C	-	C	C	C	C	C	C	C	-	C	-	C	C	C	C	C	C	C
1206419	C	T	missense_variant	ML1040	ML1040c	CDS	118G>A	Ala40Thr		C	C	C	C	-	C	C	C	C	C	C	C	C	C	C	C	C	C	C	C	C	C	-	C	C	C	C	C	C	C	-	-	-	C	C	C	C	C	C	C
1207654	G	T	non_coding_transcript_exon_variant	ML1042	ML1042c	pseudogene	434C>A			G	G	G	G	G	G	G	G	G	G	T	G	G	G	G	G	G	G	G	G	G	G	G	G	G	G	G	G	G	G	G	G	-	G	G	G	G	G	G	G
1210001	G	A	missense_variant	hemY	ML1044	CDS	715G>A	Ala239Thr		G	G	G	G	-	G	G	G	G	G	G	G	G	G	G	-	G	G	G	G	G	G	-	G	G	G	G	G	G	G	G	G	G	G	G	G	G	G	G	G
1214063	C	T	intergenic_region	ML1047-ML1048	ML1047c-ML1048c	intergenic_region	1214063C>T			C	C	C	C	C	C	C	C	C	C	C	C	C	C	C	C	C	C	C	C	C	C	C	C	C	C	C	C	C	C	C	C	-	C	C	C	C	C	C	C
1214317	G	T	non_coding_transcript_exon_variant	ML1048	ML1048c	pseudogene	1132C>A			G	G	G	G	G	G	G	G	G	G	G	G	G	G	G	G	G	G	G	G	G	G	G	G	G	G	G	G	G	G	-	G	-	G	G	G	G	G	G	G
1214326	C	T	non_coding_transcript_exon_variant	ML1048	ML1048c	pseudogene	1123G>A		4	C	C	C	C	C	C	-	C	C	C	C	C	C	C	C	C	C	C	C	C	C	C	-	C	C	C	C	C	C	C	-	C	-	C	C	C	C	C	C	C
1216175	G	T	intergenic_region	ML1049-ML1050	ML1049c-ML1050	intergenic_region	1216175G>T			G	G	G	G	G	G	G	G	G	G	G	G	G	G	G	G	G	G	G	G	G	G	T	G	G	G	G	G	G	G	-	-	G	G	G	G	G	G	G	G
1216239	G	A	intergenic_region	ML1049-ML1050	ML1049c-ML1050	intergenic_region	1216239G>A			G	G	G	G	G	G	G	G	G	G	G	G	G	G	G	G	G	G	G	G	G	G	G	G	G	G	G	G	G	G	G	G	-	G	G	G	G	G	G	G
1216243	C	G	intergenic_region	ML1049-ML1050	ML1049c-ML1050	intergenic_region	1216243C>G			C	C	C	C	C	C	C	C	C	C	C	C	C	C	C	C	C	G	C	C	C	C	C	C	C	C	C	C	C	C	C	C	C	C	C	C	C	C	C	C
1217336	G	A	synonymous_variant	xclC	ML1051	CDS	228G>A	Val76Val		G	G	G	G	-	G	G	G	G	G	G	G	G	G	G	G	G	G	G	G	G	G	-	G	G	G	G	G	G	G	G	-	-	G	G	G	G	G	G	G
1218570	G	T	missense_variant	ML1052	ML1052c	CDS	1258C>A	Pro420Thr		G	G	G	G	G	G	G	G	G	G	G	G	G	G	G	G	G	G	G	G	G	G	G	G	G	G	G	G	G	G	G	G	-	G	G	G	G	G	G	G
1218635	G	A	missense_variant	ML1052	ML1052c	CDS	1193C>T	Ala398Val		G	G	G	G	G	G	G	G	G	G	G	G	G	G	G	G	G	G	G	G	G	G	G	G	G	G	G	G	G	G	G	G	-	G	G	G	G	G	G	G
1219026	C	T	missense_variant	ML1052	ML1052c	CDS	802G>A	Ala268Thr		C	C	C	C	C	C	C	C	C	C	C	C	C	C	C	C	C	C	C	C	C	C	C	C	C	C	C	C	C	C	-	C	-	C	C	C	C	C	C	C
1219170	C	T	missense_variant	ML1052	ML1052c	CDS	658G>A	Ala220Thr		C	C	C	C	C	C	C	C	C	C	C	C	C	C	C	C	C	C	T	C	C	C	C	C	C	C	C	C	C	C	C	C	-	C	C	C	C	C	C	C
1219243	A	G	synonymous_variant	ML1052	ML1052c	CDS	585T>C	Arg195Arg		A	A	A	A	A	A	A	A	A	A	A	A	A	A	A	A	A	A	A	A	A	A	A	A	G	A	A	A	A	A	A	-	-	A	A	A	A	A	A	A
1219280	A	G	missense_variant	ML1052	ML1052c	CDS	548T>C	Val183Ala		A	A	A	A	A	A	A	A	A	A	A	A	A	A	A	A	A	A	A	A	A	A	A	A	A	A	A	A	A	A	A	-	-	A	A	A	A	A	A	G
1219290	C	T	missense_variant	ML1052	ML1052c	CDS	538G>A	Gly180Ser		C	C	C	C	C	C	C	C	C	C	C	C	C	C	C	C	C	C	C	C	C	C	C	C	C	C	C	C	C	C	C	C	-	C	C	C	C	C	C	C
1220100	C	T	intergenic_region	ML1052-ML1053	ML1052c-ML1053	intergenic_region	1220100C>T			C	C	C	C	C	C	C	C	C	C	C	C	C	C	C	C	C	C	C	C	C	C	C	C	C	C	C	C	C	C	C	C	-	C	C	C	C	C	C	C
1220114	A	G	intergenic_region	ML1052-ML1053	ML1052c-ML1053	intergenic_region	1220114A>G			A	A	A	A	A	A	A	A	A	A	A	A	A	A	A	A	A	A	A	A	A	A	A	A	A	A	A	A	A	A	A	A	-	A	A	A	A	A	A	A
1223294	C	T	missense_variant	ML1058	ML1058c	CDS	353G>A	Ser118Asn		C	C	C	C	C	C	C	C	C	C	C	C	C	C	C	C	C	C	C	C	C	C	C	C	C	C	C	C	C	C	C	C	-	C	C	C	C	C	C	C
1225206	C	T	non_coding_transcript_exon_variant	ML1060	ML1060c	pseudogene	1048G>A			C	C	C	T	T	C	C	C	C	C	C	C	C	C	C	C	C	C	C	C	C	C	C	C	C	C	C	C	C	C	C	-	-	C	C	C	C	C	C	C
1225568	G	T	non_coding_transcript_exon_variant	ML1060	ML1060c	pseudogene	686C>A			G	G	G	G	-	G	G	G	T	T	G	G	G	G	G	G	G	G	G	G	G	G	G	G	G	G	G	G	G	G	G	-	-	G	G	G	G	G	G	G
1227051	G	T	intergenic_region	ML1061-fadD6	ML1061-ML1062	intergenic_region	1227051G>T		3K-1	G	G	G	G	G	G	G	G	G	G	G	G	G	G	G	G	G	G	G	G	G	G	G	G	G	G	G	G	G	G	G	G	G	G	G	G	G	G	G	G
1227103	C	T	non_coding_transcript_exon_variant	fadD6	ML1062	pseudogene	48C>T			C	C	C	C	C	C	C	C	C	C	C	C	C	C	C	C	C	C	C	C	C	C	C	C	C	C	C	C	C	C	C	-	C	C	C	C	C	C	C	C
1227631	C	A	non_coding_transcript_exon_variant	fadD6	ML1062	pseudogene	576C>A			C	A	A	A	A	A	A	A	A	A	A	A	A	A	A	A	A	A	A	A	A	A	A	A	A	A	A	A	A	A	A	A	-	A	A	A	A	A	A	A
1228087	C	T	non_coding_transcript_exon_variant	fadD6	ML1062	pseudogene	1032C>T			C	C	C	C	C	T	C	C	C	C	C	C	C	C	C	C	C	C	C	C	C	C	C	C	C	C	C	C	C	C	-	C	-	C	C	C	C	C	C	C
1229074	C	T	missense_variant	folP2	ML1063	CDS	299C>T	Ala100Val		C	C	C	C	C	C	C	C	C	C	C	C	C	C	C	C	C	C	C	C	C	C	C	C	C	C	C	C	C	C	-	C	-	C	C	C	C	C	C	C
1231174	G	A	missense_variant	tagA	ML1066	CDS	190G>A	Glu64Lys		G	G	G	G	G	G	G	G	G	G	G	G	G	G	G	G	G	G	G	G	G	G	G	G	G	G	G	G	G	G	G	G	-	G	G	G	G	G	G	G
1232637	G	A	non_coding_transcript_exon_variant	ML1068	ML1068c	pseudogene	533C>T			G	G	G	G	G	G	G	G	G	G	G	G	G	G	G	G	G	G	G	G	G	G	-	G	G	G	G	G	G	A	G	-	G	G	G	G	G	G	G	G
1233140	G	A	non_coding_transcript_exon_variant	ML1068	ML1068c	pseudogene	30C>T			G	G	G	G	G	G	G	G	G	G	G	G	G	G	G	G	G	G	G	G	G	G	-	G	G	G	G	G	G	G	G	-	-	G	G	G	G	G	G	G
1233367	G	T	missense_variant	glgC	ML1069	CDS	19G>T	Val7Leu		G	G	G	G	G	G	G	G	G	G	G	G	G	G	G	G	G	G	G	G	G	G	G	G	G	G	G	G	G	G	G	G	G	G	G	G	G	G	G	G
1233600	C	T	synonymous_variant	glgC	ML1069	CDS	252C>T	Tyr84Tyr		C	T	C	C	C	C	C	C	C	C	C	C	C	C	C	C	C	C	C	C	C	C	C	C	C	C	C	C	C	C	C	-	C	C	C	C	C	C	C	C
1235396	G	A	non_coding_transcript_exon_variant	ML1071	ML1071c	pseudogene	250C>T			G	G	G	G	G	G	G	G	G	G	G	A	G	G	G	G	G	G	G	G	G	G	G	G	G	G	G	G	G	G	G	G	-	G	G	G	G	G	G	G
1237129	C	T	non_coding_transcript_exon_variant	ML1073	ML1073c	pseudogene	540G>A		4N	C	C	C	C	C	C	C	C	C	C	C	C	C	C	C	C	C	C	C	C	C	C	C	C	C	C	C	C	C	C	C	C	-	C	C	C	C	C	C	C
1238652	C	G	missense_variant	ML1075	ML1075c	CDS	409G>C	Ala137Pro		C	C	C	C	C	-	C	C	C	C	C	C	C	C	-	C	C	C	C	C	C	C	-	C	C	C	C	C	C	C	-	-	C	C	C	C	C	C	C	C
1239117	A	G	intergenic_region	ML1075-sigE	ML1075c-ML1076	intergenic_region	1239117A>G			A	A	A	A	A	A	A	G	A	A	A	A	A	A	A	A	A	A	A	A	A	A	A	A	A	A	A	A	A	A	A	-	-	A	A	A	A	A	A	A
1240343	C	T	synonymous_variant	ML1077	ML1077	CDS	66C>T	Ser22Ser		C	C	C	C	C	C	C	C	C	C	C	C	C	C	C	C	C	C	C	C	C	C	-	C	C	C	C	C	C	C	C	C	-	C	C	C	C	C	C	C
1240892	A	G	missense_variant	htrA	ML1078	CDS	121A>G	Asn41Asp		A	A	A	A	A	-	A	A	A	A	A	A	A	A	A	A	A	A	A	A	A	A	A	A	A	A	A	A	A	A	-	A	-	A	A	A	A	A	A	A
1244392	C	T	missense_variant	mrp	ML1080c	CDS	515G>A	Arg172Gln		C	C	C	C	C	C	-	C	C	C	C	C	C	C	C	C	C	C	C	C	C	C	C	C	C	C	C	C	C	C	C	C	C	C	C	C	C	C	C	C
1246009	C	T	non_coding_transcript_exon_variant	ML1082	ML1082c	pseudogene	184G>A			C	C	C	C	C	C	C	C	C	C	C	C	C	C	C	C	C	C	C	C	C	C	C	C	C	C	C	C	C	C	C	C	C	C	C	C	C	C	C	C
1247989	C	T	non_coding_transcript_exon_variant	ML1085	ML1085	pseudogene	221C>T			C	C	C	C	C	C	C	C	C	C	C	C	C	C	C	C	C	C	C	C	C	C	C	C	C	C	C	C	C	C	C	C	C	C	C	C	C	C	C	C
1248109	G	T	non_coding_transcript_exon_variant	ML1085	ML1085	pseudogene	341G>T			G	G	G	G	G	G	G	G	G	G	G	G	G	G	G	G	G	G	G	G	G	G	G	G	G	G	G	G	G	G	G	G	G	G	G	G	G	G	G	G
1250966	C	T	synonymous_variant	ML1088	ML1088	CDS	303C>T	Ala101Ala		C	C	C	C	C	C	C	C	C	C	C	C	C	C	C	C	C	C	C	C	C	C	C	C	C	C	C	C	C	C	C	C	-	C	C	C	C	C	C	C
1252020	C	T	synonymous_variant	ML1089	ML1089	CDS	489C>T	Ser163Ser		C	C	C	C	C	C	C	C	C	C	C	C	C	C	C	C	C	C	C	C	C	C	C	C	C	C	C	C	C	C	C	C	C	C	C	C	C	C	C	C
1253243	C	T	intergenic_region	ML1089-ML1090	ML1089-ML1090c	intergenic_region	1253243C>T			C	C	T	C	C	C	C	C	C	C	C	C	C	C	C	C	C	C	C	C	C	C	C	C	C	C	C	C	C	C	C	C	-	C	C	C	C	C	C	C
1254751	C	T	synonymous_variant	mdh	ML1091	CDS	81C>T	Ser27Ser		C	C	C	T	C	C	C	C	C	C	C	C	C	C	C	C	C	C	C	C	C	C	C	C	C	C	C	C	C	C	-	-	-	C	C	C	C	C	C	C
1254754	C	T	synonymous_variant	mdh	ML1091	CDS	84C>T	Gly28Gly		C	C	C	C	C	C	C	C	C	C	C	C	C	C	C	C	C	C	C	C	C	C	C	C	C	C	C	C	C	C	C	-	-	C	C	C	C	C	C	C
1256039	C	T	non_coding_transcript_exon_variant	ML1092	ML1092c	pseudogene	406G>A			C	C	C	C	C	C	C	C	C	C	C	C	C	C	C	C	C	C	C	C	C	C	C	C	C	C	C	C	C	C	-	C	-	C	C	C	C	C	C	C
1256127	G	A	non_coding_transcript_exon_variant	ML1092	ML1092c	pseudogene	318C>T			G	G	G	G	G	G	-	G	G	G	G	G	G	G	G	G	G	G	G	G	G	G	G	G	G	G	G	G	G	G	G	G	G	G	G	G	G	G	G	G
1256198	G	A	non_coding_transcript_exon_variant	ML1092	ML1092c	pseudogene	247C>T			G	G	G	G	G	G	G	G	G	G	G	G	G	G	G	G	G	G	G	G	G	G	G	G	G	G	A	G	G	G	-	-	-	G	G	G	G	G	G	G
1257009	A	G	intergenic_region	ML1092-ML1093	ML1092c-ML1093	intergenic_region	1257009A>G			A	A	A	A	A	A	A	A	A	A	A	A	A	A	A	A	A	A	A	A	A	A	A	A	A	A	A	A	A	A	A	A	A	A	A	A	A	A	A	A
1257185	T	C	intergenic_region	ML1092-ML1093	ML1092c-ML1093	intergenic_region	1257185T>C		1A	T	T	T	T	T	C	C	C	C	C	C	C	C	C	C	C	C	C	C	C	C	C	C	C	C	C	C	C	C	C	C	C	C	C	C	C	C	C	C	C
1257306	G	A	intergenic_region	ML1092-ML1093	ML1092c-ML1093	intergenic_region	1257306G>A			G	G	G	G	G	G	G	G	G	G	G	G	G	G	G	G	G	G	G	G	G	G	G	G	G	G	G	G	G	G	G	G	-	G	A	A	G	G	G	G
1257639	C	G	intergenic_region	ML1092-ML1093	ML1092c-ML1093	intergenic_region	1257639C>G			C	C	C	C	C	C	C	C	C	C	C	C	C	C	C	C	C	C	C	C	C	C	-	G	C	C	C	C	C	C	C	-	-	C	C	C	C	C	C	C
1261216	C	T	synonymous_variant	odhA	ML1095c	CDS	2595G>A	Leu865Leu		C	C	C	C	C	C	C	C	C	C	C	C	C	C	C	C	C	C	C	C	C	C	C	C	C	C	C	C	C	C	-	-	-	C	C	C	C	C	C	C
1262010	T	C	missense_variant	odhA	ML1095c	CDS	1801A>G	Thr601Ala	3K-0	T	T	T	T	T	T	T	T	T	-	T	T	T	T	T	T	T	T	T	T	T	T	T	T	T	T	T	T	T	T	T	-	T	T	T	T	T	T	T	T
1265267	T	G	non_coding_transcript_exon_variant	ML1097	ML1097	pseudogene	164T>G			T	G	G	G	G	G	G	G	G	G	G	G	G	G	G	G	G	G	G	G	G	G	G	G	G	G	G	G	G	G	G	G	-	G	G	G	G	G	G	G
1269831	C	T	synonymous_variant	ML1098	ML1098c	CDS	276G>A	Ala92Ala		C	C	C	C	C	C	C	C	C	C	C	C	C	C	C	C	C	C	C	C	C	C	C	C	C	C	C	C	C	C	-	-	-	C	C	C	C	C	C	C
1270425	T	C	missense_variant	ML1099	ML1099c	CDS	341A>G	Asn114Ser		T	T	T	T	T	T	T	T	T	T	C	T	T	T	T	T	T	T	T	T	T	T	T	T	T	T	T	T	T	T	T	T	-	T	T	T	T	T	T	T
1271477	C	T	non_coding_transcript_exon_variant	ML1100	ML1100	pseudogene	215C>T			C	C	C	C	C	C	C	C	C	C	C	C	C	C	C	C	C	C	C	C	C	C	C	C	C	C	C	C	C	C	C	C	C	C	C	C	C	C	C	C
1271647	G	A	non_coding_transcript_exon_variant	ML1100	ML1100	pseudogene	385G>A			G	G	G	G	G	G	G	G	G	G	G	G	G	G	G	G	G	G	G	G	G	G	G	G	G	G	G	G	G	G	G	G	G	G	G	G	G	G	G	G
1271979	G	A	non_coding_transcript_exon_variant	ML1100	ML1100	pseudogene	717G>A			G	G	G	G	G	G	G	G	G	G	G	G	G	G	G	G	G	G	G	G	G	G	-	G	G	G	G	G	G	G	A	-	-	G	G	G	G	G	G	G
1275092	G	A	intergenic_region	ML1101-ML1102	ML1101-ML1102c	intergenic_region	1275092G>A			G	G	G	G	G	G	G	G	G	G	G	G	G	G	G	G	G	G	G	G	G	G	G	G	G	G	G	G	G	G	G	G	G	G	G	G	G	G	G	G
1275373	C	T	non_coding_transcript_exon_variant	ML1102	ML1102c	pseudogene	1078G>A			C	C	C	C	C	C	C	T	C	C	C	C	C	C	C	C	C	C	C	C	C	C	C	C	C	C	C	C	C	C	C	-	-	C	C	C	C	C	C	C
1276011	C	T	non_coding_transcript_exon_variant	ML1102	ML1102c	pseudogene	440G>A			C	C	C	C	C	C	C	C	C	C	C	C	C	C	C	C	C	C	C	C	C	C	C	C	C	C	C	C	C	C	C	-	-	C	C	C	C	C	C	C
1276847	C	T	missense_variant	ML1103	ML1103c	CDS	973G>A	Ala325Thr		C	C	C	C	C	C	C	C	C	C	C	C	C	C	C	C	C	C	C	C	C	C	C	C	C	C	C	C	C	C	C	-	-	C	C	C	C	C	C	C
1277244	G	A	synonymous_variant	ML1103	ML1103c	CDS	576C>T	Leu192Leu		G	G	G	G	G	G	G	G	G	G	G	G	G	G	G	G	G	G	G	G	G	G	G	G	G	G	G	G	G	G	G	-	-	G	G	G	G	G	G	G
1277456	G	T	missense_variant	ML1103	ML1103c	CDS	364C>A	His122Asn		G	G	G	G	G	G	G	G	G	G	G	G	G	G	G	G	G	G	G	G	G	G	G	G	G	G	G	G	G	G	G	-	-	G	G	G	G	G	G	G
1277516	G	T	missense_variant	ML1103	ML1103c	CDS	304C>A	Arg102Ser		G	G	G	G	G	G	G	G	G	G	G	G	G	G	G	G	G	G	G	G	G	G	G	G	G	G	G	G	G	G	G	G	-	G	G	G	G	G	G	G
1277921	T	G	non_coding_transcript_exon_variant	ML1104	ML1104c	pseudogene	999A>C			T	T	T	T	T	T	T	T	T	T	T	T	T	T	T	T	T	T	T	T	T	T	T	T	T	T	T	T	T	T	T	T	-	T	T	T	T	T	T	T
1278428	C	G	non_coding_transcript_exon_variant	ML1104	ML1104c	pseudogene	492G>C			C	C	C	C	G	C	C	C	C	C	C	C	C	C	C	C	C	C	C	C	C	C	C	C	C	C	C	C	C	C	C	C	-	C	C	C	C	C	C	C
1279241	G	A	intergenic_region	ML1104-ML1105	ML1104c-ML1105	intergenic_region	1279241G>A			G	G	G	G	G	G	G	G	G	G	G	G	G	G	G	G	G	G	G	G	G	G	-	G	G	G	G	G	G	G	G	-	-	G	G	G	G	G	G	G
1280194	G	C	intergenic_region	ML1105-ML1106	ML1105-ML1106	intergenic_region	1280194G>C			G	G	G	G	G	G	G	G	G	G	G	G	G	G	G	G	G	G	G	G	G	G	G	G	G	G	G	G	G	G	G	-	G	G	G	G	G	G	G	G
1282892	G	A	non_coding_transcript_exon_variant	ML1109	ML1109	pseudogene	612G>A			G	G	G	G	G	G	A	G	G	G	G	G	G	G	G	G	G	G	G	G	G	G	G	G	G	G	G	G	G	G	G	G	G	G	G	G	G	G	G	G
1284298	C	T	intergenic_region	ML1109-ML1110	ML1109-ML1110	intergenic_region	1284298C>T			C	C	C	C	C	C	C	C	C	C	C	C	C	C	C	C	C	C	C	C	C	C	C	C	C	C	C	C	C	C	C	-	-	C	C	C	C	C	C	C
1287203	G	A	non_coding_transcript_exon_variant	ML1112	ML1112	pseudogene	34G>A			G	G	G	G	G	G	G	G	G	G	G	G	G	G	G	G	G	G	G	G	G	G	-	G	G	G	G	G	G	G	G	-	-	G	G	G	G	G	G	G
1290079	G	T	synonymous_variant	ML1114	ML1114c	CDS	1299C>A	Gly433Gly		G	G	G	G	G	G	G	G	G	G	G	G	G	G	G	G	G	G	G	G	G	G	G	G	G	G	G	G	G	G	G	G	-	G	G	G	G	G	G	G
1290820	C	T	missense_variant	ML1114	ML1114c	CDS	558G>A	Met186Ile		C	C	C	C	C	C	C	C	C	C	C	C	C	C	C	C	C	C	C	C	C	C	C	T	C	C	C	C	C	C	C	C	-	C	C	C	C	C	C	C
1291018	G	A	synonymous_variant	ML1114	ML1114c	CDS	360C>T	Asn120Asn	3I	G	G	G	G	G	G	G	G	G	G	G	G	G	G	G	G	G	G	G	G	G	G	-	G	G	G	G	G	G	G	G	G	-	G	G	G	G	G	G	G
1292039	A	G	synonymous_variant	ML1115	ML1115	CDS	477A>G	Glu159Glu		A	A	A	A	A	A	A	A	A	A	A	A	A	A	A	A	A	A	A	A	A	A	A	A	A	A	A	A	A	A	A	A	A	A	A	A	A	A	A	A
1295083	T	C	synonymous_variant	ML1119	ML1119	CDS	321T>C	Asp107Asp		T	T	T	T	T	T	T	T	T	T	T	C	T	T	T	T	T	T	T	T	T	T	T	T	T	T	T	T	T	T	T	-	T	T	T	T	T	T	T	T
1295192	A	G	missense_variant	ML1119	ML1119	CDS	430A>G	Met144Val		A	A	A	A	A	-	A	A	A	-	A	A	A	A	A	A	A	A	A	A	A	A	-	A	A	A	A	A	A	A	A	-	-	A	A	A	A	A	A	A
1300774	G	A	missense_variant	ML1121	ML1121c	CDS	620C>T	Thr207Ile		G	G	G	G	G	G	G	G	G	G	G	G	G	G	G	G	A	G	G	G	G	G	G	G	G	G	G	G	G	G	G	G	-	G	G	G	G	G	G	G
1304103	C	T	missense_variant	ML1123	ML1123c	CDS	13G>A	Glu5Lys		C	C	C	C	C	C	C	C	C	C	C	C	C	C	C	C	C	C	C	C	C	C	C	C	C	C	C	C	C	C	C	C	C	C	C	C	C	C	C	C
1304237	C	T	missense_variant	ML1124	ML1124c	CDS	853G>A	Val285Ile		C	C	C	C	C	C	C	C	C	C	C	C	C	C	C	C	C	C	C	C	C	C	C	C	C	C	C	C	C	C	C	C	-	C	C	C	C	C	C	C
1304902	G	A	missense_variant	ML1124	ML1124c	CDS	188C>T	Pro63Leu		G	G	G	G	G	G	G	G	G	G	G	G	G	G	G	G	G	G	G	G	G	G	-	G	G	G	G	G	G	G	G	-	-	G	G	G	G	G	G	G
1305482	C	T	intergenic_region	ML1124-ML1125	ML1124c-ML1125	intergenic_region	1305482C>T			C	C	C	C	C	C	C	C	C	C	C	C	C	C	C	C	C	C	C	C	C	T	C	C	C	C	C	C	C	C	-	-	-	C	C	C	C	C	C	C
1306182	C	T	intergenic_region	ML1125-ML1126	ML1125-ML1126c	intergenic_region	1306182C>T			C	C	C	C	C	C	C	C	C	C	C	C	C	C	C	C	C	C	C	C	C	C	C	C	C	C	C	C	C	C	T	-	C	C	C	C	C	C	C	C
1306583	G	C	intergenic_region	ML1125-ML1126	ML1125-ML1126c	intergenic_region	1306583G>C			G	G	G	G	G	G	G	G	G	G	G	G	G	G	G	G	G	G	G	G	G	G	G	G	G	G	G	G	G	G	G	G	G	G	G	G	G	G	G	G
1307216	C	T	intergenic_region	ML1125-ML1126	ML1125-ML1126c	intergenic_region	1307216C>T			C	C	C	C	C	C	C	C	C	C	C	C	C	C	C	C	C	C	C	C	C	C	C	C	C	C	C	C	C	C	C	C	C	C	C	C	C	C	C	C
1309422	C	T	non_coding_transcript_exon_variant	ML1126	ML1126c	pseudogene	496G>A			C	C	C	C	C	C	C	C	C	C	C	C	C	C	C	C	C	C	C	C	C	C	C	C	C	C	C	C	C	C	C	-	-	C	C	C	C	C	C	C
1313204	C	T	intergenic_region	ML1126-argV	ML1126c-MLP000015	intergenic_region	1313204C>T		4	C	C	C	C	C	C	C	C	C	C	C	C	C	C	C	C	C	C	C	C	C	C	-	C	C	C	C	C	C	C	C	C	-	C	C	C	C	C	C	C
1315150	C	T	intergenic_region	ML1126-argV	ML1126c-MLP000015	intergenic_region	1315150C>T			C	C	C	C	C	C	C	C	C	C	C	C	C	C	C	C	C	C	C	C	C	C	C	C	C	C	C	C	C	C	C	-	-	C	C	C	C	C	C	C
1315919	T	C	intergenic_region	ML1126-argV	ML1126c-MLP000015	intergenic_region	1315919T>C			T	T	T	T	T	T	T	T	T	T	C	T	T	T	T	T	T	T	T	T	T	T	T	T	T	T	T	T	T	T	T	T	T	T	T	T	T	T	T	T
1316222	A	G	intergenic_region	ML1126-argV	ML1126c-MLP000015	intergenic_region	1316222A>G			A	A	A	A	A	A	A	A	A	A	A	A	A	A	A	A	A	A	A	A	A	A	A	A	A	A	A	A	A	A	-	A	A	A	A	A	A	A	A	A
1321648	G	A	missense_variant	thrC	ML1130	CDS	685G>A	Ala229Thr		G	G	G	G	G	G	G	G	G	G	G	G	G	G	G	G	G	G	G	G	G	G	G	G	G	G	G	G	G	G	G	G	-	G	G	G	G	G	G	G
1321662	C	G	synonymous_variant	thrC	ML1130	CDS	699C>G	Pro233Pro		C	C	C	C	C	-	C	C	C	C	C	C	C	C	C	C	C	C	C	C	C	C	C	C	C	C	C	G	G	C	C	C	-	C	C	C	C	C	C	C
1324009	C	G	missense_variant	rho	ML1132	CDS	679C>G	Gln227Glu		C	C	C	C	C	-	G	G	G	G	G	G	G	G	G	G	G	G	G	G	G	G	-	G	G	G	G	G	G	G	-	-	-	G	G	G	G	G	G	G
1324965	C	T	synonymous_variant	rho	ML1132	CDS	1635C>T	Pro545Pro		C	C	C	C	C	C	C	C	C	C	C	C	C	C	C	C	C	C	C	C	C	C	C	C	C	C	C	C	C	C	C	C	C	C	C	C	C	C	C	C
1329459	C	T	synonymous_variant	ML1137	ML1137	CDS	960C>T	Arg320Arg	3I	C	C	C	C	C	C	C	C	C	C	C	C	C	C	C	C	C	C	C	C	C	C	-	C	C	C	C	C	C	C	C	-	-	C	C	C	C	C	C	C
1329945	G	A	intergenic_region	ML1137-ML1138	ML1137-ML1138	intergenic_region	1329945G>A			G	G	G	G	G	G	G	G	G	G	G	G	G	G	G	G	G	G	G	G	G	G	G	G	G	G	G	G	G	G	G	-	G	G	G	G	G	G	G	G
1332100	C	T	synonymous_variant	atpH	ML1142	CDS	45C>T	Val15Val		C	C	C	C	C	C	T	C	C	C	C	C	C	C	C	C	C	C	C	C	C	C	C	C	C	C	C	C	C	C	C	C	-	C	C	C	C	C	C	C
1338450	C	T	intergenic_region	ML1147-ML1148	ML1147-ML1148c	intergenic_region	1338450C>T			C	C	C	C	C	C	C	C	C	C	C	C	C	C	C	C	C	C	C	C	C	C	C	C	C	C	C	C	C	C	C	C	C	C	C	C	C	C	C	C
1338518	G	A	intergenic_region	ML1147-ML1148	ML1147-ML1148c	intergenic_region	1338518G>A			G	G	G	G	G	G	G	G	G	G	G	G	G	G	G	G	G	G	G	G	G	G	G	G	G	G	G	G	G	G	G	G	G	G	G	G	G	G	G	G
1339813	T	C	synonymous_variant	murA	ML1150	CDS	234T>C	Asp78Asp		T	T	T	T	T	T	T	T	T	-	T	T	T	T	T	T	T	T	T	T	T	T	-	T	T	T	T	C	C	C	C	-	-	C	C	C	C	C	C	C
1341214	G	A	non_coding_transcript_exon_variant	rrs	MLP000016	rRNA_gene	71G>A			G	G	G	G	G	G	-	G	G	G	G	G	G	G	G	G	G	G	G	G	G	G	A	G	G	G	G	G	G	G	G	G	-	G	G	G	G	G	G	G
1341394	C	T	non_coding_transcript_exon_variant	rrs	MLP000016	rRNA_gene	251C>T			C	C	C	C	C	C	C	C	C	-	C	C	C	C	C	C	C	C	C	C	C	C	-	C	C	C	C	C	C	C	C	C	C	C	C	C	C	C	C	C
1341417	C	T	non_coding_transcript_exon_variant	rrs	MLP000016	rRNA_gene	274C>T			C	C	C	C	C	C	C	C	C	C	C	C	C	C	C	C	C	C	C	C	C	C	-	C	C	C	C	C	C	C	-	-	T	C	C	-	C	C	C	C
1341572	T	C	non_coding_transcript_exon_variant	rrs	MLP000016	rRNA_gene	429T>C			T	T	T	T	T	T	T	T	T	T	T	T	T	T	T	T	T	T	T	T	T	T	-	T	T	T	T	T	T	T	-	-	C	T	T	-	T	T	T	T
1341866	A	G	non_coding_transcript_exon_variant	rrs	MLP000016	rRNA_gene	723A>G			A	A	A	A	A	A	A	A	A	A	A	A	A	A	A	A	A	A	A	A	A	A	A	A	A	A	A	A	A	A	-	G	-	A	A	-	A	A	A	A
1342310	C	G	non_coding_transcript_exon_variant	rrs	MLP000016	rRNA_gene	1167C>G			C	C	C	C	C	C	C	C	C	C	C	C	C	C	C	C	C	C	C	C	C	C	-	C	C	C	C	C	C	C	-	G	-	C	-	-	C	C	C	C
1342455	C	T	non_coding_transcript_exon_variant	rrs	MLP000016	rRNA_gene	1312C>T			C	C	C	C	C	-	C	C	C	C	C	C	C	C	C	-	C	C	C	C	C	C	-	C	C	C	C	-	-	C	-	-	-	-	-	-	C	-	C	C
1342476	G	A	non_coding_transcript_exon_variant	rrs	MLP000016	rRNA_gene	1333G>A			G	G	G	G	G	G	G	G	G	G	G	G	G	G	G	G	G	G	G	G	G	G	G	G	G	G	G	G	G	G	-	-	-	-	-	-	G	G	G	G
1343119	T	C	non_coding_transcript_exon_variant	rrl	MLP000017	rRNA_gene	144T>C			T	T	T	T	T	T	T	T	C	-	C	C	C	C	C	T	T	T	T	T	T	T	T	T	T	T	T	T	T	T	T	-	-	T	T	T	T	T	T	T
1343346	G	T	non_coding_transcript_exon_variant	rrl	MLP000017	rRNA_gene	371G>T			G	G	G	G	G	G	G	G	G	G	G	G	G	G	G	G	G	G	G	G	G	G	G	G	G	G	G	G	G	G	G	G	G	G	G	G	G	G	G	G
1343838	T	C	non_coding_transcript_exon_variant	rrl	MLP000017	rRNA_gene	863T>C			T	T	T	T	T	T	T	T	T	T	T	T	T	T	T	T	T	T	T	T	T	T	-	T	T	T	T	T	T	T	T	-	-	T	T	-	T	T	T	T
1345729	A	G	non_coding_transcript_exon_variant	rrl	MLP000017	rRNA_gene	2754A>G			A	A	A	A	A	A	A	A	A	A	A	A	A	A	A	A	A	A	A	A	A	A	-	A	A	A	A	A	A	-	-	-	-	-	-	-	A	A	A	A
1345785	T	C	non_coding_transcript_exon_variant	rrl	MLP000017	rRNA_gene	2810T>C			T	T	T	T	T	T	C	T	T	T	T	T	T	T	T	T	T	T	T	T	T	T	T	T	T	T	T	T	T	-	-	-	-	T	T	T	T	T	T	T
1347131	T	G	non_coding_transcript_exon_variant	alkA	ML1152c	pseudogene	1183A>C			T	T	T	T	T	T	T	T	T	T	T	T	T	T	T	T	T	T	T	T	T	T	-	T	T	T	T	T	T	T	T	T	-	T	T	T	T	T	G	G
1348056	C	T	non_coding_transcript_exon_variant	alkA	ML1152c	pseudogene	258G>A			C	C	C	C	C	C	C	C	C	C	C	C	C	C	C	C	C	C	C	C	C	C	-	C	C	C	C	C	C	C	-	C	-	C	C	C	C	C	C	C
1348383	T	C	intergenic_region	alkA-ML1153	ML1152c-ML1153	intergenic_region	1348383T>C			T	T	T	T	T	T	T	T	T	T	T	T	T	T	T	T	T	T	T	T	T	T	T	T	T	T	T	T	T	T	T	T	-	T	T	T	T	T	T	T
1348426	T	C	intergenic_region	alkA-ML1153	ML1152c-ML1153	intergenic_region	1348426T>C		1A	T	T	T	T	T	C	C	C	C	C	C	C	C	C	C	C	C	C	C	C	C	C	C	C	C	C	C	C	C	C	C	-	-	C	C	C	C	C	C	C
1349308	G	A	non_coding_transcript_exon_variant	ML1153	ML1153	pseudogene	809G>A			G	G	G	G	G	G	G	G	G	G	G	G	G	G	G	G	G	G	G	G	G	G	G	G	G	G	G	G	G	G	-	G	G	G	G	G	G	G	G	G
1350890	C	T	non_coding_transcript_exon_variant	ML1154	ML1154c	pseudogene	63G>A			C	C	C	C	C	C	C	C	C	-	C	C	C	C	C	C	C	C	C	C	C	C	C	C	C	C	C	C	C	C	C	C	-	C	C	C	C	C	C	C
1351149	C	G	intergenic_region	ML1154-ML1155	ML1154c-ML1155	intergenic_region	1351149C>G			C	G	G	G	G	G	G	G	G	G	G	G	G	G	G	G	G	G	G	G	G	G	-	G	G	G	G	G	G	G	-	G	-	G	G	G	G	G	G	G
1351316	C	T	intergenic_region	ML1154-ML1155	ML1154c-ML1155	intergenic_region	1351316C>T			C	C	C	C	C	C	C	C	C	C	C	C	C	C	C	C	C	C	C	C	C	C	-	C	C	C	C	C	C	C	C	C	C	C	C	C	C	C	C	T
1352731	G	A	synonymous_variant	ML1157	ML1157c	CDS	90C>T	Asp30Asp		G	G	G	G	G	G	G	A	G	G	G	G	G	G	G	G	G	G	G	G	G	G	-	G	G	G	G	G	G	G	-	G	-	G	G	G	G	G	G	G
1354142	G	A	intergenic_region	fadA4-ML1159	ML1158-ML1159	intergenic_region	1354142G>A			G	G	G	G	G	G	G	G	G	G	G	G	G	G	G	G	G	A	G	G	G	G	G	G	G	G	G	G	G	G	-	G	G	G	G	G	G	G	G	G
1355211	G	A	intergenic_region	ML1159-ML1160	ML1159-ML1160c	intergenic_region	1355211G>A			G	G	G	G	G	G	G	G	G	G	G	G	G	G	G	G	A	G	G	G	G	G	G	G	G	G	G	G	G	G	G	G	-	G	G	G	G	G	G	G
1355640	G	A	non_coding_transcript_exon_variant	ML1160	ML1160c	pseudogene	1779C>T			G	G	G	G	G	G	G	G	G	G	G	G	G	G	G	G	G	G	G	G	G	G	G	G	G	G	G	G	G	G	G	G	G	G	G	G	G	G	G	G
1358191	G	T	non_coding_transcript_exon_variant	ML1161	ML1161c	pseudogene	1350C>A			G	G	G	G	G	G	G	G	G	G	G	G	G	G	G	G	G	G	G	G	G	G	G	G	G	G	G	G	G	G	G	G	-	G	G	G	G	G	G	G
1358939	T	C	non_coding_transcript_exon_variant	ML1161	ML1161c	pseudogene	602A>G			T	T	T	T	T	T	T	T	T	T	T	T	T	T	T	T	T	T	T	T	T	T	T	T	T	T	T	T	T	T	T	T	T	T	T	T	T	T	T	T
1366492	C	T	synonymous_variant	ML1167	ML1167	CDS	942C>T	Ile314Ile		C	C	C	C	C	C	C	C	C	C	C	C	C	C	C	C	C	C	C	C	C	C	C	C	C	C	C	C	C	C	C	-	-	C	C	C	C	C	C	C
1368008	T	C	non_coding_transcript_exon_variant	cysM	ML1170	pseudogene	598T>C			T	T	T	T	T	T	T	T	T	-	T	T	T	T	T	T	T	T	T	T	T	T	T	T	T	T	T	T	T	T	T	T	-	T	T	T	T	T	T	T
1368031	C	T	non_coding_transcript_exon_variant	cysM	ML1170	pseudogene	621C>T			C	C	C	C	C	C	C	C	C	C	C	C	C	C	C	C	C	C	C	C	C	C	C	C	C	C	C	C	C	C	C	C	-	C	C	C	C	C	C	C
1368593	G	A	synonymous_variant	ML1171	ML1171	CDS	102G>A	Arg34Arg		G	G	G	G	G	G	G	G	G	-	G	G	G	G	G	G	G	G	G	G	G	G	G	G	G	G	G	G	G	G	-	G	-	G	G	G	G	G	G	G
1372166	C	T	missense_variant	ML1175	ML1175	CDS	385C>T	Pro129Ser		C	C	C	C	-	C	C	C	C	C	C	C	C	C	C	C	C	C	C	C	C	C	C	C	C	C	C	C	C	T	C	C	-	C	C	C	C	C	C	C
1373666	C	T	intergenic_region	ML1177-leuW	ML1177c-MLP000019	intergenic_region	1373666C>T			C	C	C	C	C	C	C	C	C	C	C	C	C	C	C	C	C	C	C	C	C	C	C	C	C	C	C	C	C	C	C	C	-	C	C	C	C	C	C	C
1374169	G	C	intergenic_region	leuW-ML1178	MLP000019-ML1178	intergenic_region	1374169G>C			G	G	G	G	C	G	G	G	G	G	G	G	G	G	G	G	G	G	G	G	G	G	G	G	G	G	G	G	G	G	G	G	-	G	G	G	G	G	G	G
1374268	G	A	intergenic_region	leuW-ML1178	MLP000019-ML1178	intergenic_region	1374268G>A			G	G	G	G	G	G	G	G	G	G	G	G	G	G	G	G	A	G	G	G	G	G	-	G	G	G	G	-	G	G	G	G	G	G	G	G	G	G	G	G
1374547	G	C	intergenic_region	leuW-ML1178	MLP000019-ML1178	intergenic_region	1374547G>C			G	G	G	G	G	G	-	G	G	G	C	G	G	G	G	G	G	G	G	G	G	G	-	G	G	G	G	G	G	G	G	G	-	G	G	G	G	G	G	G
1374638	G	A	intergenic_region	leuW-ML1178	MLP000019-ML1178	intergenic_region	1374638G>A			G	G	G	G	G	G	G	G	G	G	G	G	G	G	G	G	G	G	G	G	G	G	G	G	G	G	G	G	G	G	G	G	G	G	G	G	G	G	G	G
1374909	T	C	intergenic_region	leuW-ML1178	MLP000019-ML1178	intergenic_region	1374909T>C			T	T	T	T	T	T	T	T	T	T	T	T	T	T	T	T	T	T	T	T	T	T	T	T	T	T	T	T	T	T	T	T	T	T	T	T	T	T	T	T
1376454	G	A	intergenic_region	ML1178-ML1179	ML1178-ML1179	intergenic_region	1376454G>A			G	G	G	G	G	G	G	G	G	G	G	G	G	G	G	G	G	G	G	G	G	G	G	G	G	G	G	G	G	G	G	G	-	G	G	G	G	G	G	G
1377177	C	T	intergenic_region	ML1178-ML1179	ML1178-ML1179	intergenic_region	1377177C>T			C	C	C	C	C	C	C	C	C	C	C	C	C	C	C	C	C	C	C	C	C	C	C	C	C	C	C	C	C	C	C	C	C	C	C	C	C	C	C	C
1377178	A	G	intergenic_region	ML1178-ML1179	ML1178-ML1179	intergenic_region	1377178A>G			A	A	A	A	A	A	A	A	A	A	A	A	A	A	A	A	A	A	A	A	A	A	A	A	A	A	A	A	A	A	A	A	A	A	A	A	A	A	A	A
1377420	G	C	non_coding_transcript_exon_variant	ML1179	ML1179	pseudogene	214G>C			G	G	C	G	G	G	G	G	G	G	G	G	G	G	G	G	G	G	G	G	G	G	-	G	G	G	G	G	G	G	G	G	-	G	G	G	G	G	G	G
1378511	A	G	intergenic_region	ML1179-ML1180	ML1179-ML1180c	intergenic_region	1378511A>G			A	A	A	A	A	A	A	A	A	A	A	A	A	A	A	A	A	A	A	A	A	A	A	A	A	A	A	A	A	A	A	-	A	A	A	A	A	A	A	A
1378708	C	T	intergenic_region	ML1179-ML1180	ML1179-ML1180c	intergenic_region	1378708C>T			C	C	C	C	C	C	C	C	C	C	C	C	C	C	C	C	C	C	C	C	C	C	C	C	C	C	C	C	C	C	C	C	C	C	C	C	C	C	C	C
1381437	A	G	missense_variant	ML1182	ML1182c	CDS	833T>C	Met278Thr		A	A	A	A	A	A	A	A	A	-	A	A	A	A	A	A	A	A	A	A	A	A	A	A	A	A	A	A	A	A	A	A	A	A	A	A	A	A	A	A
1383290	G	A	intergenic_region	ML1183-ML1184	ML1183c-ML1184c	intergenic_region	1383290G>A			G	G	G	G	G	G	G	G	G	G	G	G	G	G	G	G	G	G	G	G	G	G	G	G	G	G	G	G	G	G	G	-	G	G	G	G	G	G	G	G
1386059	G	A	intergenic_region	ML1185-ML1186	ML1185c-ML1186c	intergenic_region	1386059G>A			G	G	G	G	G	G	G	G	G	G	G	G	G	G	G	G	G	G	G	G	G	G	G	G	G	G	G	G	G	G	G	G	-	G	G	G	G	G	G	G
1388412	C	A	intergenic_region	ML1187-ML1188	ML1187c-ML1188c	intergenic_region	1388412C>A			C	C	C	C	C	C	C	C	C	C	C	C	C	C	C	C	C	C	C	C	C	C	-	C	C	C	C	C	C	C	C	C	-	C	C	C	C	C	C	C
1388745	G	A	intergenic_region	ML1187-ML1188	ML1187c-ML1188c	intergenic_region	1388745G>A			G	G	G	G	G	G	G	A	G	G	G	G	G	G	G	G	G	G	G	G	G	G	G	G	G	G	G	G	G	G	G	-	G	G	G	G	G	G	G	G
1391032	G	A	intergenic_region	ML1188-ML1189	ML1188c-ML1189c	intergenic_region	1391032G>A			G	G	G	G	G	G	G	G	G	G	G	G	G	G	G	G	G	G	G	G	G	G	-	G	G	G	G	G	G	G	-	-	-	G	G	G	G	G	G	G
1391804	G	T	intergenic_region	ML1188-ML1189	ML1188c-ML1189c	intergenic_region	1391804G>T			G	G	G	G	G	-	-	G	G	G	G	G	G	G	G	G	G	G	G	G	G	G	-	G	G	G	G	G	G	G	-	-	-	G	G	G	G	G	G	G
1393203	G	C	intergenic_region	ML1189-ML1190	ML1189c-ML1190	intergenic_region	1393203G>C			G	G	G	G	G	G	G	G	G	G	G	G	G	G	G	G	G	G	G	G	G	G	G	G	G	G	G	G	G	G	G	G	-	G	G	G	G	G	G	G
1393702	G	T	intergenic_region	ML1189-ML1190	ML1189c-ML1190	intergenic_region	1393702G>T			G	G	G	G	G	G	G	G	G	G	G	G	G	G	G	G	G	G	G	G	G	G	-	G	G	G	G	G	G	G	G	G	G	G	G	G	G	G	G	G
1393789	G	A	intergenic_region	ML1189-ML1190	ML1189c-ML1190	intergenic_region	1393789G>A			G	G	G	G	G	G	G	G	G	G	G	G	G	G	G	G	G	G	G	G	G	G	G	G	G	G	G	G	G	G	G	G	-	G	G	G	G	G	G	G
1396658	C	A	missense_variant	fas	ML1191	CDS	37C>A	Arg13Ser		C	C	C	C	C	C	C	C	C	C	C	C	C	C	C	C	C	C	C	C	C	C	C	C	C	C	C	C	C	C	-	-	A	C	C	-	C	C	C	C
1396948	G	A	synonymous_variant	fas	ML1191	CDS	327G>A	Leu109Leu		G	G	G	G	G	G	G	G	G	G	G	G	G	G	G	G	G	G	G	G	G	G	G	G	G	G	G	G	G	G	-	-	-	G	G	G	G	G	G	G
1399818	G	C	missense_variant	fas	ML1191	CDS	3197G>C	Gly1066Ala		G	G	G	G	G	G	G	G	G	G	G	G	G	G	G	G	G	G	G	G	C	G	G	G	G	G	G	G	G	G	G	G	G	G	G	G	G	G	G	G
1401460	C	T	synonymous_variant	fas	ML1191	CDS	4839C>T	Arg1613Arg		C	C	C	C	C	C	C	C	C	C	C	C	C	C	C	C	C	C	C	C	C	C	C	C	C	C	C	C	C	C	C	T	-	C	C	C	C	C	C	C
1402551	A	G	missense_variant	fas	ML1191	CDS	5930A>G	Gln1977Arg		A	A	A	A	A	A	A	A	A	A	A	A	A	A	A	A	A	A	A	A	A	A	A	A	A	A	A	A	A	A	A	-	-	A	A	A	A	A	A	A
1403585	A	G	missense_variant	fas	ML1191	CDS	6964A>G	Ile2322Val		A	A	A	A	A	A	A	A	A	-	A	A	A	A	A	A	A	A	A	A	A	A	A	A	A	A	A	A	A	A	A	A	A	A	A	A	A	A	A	A
1406715	C	T	missense_variant	ML1193	ML1193	CDS	353C>T	Ala118Val		C	C	C	C	-	C	C	C	C	C	C	C	C	C	C	C	C	C	C	C	C	C	C	C	C	C	C	C	C	C	C	-	-	C	C	C	C	C	C	C
1407744	G	A	intergenic_region	ML1193-ML1194	ML1193-ML1194c	intergenic_region	1407744G>A			G	G	G	G	G	G	-	G	G	G	G	G	G	-	G	G	G	G	G	G	G	G	G	G	G	G	G	G	G	G	G	G	-	G	G	G	G	G	G	G
1407885	A	G	intergenic_region	ML1193-ML1194	ML1193-ML1194c	intergenic_region	1407885A>G			-	-	A	A	A	-	-	-	A	-	G	G	-	A	A	-	-	-	-	-	-	G	-	G	-	-	-	-	-	-	-	-	A	A	-	-	-	-	-	-
1409587	G	A	non_coding_transcript_exon_variant	ML1194	ML1194c	pseudogene	486C>T			G	G	G	G	G	G	G	G	G	G	G	G	G	G	G	G	G	G	G	G	G	G	G	G	G	G	G	G	G	G	G	G	G	G	G	G	G	G	G	G
1409826	G	A	non_coding_transcript_exon_variant	ML1194	ML1194c	pseudogene	247C>T			G	G	G	G	G	G	G	G	G	G	G	G	G	G	G	G	G	G	G	G	G	G	G	G	G	G	G	G	G	G	G	G	-	G	G	G	G	G	G	G
1413376	G	C	synonymous_variant	ileS	ML1195	CDS	2592G>C	Val864Val		G	G	G	G	G	G	G	G	G	G	G	G	G	G	C	G	G	G	G	G	G	G	G	G	G	G	G	G	G	G	G	G	-	G	G	G	G	G	G	G
1415370	C	T	non_coding_transcript_exon_variant	dinX	ML1197	pseudogene	693C>T			C	C	C	C	C	C	C	C	C	C	C	C	C	C	C	C	C	C	C	C	C	C	C	C	C	C	C	C	C	C	C	C	-	C	C	C	C	C	C	C
1417960	C	T	missense_variant	ML1200	ML1200	CDS	208C>T	Pro70Ser		C	C	C	C	C	C	C	C	C	C	C	C	C	C	C	C	C	C	C	C	C	C	-	C	C	C	C	C	C	C	C	C	-	C	C	C	C	C	C	C
1419580	C	T	non_coding_transcript_exon_variant	ML1202	ML1202c	pseudogene	349G>A			C	C	C	C	C	C	C	C	C	C	C	C	C	C	C	C	C	C	C	C	C	C	C	C	C	C	C	C	C	C	C	C	-	C	C	C	C	C	C	C
1419986	C	T	intergenic_region	ML1202-glbN	ML1202c-ML1203c	intergenic_region	1419986C>T			C	C	C	C	C	C	-	C	C	C	C	C	C	C	C	C	C	C	C	C	C	C	C	C	C	C	C	C	C	C	C	C	-	C	C	C	C	C	C	C
1420874	C	T	non_coding_transcript_exon_variant	ML1204	ML1204	pseudogene	256C>T			C	C	C	C	C	C	C	C	C	C	C	C	C	C	C	C	C	T	C	C	C	C	-	C	C	C	C	C	C	C	C	-	C	C	C	C	C	C	C	C
1421211	G	T	non_coding_transcript_exon_variant	ML1204	ML1204	pseudogene	593G>T			G	G	G	G	G	G	G	G	G	G	G	G	G	G	G	G	G	G	G	G	G	G	G	G	G	G	G	G	G	G	G	G	G	G	G	G	G	G	G	G
1423311	G	A	missense_variant	dnaE	ML1207	CDS	298G>A	Ala100Thr		G	G	G	G	G	G	G	G	G	G	G	G	G	G	G	G	G	G	G	G	G	G	G	G	G	G	G	G	G	G	G	-	-	G	G	G	G	G	G	G
1423393	A	G	missense_variant	dnaE	ML1207	CDS	380A>G	Glu127Gly		A	A	A	A	A	A	A	A	A	A	A	A	A	A	A	A	A	A	A	A	A	A	A	A	A	A	A	A	A	A	A	A	-	A	A	A	A	A	A	A
1425703	A	C	missense_variant	dnaE	ML1207	CDS	2690A>C	Asn897Thr		A	A	A	A	A	A	A	A	A	A	A	A	A	A	A	A	A	A	A	A	A	A	-	A	A	A	A	A	A	A	A	A	A	A	A	A	A	A	A	A
1427579	C	T	intergenic_region	dnaE-ML1208	ML1207-ML1208	intergenic_region	1427579C>T			C	C	C	C	C	C	C	C	C	C	C	C	C	C	C	C	C	C	C	C	C	C	C	C	C	C	C	C	C	C	C	C	-	C	C	C	C	C	C	C
1427684	G	C	intergenic_region	dnaE-ML1208	ML1207-ML1208	intergenic_region	1427684G>C			G	G	G	G	G	G	G	G	G	G	G	G	G	G	G	G	G	G	G	G	G	G	G	G	G	G	G	G	G	G	G	G	G	G	G	G	G	G	G	G
1430562	G	A	intergenic_region	ilvA-ML1210	ML1209-ML1210	intergenic_region	1430562G>A			G	G	G	G	G	G	G	G	G	G	G	G	G	G	G	G	G	G	G	G	G	G	G	G	G	G	G	G	G	G	G	G	G	G	G	G	G	G	G	G
1430602	G	T	intergenic_region	ilvA-ML1210	ML1209-ML1210	intergenic_region	1430602G>T			G	G	G	G	G	G	G	G	G	G	G	G	G	G	G	G	G	G	G	G	G	G	G	G	G	G	G	G	G	G	G	G	G	G	G	G	G	G	G	G
1432847	G	T	non_coding_transcript_exon_variant	glgX	ML1212c	pseudogene	1789C>A			G	G	G	G	G	G	G	G	G	G	G	G	G	G	G	G	G	G	G	G	G	G	G	G	G	G	G	G	G	G	G	-	-	G	G	G	G	G	G	G
1435812	C	G	missense_variant	ML1213	ML1213c	CDS	1069G>C	Gly357Arg		C	C	C	C	C	-	C	C	C	C	C	C	C	C	C	C	C	C	C	C	C	C	C	C	C	C	C	C	C	C	C	C	C	C	C	C	C	C	C	C
1436917	G	A	intergenic_region	ML1213-ML1214	ML1213c-ML1214c	intergenic_region	1436917G>A			G	G	G	G	G	G	G	G	G	G	G	G	G	G	G	A	A	G	G	G	G	G	G	G	G	G	G	G	G	G	-	G	-	G	G	G	G	G	G	G
1437154	G	A	synonymous_variant	ML1214	ML1214c	CDS	495C>T	Thr165Thr		G	G	G	G	G	G	G	G	G	G	G	G	G	G	G	G	G	G	G	G	G	G	G	G	G	G	G	G	G	G	G	-	-	G	G	G	G	G	G	G
1440815	A	G	missense_variant	bioF	ML1217	CDS	902A>G	Lys301Arg		A	A	A	A	-	A	-	A	A	A	A	A	A	A	A	A	A	A	A	A	A	A	-	A	A	A	A	A	A	A	A	A	-	A	A	A	A	A	A	A
1441117	T	C	missense_variant	bioD	ML1218	CDS	50T>C	Val17Ala	2H	T	T	T	T	T	T	T	T	T	T	T	T	T	T	T	T	T	T	T	T	T	T	-	T	T	T	T	T	T	T	T	T	-	T	T	T	C	C	C	C
1442144	C	T	non_coding_transcript_exon_variant	ML1219	ML1219	pseudogene	400C>T			C	C	C	C	-	C	C	C	T	-	C	C	C	C	C	C	C	C	C	C	C	C	-	C	C	C	C	C	C	C	C	C	-	C	C	C	C	C	C	C
1442832	G	A	missense_variant	bioB	ML1220	CDS	331G>A	Ala111Thr		G	G	G	G	G	G	G	G	G	G	G	G	G	G	G	A	A	G	G	G	G	G	G	G	G	G	G	G	G	G	G	-	-	G	G	G	G	G	G	G
1443409	G	C	missense_variant	bioB	ML1220	CDS	908G>C	Gly303Ala		G	G	G	G	G	-	G	G	G	-	G	G	G	G	G	G	G	G	G	G	G	G	G	G	G	G	G	G	G	G	-	-	-	G	G	G	G	G	G	G
1443712	C	G	missense_variant	ML1221	ML1221	CDS	148C>G	Arg50Gly		C	C	C	C	C	C	C	C	C	C	C	C	C	C	C	C	C	C	C	C	C	C	C	C	C	C	C	C	C	C	C	-	-	C	C	C	C	C	C	C
1445317	G	T	non_coding_transcript_exon_variant	ML1223	ML1223c	pseudogene	349C>A			G	G	G	G	G	G	G	G	G	G	G	G	G	G	G	G	G	G	G	G	G	G	G	G	G	G	G	G	G	G	G	G	T	G	G	G	G	G	G	G
1445448	C	T	non_coding_transcript_exon_variant	ML1223	ML1223c	pseudogene	218G>A			C	C	C	C	C	C	C	C	C	C	C	C	C	C	C	C	C	C	C	C	C	C	C	C	C	C	C	C	C	C	C	C	-	C	C	C	C	C	C	C
1446805	G	A	synonymous_variant	nadA	ML1225	CDS	93G>A	Val31Val		G	G	G	G	G	G	G	G	G	G	G	G	G	G	G	G	G	G	G	G	G	G	-	G	G	G	G	G	G	G	G	G	G	G	G	G	G	G	G	G
1450157	C	T	synonymous_variant	nadC	ML1227	CDS	810C>T	Val270Val		C	C	C	C	C	C	C	C	C	C	C	C	C	C	C	C	C	C	C	C	C	C	C	C	C	C	C	C	C	C	-	C	-	C	C	C	C	C	C	C
1450627	G	A	intergenic_region	nadC-ML1228	ML1227-ML1228	intergenic_region	1450627G>A			G	G	G	G	G	G	G	G	G	G	G	G	G	G	G	G	G	G	G	G	G	G	G	G	G	G	G	G	G	G	G	-	-	G	G	G	G	G	G	G
1450888	G	A	intergenic_region	nadC-ML1228	ML1227-ML1228	intergenic_region	1450888G>A			G	G	G	G	G	G	G	G	G	G	G	G	G	G	G	G	G	G	G	G	G	G	-	G	G	G	G	G	G	G	G	-	-	G	G	G	G	G	G	G
1452437	G	A	intergenic_region	nadC-ML1228	ML1227-ML1228	intergenic_region	1452437G>A			G	G	G	G	G	A	G	G	G	G	G	G	G	G	G	G	G	G	G	G	G	G	G	G	G	G	G	G	G	G	G	G	-	G	G	G	G	G	G	G
1453339	G	A	non_coding_transcript_exon_variant	ML1228	ML1228	pseudogene	75G>A			G	G	G	G	G	G	G	G	G	G	G	G	G	G	G	G	G	G	G	G	G	G	G	G	G	G	G	G	G	G	G	G	-	G	G	G	G	G	G	G
1454340	G	A	missense_variant	pks3	ML1229	CDS	42G>A	Met14Ile		G	G	G	G	G	G	G	G	G	G	G	G	G	G	G	G	G	G	G	G	G	G	G	G	G	G	G	G	G	G	G	G	G	G	G	G	G	G	G	G
1455299	C	T	missense_variant	pks3	ML1229	CDS	1001C>T	Thr334Ile		C	C	C	C	C	C	C	C	C	C	C	C	C	C	C	C	C	C	C	C	C	C	C	C	C	C	C	C	C	C	C	-	C	C	C	C	C	C	C	C
1456091	C	A	missense_variant	pks3	ML1229	CDS	1793C>A	Thr598Lys		C	C	C	C	C	-	C	C	C	C	C	C	C	C	C	C	C	C	C	C	C	C	-	C	C	C	C	C	C	C	-	-	-	C	C	C	C	C	C	C
1458303	G	T	synonymous_variant	pks3	ML1229	CDS	4005G>T	Thr1335Thr		G	G	G	G	G	G	G	G	G	G	G	G	G	G	G	G	G	G	G	G	G	G	G	G	G	G	G	G	G	G	G	G	G	G	G	G	G	G	G	G
1459453	C	T	stop_gained	pks3	ML1229	CDS	5155C>T	Gln1719*		C	C	C	C	C	C	C	C	C	C	C	C	C	C	C	C	C	C	C	C	C	C	C	C	C	C	C	C	C	C	C	-	-	C	C	C	C	C	C	C
1459878	C	T	synonymous_variant	pks3	ML1229	CDS	5580C>T	Val1860Val		C	C	C	C	C	C	C	C	C	C	C	C	C	C	C	C	C	C	C	C	C	C	C	C	C	C	C	C	C	C	C	-	-	C	C	C	C	C	C	C
1461258	G	A	missense_variant	papA3	ML1230	CDS	523G>A	Asp175Asn		G	G	G	G	G	G	G	G	G	G	G	G	G	G	G	G	G	G	G	G	G	G	G	G	G	G	G	G	G	G	G	-	-	G	G	G	G	G	G	G
1462261	C	T	missense_variant	mmpL10	ML1231	CDS	29C>T	Ala10Val		C	C	C	C	C	C	C	C	C	C	C	C	C	C	C	C	C	C	C	C	C	C	C	C	C	C	C	C	C	C	C	C	C	C	C	C	C	C	T	T
1464236	C	A	synonymous_variant	mmpL10	ML1231	CDS	2004C>A	Ile668Ile		C	C	C	C	C	C	-	C	C	C	C	C	C	C	C	C	C	C	C	C	C	C	C	C	C	C	C	C	C	C	C	C	-	C	C	C	C	C	C	C
1466041	C	A	synonymous_variant	ML1232	ML1232c	CDS	648G>T	Gly216Gly		C	C	C	C	C	C	-	C	C	C	C	C	C	C	C	C	C	C	C	C	C	C	C	C	C	C	C	C	C	C	C	-	-	C	C	C	C	C	C	C
1469140	C	T	missense_variant	ML1234	ML1234c	CDS	175G>A	Gly59Ser		C	C	C	C	C	C	C	C	C	C	C	C	C	C	C	C	C	C	C	C	C	C	C	C	C	C	C	C	C	C	-	-	-	C	C	C	C	C	C	C
1472366	C	G	non_coding_transcript_exon_variant	pks9	ML1235	pseudogene	1605C>G			C	C	C	C	C	C	C	C	C	C	C	C	C	C	C	C	C	C	C	C	C	C	C	C	C	C	G	C	C	C	-	C	-	C	C	C	C	C	C	C
1473646	T	G	intergenic_region	pks9-pks11	ML1235-ML1236	intergenic_region	1473646T>G			T	T	T	T	T	T	T	T	T	T	T	T	T	T	T	T	T	T	T	T	T	T	-	T	T	T	T	T	T	T	T	T	T	T	T	T	T	T	T	T
1475246	T	C	intergenic_region	ML1237-ML1239	ML1237-ML1239c	intergenic_region	1475246T>C			T	T	T	T	T	T	T	T	T	T	T	T	T	T	T	T	T	T	T	T	T	T	T	T	T	T	T	T	T	T	T	-	-	T	T	T	T	T	T	T
1475671	G	A	non_coding_transcript_exon_variant;non_coding_transcript_exon_variant	ML1239	ML1239c	pseudogene	44C>T;380C>T	;		G	G	G	G	G	G	G	G	A	-	G	G	G	G	G	G	G	G	G	G	G	G	-	G	G	G	G	G	G	G	G	G	-	G	G	G	G	G	G	G
1477107	T	C	missense_variant	ML1241	ML1241	CDS	557T>C	Met186Thr		T	T	T	T	T	T	T	T	T	T	T	T	T	T	T	T	T	T	T	T	T	T	-	T	T	T	T	T	T	T	T	T	-	T	T	T	T	T	T	T
1477620	G	T	intergenic_region	ML1241-ML1242	ML1241-ML1242	intergenic_region	1477620G>T			G	G	G	G	G	G	G	G	G	G	G	G	T	G	G	G	G	G	G	G	G	G	-	G	G	G	G	G	G	G	-	-	G	G	G	G	G	G	G	G
1479960	G	A	non_coding_transcript_exon_variant	ML1242	ML1242	pseudogene	1668G>A			G	G	G	G	G	-	G	G	G	G	G	G	G	G	G	G	G	G	G	G	G	G	G	G	G	G	G	G	G	G	G	G	-	G	G	G	G	G	G	G
1481100	C	T	intergenic_region	ML1242-argW	ML1242-MLP000020	intergenic_region	1481100C>T			C	C	C	C	C	C	C	C	T	-	C	C	C	C	C	C	C	C	C	C	C	C	C	C	C	C	C	C	C	C	C	C	C	C	C	C	C	C	C	C
1481751	C	T	intergenic_region	argW-ML1243	MLP000020-ML1243	intergenic_region	1481751C>T			C	C	C	C	C	C	C	C	C	C	C	C	C	C	C	C	C	C	C	C	C	C	C	C	C	C	C	C	C	C	C	C	C	C	C	C	C	C	C	C
1482581	C	T	missense_variant	ML1243	ML1243	CDS	449C>T	Pro150Leu		C	C	C	C	C	C	C	C	C	C	C	C	C	C	C	C	C	C	C	C	C	C	C	C	C	C	C	C	C	C	C	-	-	C	C	C	C	C	C	C
1482886	G	A	missense_variant	ML1244	ML1244	CDS	70G>A	Gly24Ser		G	G	G	G	G	G	G	G	G	G	G	G	G	G	G	G	G	G	G	G	G	G	G	G	G	G	G	G	G	G	G	G	-	G	G	G	G	G	G	G
1484682	G	A	missense_variant	ML1245	ML1245	CDS	394G>A	Val132Met		G	G	G	G	G	G	G	G	G	G	G	G	G	G	G	G	G	G	G	G	G	G	G	G	G	G	G	G	G	G	G	-	G	G	G	G	G	G	G	G
1485095	G	T	synonymous_variant	ML1245	ML1245	CDS	807G>T	Val269Val		G	G	G	G	G	G	G	G	G	G	G	G	G	G	G	G	G	G	G	G	G	G	G	G	G	G	G	G	G	G	G	G	-	G	G	G	G	G	G	G
1485320	C	T	synonymous_variant	ML1245	ML1245	CDS	1032C>T	Gly344Gly		C	C	C	C	C	C	C	C	C	C	C	C	C	C	C	C	C	C	C	C	C	C	C	C	T	T	T	C	C	C	C	C	-	C	C	C	C	C	C	C
1487737	C	T	synonymous_variant	plsB	ML1246	CDS	1713C>T	Asn571Asn		C	C	C	C	C	C	T	C	C	C	C	C	C	C	C	C	C	C	C	C	C	C	C	C	C	C	C	C	C	C	C	C	-	C	C	C	C	C	C	C
1488923	G	A	non_coding_transcript_exon_variant	ML1247	ML1247	pseudogene	205G>A			G	G	G	G	G	G	G	G	G	G	G	G	G	G	G	G	G	G	G	G	G	G	G	G	G	G	G	G	G	G	G	-	-	G	G	G	G	G	G	G
1491430	G	A	missense_variant	ML1249	ML1249	CDS	532G>A	Glu178Lys		G	G	G	G	G	G	G	G	G	G	G	G	G	G	G	G	G	G	G	G	G	G	G	G	G	G	G	G	G	G	G	-	G	G	G	G	G	G	G	G
1492900	T	C	missense_variant	ML1249	ML1249	CDS	2002T>C	Tyr668His		T	T	T	T	T	T	T	T	T	T	T	T	T	T	T	T	T	T	T	T	T	T	T	T	T	T	T	T	T	T	T	T	-	T	T	T	T	T	T	T
1495083	G	A	synonymous_variant	ML1249	ML1249	CDS	4185G>A	Leu1395Leu		G	G	G	G	G	G	G	G	G	G	G	G	G	G	G	G	G	G	G	G	G	G	G	G	G	G	G	G	G	G	G	G	G	G	G	G	G	G	G	G
1495286	C	T	missense_variant	ML1249	ML1249	CDS	4388C>T	Thr1463Ile		C	C	C	C	C	C	C	C	C	C	C	C	C	C	C	C	C	C	C	C	C	C	C	C	C	C	C	C	C	C	C	C	-	C	C	C	C	C	C	C
1495320	G	A	synonymous_variant	ML1249	ML1249	CDS	4422G>A	Leu1474Leu		G	G	G	G	G	G	G	G	G	G	G	G	G	G	G	G	G	G	G	G	G	G	G	G	G	G	G	G	G	G	G	G	-	G	G	G	G	G	G	G
1496564	G	T	non_coding_transcript_exon_variant	ML1251	ML1251	pseudogene	385G>T			G	G	G	G	G	G	G	G	G	G	G	T	G	G	G	G	G	G	G	G	G	G	G	G	G	G	G	G	G	G	-	G	-	G	G	G	G	G	G	G
1497876	G	A	non_coding_transcript_exon_variant	ML1252	ML1252c	pseudogene	258C>T			G	G	G	G	G	G	G	G	G	G	G	G	G	G	G	G	G	G	G	G	G	G	G	G	G	G	G	G	G	G	G	-	-	G	G	G	G	G	G	G
1499386	T	A	intergenic_region	ML1254-ML1255	ML1254-ML1255	intergenic_region	1499386T>A			T	T	T	T	T	T	T	T	T	T	T	T	T	T	T	T	T	T	T	T	T	T	T	T	T	T	T	T	T	T	T	-	-	T	T	T	T	T	T	T
1501508	G	A	intergenic_region	ML1255-ML1256	ML1255-ML1256c	intergenic_region	1501508G>A			G	G	G	G	G	G	G	G	G	G	G	G	G	G	G	G	G	G	G	G	G	G	G	G	G	G	G	G	G	G	G	G	-	G	G	G	G	G	G	G
1502817	G	A	missense_variant	hisD	ML1257	CDS	521G>A	Gly174Asp		G	G	G	G	-	-	G	G	G	G	G	G	G	G	G	G	G	G	G	G	G	G	-	G	G	G	G	G	G	G	G	G	-	G	G	G	G	G	G	G
1504691	C	T	missense_variant	hisC	ML1258	CDS	1049C>T	Ala350Val		C	C	C	C	C	C	C	C	C	C	C	C	C	C	C	C	C	C	C	C	C	C	C	C	C	C	C	C	C	C	C	-	C	C	C	C	C	C	C	C
1505177	C	T	synonymous_variant	hisB	ML1259	CDS	405C>T	His135His		C	C	C	C	C	C	C	C	C	C	C	C	C	C	C	C	C	C	C	C	C	C	C	C	C	C	C	C	C	C	C	C	C	C	C	C	C	C	C	C
1505487	C	T	missense_variant	hisH	ML1260	CDS	86C>T	Ala29Val		C	C	C	C	-	C	C	C	C	C	C	C	C	C	C	C	C	C	C	C	C	C	C	C	C	C	C	C	C	C	C	-	-	C	C	C	C	C	C	C
1505545	C	T	synonymous_variant	hisH	ML1260	CDS	144C>T	Pro48Pro		C	C	C	C	-	C	C	C	C	C	C	C	C	C	C	C	C	C	C	C	C	C	-	C	C	C	C	C	C	C	-	C	-	C	C	C	C	C	C	C
1509070	G	C	non_coding_transcript_exon_variant	ML1265	ML1265c	pseudogene	53C>G			G	G	G	G	G	G	G	C	G	G	G	G	G	G	G	G	G	G	G	G	G	G	G	G	G	G	G	G	G	G	G	G	-	G	G	G	G	G	G	G
1509131	G	A	intergenic_region	ML1265-ML1266	ML1265c-ML1266c	intergenic_region	1509131G>A			G	G	G	G	G	G	G	G	G	G	G	G	G	G	G	G	G	G	G	G	G	G	G	G	G	G	G	G	G	G	G	G	-	G	G	G	G	G	G	G
1511671	G	T	non_coding_transcript_exon_variant	ML1268	ML1268c	pseudogene	360C>A			G	G	G	G	G	G	G	G	G	G	G	G	G	G	G	G	G	G	G	G	G	G	G	G	G	G	G	G	G	G	G	G	G	G	G	G	G	G	G	G
1512218	C	A	missense_variant	trpE	ML1269	CDS	80C>A	Thr27Asn		C	C	C	C	C	C	C	C	C	C	C	C	C	C	C	C	C	C	C	C	C	C	C	C	C	A	A	C	C	C	-	-	C	C	C	C	C	C	C	C
1512744	G	A	missense_variant	trpE	ML1269	CDS	606G>A	Met202Ile		G	G	G	G	G	G	G	G	G	G	G	G	G	G	G	G	G	G	G	G	G	G	G	G	G	G	G	G	G	G	G	G	-	G	G	G	G	G	G	G
1512793	C	T	missense_variant	trpE	ML1269	CDS	655C>T	Arg219Trp		C	C	C	C	-	-	C	C	C	C	C	C	C	C	C	C	C	C	C	C	C	C	C	C	C	C	C	C	C	C	C	-	-	C	C	-	C	C	C	C
1513284	C	T	synonymous_variant	trpE	ML1269	CDS	1146C>T	His382His		C	C	C	C	C	C	C	C	C	C	C	C	T	T	T	C	C	C	C	C	C	C	C	C	C	C	C	C	C	C	C	-	-	C	C	C	C	C	C	C
1513544	C	T	missense_variant	trpE	ML1269	CDS	1406C>T	Ala469Val		C	C	C	C	C	C	C	C	C	C	C	C	C	C	C	C	C	C	C	C	C	C	C	C	C	C	C	C	C	C	C	-	-	C	C	C	C	C	C	C
1513780	C	T	missense_variant	ML1270	ML1270	CDS	56C>T	Ala19Val		C	T	C	C	C	-	C	C	C	C	C	C	C	C	C	C	C	C	C	C	C	C	C	C	C	C	C	C	C	C	C	-	-	C	C	C	C	C	C	C
1513803	G	A	missense_variant	ML1270	ML1270	CDS	79G>A	Ala27Thr		G	G	G	G	G	G	G	G	G	G	G	G	G	G	G	G	G	G	G	G	G	G	G	G	G	G	G	G	G	G	G	G	-	G	G	G	G	G	G	G
1514160	G	T	missense_variant	ML1270	ML1270	CDS	436G>T	Gly146Trp		G	G	G	G	G	G	G	T	G	G	G	G	G	G	G	G	G	G	G	G	G	G	G	G	G	G	G	G	G	G	-	G	-	G	G	G	G	G	G	G
1514223	C	T	stop_gained	ML1270	ML1270	CDS	499C>T	Gln167*		C	C	C	C	C	C	C	C	C	C	C	C	C	C	C	C	C	C	C	C	C	C	C	C	C	C	C	C	C	C	C	-	-	C	C	C	C	C	C	C
1515860	C	T	missense_variant	trpB	ML1272	CDS	479C>T	Thr160Ile		C	C	C	C	C	C	C	C	C	C	C	C	C	C	C	C	C	C	C	C	C	C	C	C	C	C	C	C	C	C	C	C	-	C	C	C	C	C	C	C
1519111	G	A	intergenic_region	ML1275-ML1276	ML1275-ML1276	intergenic_region	1519111G>A			G	G	G	G	G	G	G	G	G	G	G	G	G	G	G	G	G	G	G	G	G	G	G	G	G	G	G	G	G	G	G	G	-	G	G	G	G	G	G	G
1521064	G	A	missense_variant	pykA	ML1277	CDS	1324G>A	Gly442Ser		G	G	G	G	G	G	G	G	G	G	G	G	G	G	G	G	G	G	G	G	G	G	G	G	G	G	G	G	G	G	G	G	-	G	G	G	G	G	G	G
1522161	C	G	intergenic_region	tesB-ML1279	ML1278-ML1279	intergenic_region	1522161C>G			C	C	C	C	C	C	C	C	C	C	C	C	C	C	C	C	C	C	C	G	G	C	C	C	C	C	C	C	C	C	C	C	C	C	C	C	C	C	C	C
1522513	C	T	non_coding_transcript_exon_variant	ML1279	ML1279	pseudogene	185C>T			C	C	C	C	C	C	C	C	C	C	C	C	C	C	C	C	C	C	C	C	C	C	C	C	C	C	C	C	C	C	C	C	C	C	C	C	C	C	C	C
1523534	C	T	non_coding_transcript_exon_variant	ML1279	ML1279	pseudogene	1206C>T			C	C	C	C	C	C	-	T	C	C	C	C	C	C	C	C	C	C	C	C	C	C	C	C	C	C	C	C	C	C	C	C	-	C	C	C	C	C	C	C
1523629	C	T	intergenic_region	ML1279-ML1280	ML1279-ML1280	intergenic_region	1523629C>T			C	C	C	C	C	C	C	C	C	C	C	C	C	C	C	C	C	C	C	C	C	C	C	C	C	C	C	C	C	C	C	-	C	C	C	C	C	C	C	C
1524667	C	T	non_coding_transcript_exon_variant	cydC	ML1281c	pseudogene	1363G>A			C	C	C	C	C	C	C	C	C	C	C	C	C	C	C	C	C	C	C	C	C	C	-	C	C	C	C	C	C	C	C	C	C	C	C	C	C	C	C	C
1524866	A	G	non_coding_transcript_exon_variant	cydC	ML1281c	pseudogene	1164T>C		2H	A	A	A	A	A	A	A	A	A	A	A	A	A	A	A	A	A	A	A	A	A	A	A	A	A	A	A	A	A	A	A	A	-	A	A	A	G	G	G	G
1526442	G	C	non_coding_transcript_exon_variant	cydD	ML1282c	pseudogene	1228C>G			G	G	G	G	G	-	G	G	G	G	G	G	G	G	G	G	G	G	G	G	G	G	G	G	G	G	G	G	G	G	G	G	G	G	G	G	G	G	G	G
1526811	T	C	non_coding_transcript_exon_variant	cydD	ML1282c	pseudogene	859A>G			T	T	T	T	T	T	T	T	T	T	T	T	T	T	T	T	T	T	T	T	T	T	T	T	T	T	T	T	T	T	T	-	-	T	T	T	T	T	T	T
1527043	A	T	non_coding_transcript_exon_variant	cydD	ML1282c	pseudogene	627T>A			A	A	A	A	A	A	A	A	A	A	A	A	A	A	A	A	A	T	A	A	A	A	A	A	A	A	A	A	A	A	A	A	-	A	A	A	A	A	A	A
1527053	G	C	non_coding_transcript_exon_variant	cydD	ML1282c	pseudogene	617C>G			G	G	G	G	G	G	G	G	G	G	G	G	G	G	G	G	G	G	G	G	G	G	G	G	G	G	G	G	G	G	G	G	G	G	G	G	G	G	G	G
1529088	A	G	non_coding_transcript_exon_variant	appC	ML1284c	pseudogene	1044T>C			A	G	G	G	G	G	G	G	G	G	G	G	G	G	G	G	G	G	G	G	G	G	G	G	G	G	G	G	G	G	G	-	-	G	G	G	G	G	G	G
1530418	C	T	splice_region_variant&non_coding_transcript_exon_variant	ML1285	ML1285c	pseudogene	955G>A			C	C	C	C	C	C	C	C	C	C	C	C	C	C	C	C	C	T	C	C	C	C	C	C	C	C	C	C	C	C	C	C	C	C	C	C	C	C	C	C
1530446	G	A	non_coding_transcript_exon_variant	ML1285	ML1285c	pseudogene	927C>T			G	G	G	G	G	G	G	G	G	G	G	G	G	G	G	G	G	G	G	G	G	G	G	G	G	G	G	G	G	G	G	G	G	G	G	G	G	G	G	G
1530718	A	G	non_coding_transcript_exon_variant	ML1285	ML1285c	pseudogene	655T>C		3K-0	A	A	A	A	A	A	A	A	A	-	A	A	A	A	A	A	A	A	A	A	A	A	A	A	A	A	A	A	A	A	A	-	-	A	A	A	A	A	A	A
1532011	G	A	missense_variant	ML1286	ML1286	CDS	145G>A	Glu49Lys		G	G	G	G	G	G	-	G	G	G	G	G	G	G	G	A	A	G	G	G	G	G	G	G	G	G	G	G	G	G	G	G	G	G	G	G	G	G	G	G
1532074	C	T	missense_variant	ML1286	ML1286	CDS	208C>T	Arg70Cys		C	C	C	C	C	C	C	C	C	C	C	C	C	C	C	C	C	C	C	C	C	C	C	C	C	C	C	C	C	C	-	C	-	C	C	C	C	C	C	C
1532258	G	A	missense_variant	ML1286	ML1286	CDS	392G>A	Arg131Gln	3K-1	G	G	G	G	G	G	G	G	G	G	G	G	G	G	G	G	G	G	G	G	G	G	G	G	G	G	G	G	G	G	-	-	-	G	G	G	G	G	G	G
1532344	G	T	missense_variant	ML1286	ML1286	CDS	478G>T	Gly160Cys		G	G	G	G	G	G	G	G	G	G	G	G	G	G	G	G	G	G	G	G	G	G	G	G	G	G	G	G	G	G	-	G	-	G	G	G	G	G	G	G
1533280	G	A	non_coding_transcript_exon_variant	ML1287	ML1287c	pseudogene	478C>T			G	G	G	G	G	G	G	G	G	G	G	G	G	G	G	G	G	G	G	G	G	G	G	G	G	G	G	G	G	G	G	G	-	G	G	G	G	G	G	G
1536055	G	A	intergenic_region	leuU-ML1288	MLP000022-ML1288	intergenic_region	1536055G>A			G	G	G	G	G	G	G	G	G	G	G	G	G	G	G	G	G	G	G	G	G	G	G	G	G	G	G	G	G	G	G	-	G	G	G	G	G	G	G	G
1537025	A	T	missense_variant	ML1288	ML1288	CDS	877A>T	Ile293Phe		A	A	A	A	A	A	A	A	A	A	A	A	A	A	A	A	A	A	A	A	A	A	A	A	A	A	A	A	A	A	A	A	-	A	A	A	A	A	A	A
1538575	A	G	non_coding_transcript_exon_variant	ML1290	ML1290	pseudogene	362A>G			A	A	A	A	A	A	A	A	A	A	A	A	A	A	A	A	A	A	A	A	A	A	A	A	A	A	A	A	A	A	A	A	A	A	A	A	A	A	A	A
1541444	C	T	intergenic_region	ML1292-pyrD	ML1292c-ML1293c	intergenic_region	1541444C>T			C	C	C	C	C	C	C	C	C	C	C	C	C	C	C	C	C	C	C	C	C	C	C	C	C	C	C	C	C	C	C	-	-	C	C	C	C	C	T	T
1541833	A	G	intergenic_region	ML1292-pyrD	ML1292c-ML1293c	intergenic_region	1541833A>G			A	A	A	A	A	A	A	A	A	A	A	A	A	A	A	A	A	A	A	A	A	A	A	A	A	A	A	A	A	A	A	A	A	A	A	A	A	A	A	A
1547467	G	A	synonymous_variant	ML1298	ML1298	CDS	507G>A	Leu169Leu		G	G	G	G	G	G	G	G	G	G	G	G	G	G	G	G	G	G	G	G	G	G	G	G	G	G	G	G	G	G	G	G	-	G	G	G	G	G	G	G
1548554	G	A	missense_variant	ML1300	ML1300	CDS	163G>A	Gly55Ser		G	G	G	G	G	G	G	G	G	G	G	G	G	G	G	G	G	G	G	G	G	G	G	G	G	G	G	G	G	G	G	G	G	G	G	G	G	G	G	G
1548639	G	A	missense_variant	ML1300	ML1300	CDS	248G>A	Gly83Asp		G	G	G	G	G	G	G	G	G	G	G	G	G	G	G	G	G	G	G	G	G	G	G	G	G	G	G	G	G	G	G	-	-	G	G	G	G	G	G	G
1548641	C	T	missense_variant	ML1300	ML1300	CDS	250C>T	Pro84Ser		C	C	C	C	C	C	-	C	C	C	C	C	C	C	C	C	C	C	C	C	C	C	C	C	C	C	C	C	C	C	C	-	-	C	C	C	C	C	C	C
1548866	G	A	missense_variant	ML1300	ML1300	CDS	475G>A	Asp159Asn		G	G	G	G	G	G	-	G	G	G	G	G	G	G	G	-	G	G	G	-	-	G	-	G	-	G	G	-	-	G	G	-	-	G	G	G	-	-	G	G
1549043	C	T	missense_variant	ML1300	ML1300	CDS	652C>T	Pro218Ser		C	C	C	C	C	C	C	C	C	C	C	C	C	C	C	C	C	C	C	C	C	C	C	C	C	C	C	C	C	C	-	-	-	C	C	C	C	C	C	C
1549135	G	C	missense_variant	ML1300	ML1300	CDS	744G>C	Met248Ile		G	G	G	G	G	G	G	G	G	G	G	G	G	G	G	G	G	G	G	G	G	G	G	G	G	G	G	G	G	G	G	-	-	G	G	G	G	G	G	G
1549169	C	T	missense_variant	ML1300	ML1300	CDS	778C>T	Pro260Ser		C	C	C	C	C	C	-	C	C	C	C	C	C	C	C	C	C	C	C	C	C	C	C	C	C	C	C	C	C	C	C	-	-	C	C	C	C	C	C	C
1549170	C	T	missense_variant	ML1300	ML1300	CDS	779C>T	Pro260Leu	2H	C	C	C	C	C	C	-	C	C	C	C	C	C	C	C	C	C	C	C	C	C	C	C	C	C	C	C	C	C	C	C	-	-	C	C	C	T	T	T	T
1549232	A	C	missense_variant	ML1301	ML1301	CDS	14A>C	Asp5Ala		A	A	A	A	A	A	A	A	A	A	A	A	A	A	A	A	A	A	A	A	A	A	A	A	A	A	A	A	A	A	A	A	A	A	A	A	A	A	A	A
1550809	C	T	missense_variant	cysS2	ML1302	CDS	580C>T	Pro194Ser	2H	C	C	C	C	-	-	C	C	C	C	C	C	C	C	C	C	C	C	C	C	C	C	C	C	C	C	C	-	C	C	C	-	-	C	C	C	T	T	T	T
1552528	G	T	synonymous_variant	ansP1	ML1304c	CDS	1488C>A	Ser496Ser		G	G	G	G	G	G	G	G	G	G	G	G	G	G	G	G	G	G	G	G	G	G	G	G	G	G	G	G	G	G	G	G	G	G	G	G	G	G	G	G
1552530	A	G	missense_variant	ansP1	ML1304c	CDS	1486T>C	Ser496Pro		A	A	A	A	A	A	A	A	A	A	A	A	A	A	A	A	A	A	A	A	A	A	A	A	A	A	A	A	A	A	A	A	A	A	A	A	A	A	A	A
1552533	T	G	missense_variant	ansP1	ML1304c	CDS	1483A>C	Lys495Gln		T	T	T	T	T	T	T	T	T	T	T	T	T	T	T	T	T	T	T	T	T	T	T	T	T	T	T	T	T	T	T	T	-	T	T	T	T	T	T	T
1554200	G	T	missense_variant	ansP2	ML1305c	CDS	1483C>A	Gln495Lys		G	G	G	G	G	G	-	G	G	G	G	G	G	G	G	G	G	G	G	G	G	G	G	G	G	G	G	G	G	G	-	G	G	G	G	G	T	T	G	G
1555969	G	T	missense_variant	ML1306	ML1306c	CDS	675C>A	Asp225Glu		G	G	G	G	G	G	G	G	G	G	G	G	G	G	G	G	G	G	G	G	G	G	G	G	G	G	G	G	G	G	G	G	G	G	G	G	G	G	G	G
1556439	G	A	missense_variant	ML1306	ML1306c	CDS	205C>T	Arg69Cys		G	G	G	G	G	G	G	G	G	G	G	G	G	G	G	G	G	A	G	G	G	G	G	G	G	G	G	G	G	G	G	-	-	G	G	G	G	G	G	G
1558579	C	T	missense_variant	metH	ML1307	CDS	1729C>T	His577Tyr		C	C	C	C	C	C	C	C	C	C	C	C	C	C	C	C	C	C	C	C	C	C	C	C	C	C	C	C	C	C	-	C	C	C	C	C	C	C	C	C
1559856	G	T	synonymous_variant	metH	ML1307	CDS	3006G>T	Ala1002Ala		G	G	G	G	G	G	G	G	G	G	G	G	G	G	G	G	G	G	G	G	G	G	G	G	G	G	G	G	G	G	-	-	-	G	G	G	G	G	G	G
1561250	C	T	non_coding_transcript_exon_variant	PPE	ML1308c	pseudogene	307G>A			C	C	C	C	C	C	C	C	C	C	C	C	C	C	C	C	C	C	C	C	C	C	C	C	C	C	C	C	C	C	C	C	-	C	C	C	C	C	C	C
1562495	C	G	synonymous_variant	hisG	ML1310	CDS	252C>G	Arg84Arg		C	C	C	C	C	G	C	C	C	C	C	C	C	C	C	C	C	C	C	C	C	C	-	C	C	C	C	C	C	C	C	C	-	C	C	C	C	C	C	C
1563171	C	T	intergenic_region	hisG-ML1311	ML1310-ML1311	intergenic_region	1563171C>T			C	C	C	C	C	C	C	C	C	C	C	C	C	C	C	C	C	C	C	C	C	C	C	C	C	C	C	C	C	C	-	C	C	C	C	C	C	C	C	C
1563310	G	A	intergenic_region	hisG-ML1311	ML1310-ML1311	intergenic_region	1563310G>A			G	G	G	G	G	G	G	G	G	A	G	G	G	G	G	G	G	G	G	G	G	G	G	G	G	G	G	G	G	G	G	G	-	G	G	G	G	G	G	G
1565157	G	T	missense_variant	ML1312	ML1312c	CDS	881C>A	Ala294Asp		G	G	G	G	G	G	G	G	G	G	G	G	G	G	G	G	G	G	G	G	G	G	G	G	G	G	G	G	G	G	G	G	-	G	G	G	G	G	G	G
1566431	G	A	synonymous_variant	ML1313	ML1313	CDS	321G>A	Gly107Gly		G	G	G	G	G	G	G	G	G	G	G	G	G	G	G	G	G	G	G	G	G	G	-	G	G	G	G	G	G	G	-	-	-	G	G	G	G	G	G	G
1567904	G	T	missense_variant	ML1315	ML1315c	CDS	53C>A	Thr18Asn		G	G	G	G	G	G	G	G	G	G	G	G	G	T	G	G	G	G	G	G	G	G	G	G	G	G	G	G	G	G	G	G	G	G	G	G	G	G	G	G
1569043	C	T	missense_variant	ML1316	ML1316	CDS	800C>T	Ala267Val		C	C	C	C	C	C	C	C	C	C	C	C	C	C	C	C	C	C	C	C	C	C	-	C	C	C	C	C	C	C	C	C	-	C	C	C	C	C	C	C
1569201	G	A	missense_variant	ML1316	ML1316	CDS	958G>A	Asp320Asn		G	G	G	G	G	G	G	A	G	G	G	G	G	G	G	G	G	G	G	G	G	G	-	G	G	G	G	G	G	G	G	-	-	G	G	G	G	G	G	G
1571622	G	A	intergenic_region	ML1318-ML1319	ML1318c-ML1319	intergenic_region	1571622G>A			G	G	G	G	G	G	G	G	G	G	G	G	A	G	G	G	G	G	G	G	G	G	G	G	G	G	G	G	G	G	G	-	G	G	G	G	G	G	G	G
1572227	C	T	non_coding_transcript_exon_variant	ML1319	ML1319	pseudogene	550C>T			C	C	C	C	C	C	C	C	C	C	C	C	C	C	C	C	C	C	C	T	T	T	T	T	T	T	T	C	C	C	C	C	C	C	C	C	C	C	C	C
1573882	C	T	intergenic_region	ML1319-ML1320	ML1319-ML1320	intergenic_region	1573882C>T			C	C	C	C	C	C	C	C	C	C	C	C	C	C	C	C	C	T	C	C	C	C	C	C	C	C	C	C	C	C	-	-	-	C	C	C	C	C	C	C
1574649	G	A	missense_variant	ML1320	ML1320	CDS	733G>A	Val245Ile		G	G	G	G	G	G	G	G	G	G	G	G	G	G	G	G	G	G	G	G	G	G	G	G	A	G	G	G	G	G	G	-	-	G	G	G	G	G	G	G
1575600	C	T	synonymous_variant	ML1321	ML1321	CDS	108C>T	Asp36Asp	4	C	C	C	C	C	C	-	C	C	C	C	C	C	C	C	C	C	C	C	C	C	C	-	C	C	C	C	-	C	C	C	C	C	C	C	C	C	C	C	C
1577024	G	A	missense_variant	prcA	ML1323	CDS	472G>A	Gly158Ser		G	G	G	G	G	G	G	G	G	G	G	G	G	G	G	G	G	G	G	G	G	G	G	G	G	G	G	G	G	G	G	G	G	G	G	G	G	G	G	G
1577852	G	A	non_coding_transcript_exon_variant	ML1325	ML1325	pseudogene	112G>A			G	G	G	G	G	G	G	G	G	G	G	G	G	G	G	G	G	G	G	G	G	G	G	G	G	G	G	G	G	G	G	G	G	G	G	G	G	G	G	G
1577902	G	T	non_coding_transcript_exon_variant	ML1325	ML1325	pseudogene	162G>T			G	G	G	G	G	G	G	G	G	G	G	G	G	G	G	G	G	G	G	G	G	G	G	G	G	G	G	G	G	G	G	G	G	G	G	G	G	G	G	G
1579019	G	A	non_coding_transcript_exon_variant	ML1327	ML1327c	pseudogene	619C>T			G	G	G	G	G	G	G	G	G	G	G	G	G	G	G	G	G	G	G	G	G	G	-	G	G	G	G	G	G	G	G	G	-	G	G	G	G	G	G	G
1579036	T	C	non_coding_transcript_exon_variant	ML1327	ML1327c	pseudogene	602A>G			T	T	T	T	T	T	T	T	T	T	T	T	T	T	T	T	T	T	T	T	T	T	-	T	T	T	T	T	T	T	T	T	-	T	T	T	T	T	T	T
1579109	T	G	non_coding_transcript_exon_variant	ML1327	ML1327c	pseudogene	529A>C		1A	T	T	T	T	T	G	G	G	G	G	G	G	G	G	G	G	G	G	G	G	G	G	G	G	G	G	G	G	G	G	G	G	-	G	G	G	G	G	G	G
1579426	C	T	non_coding_transcript_exon_variant	ML1327	ML1327c	pseudogene	212G>A			C	C	C	C	C	C	C	C	C	C	C	C	C	C	C	C	C	C	C	C	C	C	C	C	C	C	C	C	C	C	C	C	-	C	C	C	C	C	C	C
1579993	G	T	missense_variant	ML1328	ML1328	CDS	193G>T	Ala65Ser		G	G	G	G	G	G	G	G	G	G	G	G	G	G	G	G	G	G	G	G	G	G	G	G	G	G	G	G	G	G	G	-	-	G	G	G	G	G	G	G
1580884	C	T	missense_variant	ML1328	ML1328	CDS	1084C>T	Arg362Cys		C	C	C	C	C	C	C	C	C	C	C	C	C	C	C	C	C	C	C	C	C	C	C	C	C	C	C	C	C	C	C	-	-	C	C	C	C	C	C	C
1584133	G	C	missense_variant	ML1332	ML1332	CDS	524G>C	Gly175Ala		G	G	G	G	G	G	G	G	G	G	G	G	G	G	G	G	G	G	G	G	G	G	G	G	G	G	G	G	G	G	G	G	G	G	G	G	G	G	G	G
1584226	T	C	missense_variant	ML1332	ML1332	CDS	617T>C	Ile206Thr		T	T	T	T	T	T	T	T	T	T	T	T	T	T	T	T	T	T	T	T	T	T	T	T	T	T	T	T	T	T	T	T	T	T	T	T	T	T	T	T
1584281	G	T	synonymous_variant	ML1332	ML1332	CDS	672G>T	Ser224Ser		G	G	G	G	G	G	G	G	G	G	G	G	G	G	G	G	G	G	G	G	G	G	G	G	G	G	G	G	G	G	G	G	G	G	G	G	G	G	G	G
1585800	A	G	missense_variant	helY	ML1333	CDS	1306A>G	Thr436Ala		A	A	A	A	A	A	A	A	A	A	A	A	A	A	A	A	A	A	A	A	A	A	A	A	A	A	A	A	A	A	A	A	-	A	A	A	A	A	A	A
1587096	G	A	missense_variant	helY	ML1333	CDS	2602G>A	Gly868Ser		G	G	G	G	G	G	G	G	G	G	G	G	G	G	G	G	G	G	G	G	G	G	G	G	G	G	G	G	G	G	G	G	-	G	G	G	G	G	G	G
1587643	T	C	missense_variant	ML1334	ML1334	CDS	322T>C	Ser108Pro		T	T	T	T	T	T	-	T	T	T	T	T	T	T	T	T	T	T	T	T	T	T	-	T	T	T	T	T	T	T	-	-	-	-	T	T	T	T	T	T
1587661	C	T	missense_variant	ML1334	ML1334	CDS	340C>T	Pro114Ser		C	C	C	C	-	-	-	C	C	-	C	C	C	C	C	C	C	C	C	C	C	C	-	C	C	C	C	C	C	C	-	-	-	C	C	-	C	C	C	C
1587676	G	T	missense_variant	ML1334	ML1334	CDS	355G>T	Gly119Cys		G	G	G	G	-	-	-	G	G	G	G	G	G	G	G	G	G	G	G	G	G	G	-	G	G	G	G	G	G	G	-	-	-	-	G	-	G	G	G	G
1587710	A	C	missense_variant	ML1334	ML1334	CDS	389A>C	Tyr130Ser		A	A	A	A	-	-	-	A	A	A	A	A	A	-	-	A	A	A	A	A	A	A	-	A	A	A	A	A	A	A	-	-	-	A	A	-	A	A	A	A
1587715	C	T	missense_variant	ML1334	ML1334	CDS	394C>T	Pro132Ser		C	C	C	C	-	-	-	C	C	C	C	C	C	C	C	C	C	C	C	C	C	T	-	C	C	C	C	C	C	C	-	-	-	C	C	-	C	C	C	C
1587950	T	C	missense_variant	ML1334	ML1334	CDS	629T>C	Val210Ala		T	T	T	T	T	T	T	T	T	T	T	T	T	T	T	T	T	T	T	T	T	T	T	T	T	T	T	T	T	T	-	T	T	T	T	T	T	T	T	T
1588112	G	C	missense_variant	ML1334	ML1334	CDS	791G>C	Gly264Ala		G	G	G	G	G	-	G	G	G	G	G	G	G	G	G	G	G	G	G	G	G	G	G	G	G	G	G	G	G	G	G	G	-	G	G	G	G	G	G	G
1589405	G	A	non_coding_transcript_exon_variant	pepE	ML1336	pseudogene	134G>A			G	G	G	G	G	G	G	G	G	G	G	G	G	G	G	G	G	G	A	G	G	G	G	G	G	G	G	G	G	G	G	-	G	G	G	G	G	G	G	G
1589513	C	T	non_coding_transcript_exon_variant	pepE	ML1336	pseudogene	242C>T			C	C	C	C	C	C	C	C	C	C	C	C	C	C	C	C	C	C	C	C	C	C	C	C	C	C	C	C	C	C	C	-	-	C	C	C	C	T	C	C
1591062	C	T	intergenic_region	pepE-ML1337	ML1336-ML1337c	intergenic_region	1591062C>T			C	C	C	C	C	C	C	C	C	C	C	C	C	C	C	C	C	C	C	C	C	C	-	C	C	C	C	C	C	C	C	C	-	C	C	C	C	C	C	C
1592706	C	T	intergenic_region	pepE-ML1337	ML1336-ML1337c	intergenic_region	1592706C>T			C	C	C	C	C	C	C	C	C	C	C	C	C	C	C	C	C	C	C	C	C	C	-	C	C	C	C	C	C	C	C	C	-	C	C	C	C	C	C	C
1592790	G	A	intergenic_region	pepE-ML1337	ML1336-ML1337c	intergenic_region	1592790G>A			G	G	G	G	G	G	G	G	G	G	G	G	G	G	G	G	G	G	G	G	G	G	G	G	G	G	G	G	G	G	-	-	-	G	G	G	G	G	G	G
1592965	T	C	intergenic_region	pepE-ML1337	ML1336-ML1337c	intergenic_region	1592965T>C			T	T	T	T	T	T	T	T	T	T	T	T	T	T	T	T	T	T	T	T	T	C	T	T	T	T	T	T	T	T	T	T	T	T	T	T	T	T	T	T
1597680	G	A	missense_variant	ML1339	ML1339c	CDS	689C>T	Ser230Phe		G	G	G	G	G	G	G	G	G	G	G	G	G	G	G	G	G	G	G	G	G	G	G	G	G	G	G	G	G	G	G	-	-	G	G	G	G	G	G	G
1598423	C	T	missense_variant	ML1340	ML1340c	CDS	766G>A	Asp256Asn		C	C	C	C	C	C	C	C	C	C	C	C	C	C	C	C	C	C	C	C	C	C	C	C	C	C	C	C	C	C	C	C	-	C	C	C	C	C	C	C
1598483	G	A	missense_variant	ML1340	ML1340c	CDS	706C>T	Arg236Cys		G	G	G	G	G	G	G	G	G	G	G	G	G	G	G	G	G	G	G	G	G	G	G	G	G	G	G	G	G	G	G	-	-	G	G	G	G	G	G	G
1598523	A	C	missense_variant	ML1340	ML1340c	CDS	666T>G	Cys222Trp		A	A	A	A	A	A	A	A	A	A	A	A	A	A	A	A	A	A	A	A	A	A	A	A	A	A	A	A	A	A	A	-	-	A	A	A	A	A	A	A
1598566	A	G	missense_variant	ML1340	ML1340c	CDS	623T>C	Leu208Pro		A	A	A	A	A	A	A	A	A	A	A	A	A	A	A	A	A	A	A	A	A	A	A	A	A	A	A	A	A	A	A	-	-	A	A	A	A	A	A	A
1598740	G	A	missense_variant	ML1340	ML1340c	CDS	449C>T	Pro150Leu		G	G	G	G	G	G	G	G	G	G	G	G	G	G	G	G	G	G	G	G	G	G	G	G	G	G	G	G	G	G	G	-	-	G	G	G	G	G	G	G
1598840	G	A	stop_gained	ML1340	ML1340c	CDS	349C>T	Gln117*		G	G	G	G	G	G	G	G	G	G	G	G	G	G	G	G	G	G	G	G	G	G	G	G	G	G	G	G	G	G	-	-	-	G	G	G	G	G	G	G
1598908	C	T	missense_variant	ML1340	ML1340c	CDS	281G>A	Gly94Asp		C	C	C	C	-	C	C	C	C	C	C	C	C	C	C	C	C	C	C	C	C	C	-	C	C	C	C	C	C	C	C	-	-	C	C	C	C	C	C	C
1598960	C	T	missense_variant	ML1340	ML1340c	CDS	229G>A	Asp77Asn		C	C	C	C	-	C	C	C	C	C	C	C	C	C	C	C	C	C	C	C	C	C	-	C	C	C	C	C	C	C	-	C	-	C	C	C	C	C	C	C
1599002	C	T	missense_variant	ML1340	ML1340c	CDS	187G>A	Ala63Thr		C	C	C	C	C	C	C	C	C	C	C	C	C	C	C	C	C	C	C	C	C	C	C	C	C	C	C	C	C	C	-	-	-	C	C	C	C	C	C	C
1599004	C	T	missense_variant	ML1340	ML1340c	CDS	185G>A	Gly62Asp		C	C	C	C	C	C	C	C	C	C	C	C	C	C	C	C	C	C	C	C	C	C	C	C	C	C	C	C	C	C	C	-	-	C	C	C	C	C	C	C
1599008	C	A	missense_variant	ML1340	ML1340c	CDS	181G>T	Gly61Cys		C	C	C	C	C	C	C	C	C	C	C	C	C	C	C	C	C	C	C	C	C	C	C	C	C	C	C	C	C	C	-	-	-	C	C	C	C	C	C	A
1599016	C	T	missense_variant	ML1340	ML1340c	CDS	173G>A	Ser58Asn		C	C	C	C	C	C	C	C	C	C	C	C	C	C	C	C	C	C	C	C	C	C	C	C	C	C	C	C	C	C	C	-	-	C	C	C	C	C	C	C
1599017	T	G	missense_variant	ML1340	ML1340c	CDS	172A>C	Ser58Arg		T	T	T	T	T	T	T	T	T	T	T	T	T	T	T	T	T	T	T	T	T	T	T	T	T	T	T	T	T	T	T	T	-	T	T	T	T	T	T	T
1599022	A	G	missense_variant	ML1340	ML1340c	CDS	167T>C	Ile56Thr		A	A	A	A	A	A	A	A	A	A	A	A	A	A	A	A	A	A	A	A	A	A	A	A	A	A	A	A	A	A	A	A	-	A	A	A	A	A	A	A
1599380	C	T	non_coding_transcript_exon_variant	ML1341	ML1341	pseudogene	127C>T			C	C	C	C	C	C	-	C	C	C	C	C	C	C	C	C	C	C	C	C	C	C	C	C	C	C	C	C	C	C	C	-	-	C	C	C	C	C	C	C
1600049	A	G	non_coding_transcript_exon_variant	ML1341	ML1341	pseudogene	796A>G			A	A	A	A	A	A	A	A	A	A	A	A	A	A	A	A	A	A	A	G	G	G	G	G	G	G	G	A	A	A	A	-	-	A	A	A	A	A	A	A
1600434	T	G	non_coding_transcript_exon_variant	ML1342	ML1342c	pseudogene	68A>C			T	T	T	T	T	T	T	T	T	T	T	T	T	T	T	T	T	T	T	T	T	T	T	T	T	T	T	T	T	T	T	T	T	T	T	T	T	T	T	T
1601902	C	A	intergenic_region	ML1343-valU	ML1343c-MLP000023	intergenic_region	1601902C>A			C	C	C	C	C	C	C	C	C	-	C	C	C	C	C	C	C	C	C	C	C	C	C	C	C	C	C	C	C	C	C	C	-	C	C	C	C	C	C	C
1602127	A	G	intergenic_region	ML1343-valU	ML1343c-MLP000023	intergenic_region	1602127A>G			A	A	A	A	A	A	A	A	A	A	A	A	A	A	A	A	A	A	A	A	A	A	A	A	A	A	A	A	A	A	A	A	-	A	A	A	A	A	A	A
1602656	C	T	intergenic_region	glyT-valT	MLP000025-MLP000026	intergenic_region	1602656C>T			C	C	C	C	C	C	C	C	C	C	C	C	C	C	C	C	C	C	C	C	C	C	C	C	C	C	C	C	C	C	C	-	-	C	C	C	C	C	C	C
1604320	A	G	non_coding_transcript_exon_variant	ML1345	ML1345	pseudogene	137A>G		2F	A	A	A	A	A	A	A	A	A	A	A	A	A	A	A	A	A	A	A	A	A	A	A	A	A	A	A	-	G	G	G	-	G	G	G	G	A	A	A	A
1604361	C	T	non_coding_transcript_exon_variant	ML1345	ML1345	pseudogene	178C>T			C	C	C	C	C	C	C	C	C	C	C	C	C	C	C	C	C	C	C	C	C	C	-	C	C	C	C	C	C	C	C	-	C	C	C	C	C	C	C	C
1605200	C	T	non_coding_transcript_exon_variant	ML1345	ML1345	pseudogene	1017C>T			C	C	C	C	C	C	C	C	C	C	C	C	C	C	C	C	C	C	C	C	C	C	C	C	C	C	C	C	C	C	C	C	-	C	C	C	C	C	C	C
1605920	A	C	intergenic_region	ML1345-ML1346	ML1345-ML1346	intergenic_region	1605920A>C			A	A	A	A	A	A	A	A	A	A	A	A	A	A	A	A	A	A	A	A	A	A	A	A	A	A	A	A	A	A	-	-	A	A	A	A	A	A	A	A
1605956	G	A	intergenic_region	ML1345-ML1346	ML1345-ML1346	intergenic_region	1605956G>A		1	G	G	G	G	G	G	G	G	G	-	G	G	G	-	G	A	A	A	A	A	A	A	A	A	A	A	A	A	A	A	A	A	A	A	A	A	A	A	A	A
1607255	C	T	synonymous_variant	ML1346	ML1346	CDS	1143C>T	His381His		C	C	C	C	C	C	C	C	C	C	C	C	C	C	C	C	C	C	C	C	C	C	C	C	C	C	C	C	C	C	C	-	-	C	C	C	C	C	C	C
1610660	G	A	intergenic_region	ML1349-ML1350	ML1349c-ML1350c	intergenic_region	1610660G>A			G	G	G	G	G	-	G	G	G	-	G	G	G	G	G	G	G	G	G	G	G	G	G	G	G	G	G	G	G	G	G	-	G	G	G	G	G	G	G	G
1611250	G	A	non_coding_transcript_exon_variant	ML1350	ML1350c	pseudogene	120C>T			G	G	G	G	G	G	G	G	G	G	G	G	G	G	G	G	G	G	G	G	G	G	G	G	G	G	G	G	G	G	G	-	-	G	G	G	G	G	G	G
1612130	G	C	missense_variant	ML1351	ML1351	CDS	611G>C	Ser204Thr		G	G	G	G	G	G	G	G	G	G	G	G	G	G	G	G	G	G	G	G	G	G	G	G	G	G	G	G	G	G	-	-	-	G	G	G	G	G	G	G
1613377	G	C	synonymous_variant	tyrS	ML1352	CDS	1203G>C	Arg401Arg		G	G	G	G	G	G	-	G	G	G	G	G	G	G	G	G	G	G	G	G	G	G	G	G	G	G	G	G	G	G	G	G	G	G	G	G	G	G	G	G
1614069	T	C	non_coding_transcript_exon_variant	ML1353	ML1353c	pseudogene	839A>G		1A	T	T	T	T	T	C	C	C	C	C	C	C	C	C	C	C	C	C	C	C	C	C	C	C	C	C	C	C	C	C	C	C	-	C	C	C	C	C	C	C
1614647	C	A	non_coding_transcript_exon_variant	ML1353	ML1353c	pseudogene	261G>T			C	C	C	C	C	C	C	C	C	C	C	C	C	C	C	C	C	C	C	C	C	C	C	C	C	C	C	C	C	C	C	C	C	C	C	C	C	C	C	C
1616690	G	A	non_coding_transcript_exon_variant	ML1355	ML1355	pseudogene	420G>A			G	G	G	G	G	G	G	G	G	G	G	A	G	G	G	G	G	G	G	G	G	G	G	G	G	G	G	G	G	G	G	G	-	G	G	G	G	G	G	G
1617520	G	T	non_coding_transcript_exon_variant	ML1356	ML1356	pseudogene	632G>T			G	G	G	G	G	G	G	G	G	G	G	G	G	G	G	G	G	G	G	G	G	G	G	G	G	G	G	G	G	G	G	G	G	G	G	G	G	G	G	G
1618096	G	A	missense_variant	ML1357	ML1357	CDS	181G>A	Gly61Ser		G	G	G	G	G	G	G	G	G	G	G	G	G	G	G	G	G	G	G	G	G	G	G	G	G	G	G	G	G	G	G	G	-	G	G	G	G	G	G	G
1618995	G	T	synonymous_variant	ML1359	ML1359	CDS	81G>T	Arg27Arg		G	G	G	G	G	G	G	G	G	G	G	G	G	G	G	G	G	G	G	G	G	G	G	G	G	G	G	G	G	G	G	G	-	G	G	G	G	G	G	G
1619055	G	T	synonymous_variant	ML1359	ML1359	CDS	141G>T	Ala47Ala		G	G	G	G	G	G	G	G	T	G	G	G	G	G	G	G	G	G	G	G	G	G	G	G	G	G	G	G	G	G	G	G	G	G	G	G	G	G	G	G
1619071	C	T	synonymous_variant	ML1359	ML1359	CDS	157C>T	Leu53Leu		C	C	C	C	C	C	C	T	C	C	C	C	C	C	C	C	C	C	C	C	C	C	C	C	C	C	C	C	C	C	C	C	C	C	C	C	C	C	C	C
1620063	G	A	missense_variant	recN	ML1360	CDS	190G>A	Val64Ile		G	G	G	G	G	G	G	G	G	G	G	G	G	G	G	G	G	G	G	G	G	G	G	G	G	G	G	G	G	G	G	-	-	G	G	G	G	G	G	G
1624427	C	T	synonymous_variant	pyrG	ML1363	CDS	276C>T	Gly92Gly		C	C	C	C	C	C	C	C	C	C	C	C	T	T	T	C	C	C	C	C	C	C	C	C	C	C	C	C	C	C	C	C	-	C	C	C	C	C	C	C
1625032	G	A	missense_variant	pyrG	ML1363	CDS	881G>A	Arg294His		G	G	G	G	G	G	G	G	G	G	G	G	G	G	G	G	G	G	G	G	G	G	G	G	G	G	G	G	G	G	G	G	G	G	G	G	G	G	G	G
1625045	T	G	synonymous_variant	pyrG	ML1363	CDS	894T>G	Pro298Pro		T	G	G	G	G	G	G	G	G	G	G	G	G	G	G	G	G	G	G	G	G	G	G	G	G	G	G	G	G	G	G	-	G	G	G	G	G	G	G	G
1626828	C	T	synonymous_variant	ML1365	ML1365	CDS	291C>T	Val97Val		C	C	C	C	C	C	C	C	C	C	C	C	C	C	C	C	C	C	C	C	C	C	C	C	C	C	C	C	C	C	C	C	-	C	C	C	C	C	C	C
1628936	C	T	synonymous_variant	ML1368	ML1368	CDS	48C>T	Thr16Thr		C	C	C	C	C	C	-	C	C	C	C	C	C	C	C	C	C	C	C	C	C	C	C	C	C	C	C	C	C	C	C	C	C	C	C	-	C	C	C	C
1630453	G	A	missense_variant	ML1370	ML1370	CDS	19G>A	Asp7Asn		G	G	G	G	G	G	G	G	G	G	G	G	G	G	G	G	G	G	G	G	G	G	G	G	G	G	G	G	G	G	G	G	G	G	G	G	G	G	G	G
1630518	T	C	synonymous_variant	ML1370	ML1370	CDS	84T>C	Ile28Ile		T	T	T	T	T	T	T	T	T	T	T	T	T	T	T	T	T	T	T	T	T	T	T	T	T	T	T	T	T	T	-	-	T	T	T	T	T	T	T	T
1630725	C	T	synonymous_variant	ML1370	ML1370	CDS	291C>T	Gly97Gly		C	C	C	C	C	C	C	C	C	C	C	C	C	C	C	C	C	C	C	C	C	C	C	C	C	C	C	C	C	C	C	-	-	C	C	C	C	C	C	C
1631178	C	T	synonymous_variant	ML1370	ML1370	CDS	744C>T	Ile248Ile		C	C	C	C	C	C	C	C	C	C	C	C	C	C	C	C	C	C	C	C	C	C	C	C	C	C	C	C	C	C	C	C	-	C	C	C	C	C	C	C
1633391	G	A	non_coding_transcript_exon_variant	ML1373	ML1373c	pseudogene	1044C>T			G	G	G	G	G	A	G	G	G	G	G	G	G	G	G	G	G	G	G	G	G	G	G	G	G	G	G	G	G	G	G	G	-	G	G	G	G	G	G	G
1634769	G	A	intergenic_region	ML1373-ML1374	ML1373c-ML1374	intergenic_region	1634769G>A			G	G	G	G	G	G	G	G	G	G	G	G	G	G	G	G	G	G	G	G	G	G	G	G	G	G	G	G	G	G	G	-	G	G	G	G	G	G	G	G
1635769	C	A	non_coding_transcript_exon_variant	ML1374	ML1374	pseudogene	607C>A			C	C	C	C	C	C	C	C	C	C	C	C	C	C	C	C	C	C	C	C	C	C	C	C	C	C	C	C	C	C	C	-	-	C	C	C	A	A	C	C
1635967	G	C	intergenic_region	ML1374-ML1375	ML1374-ML1375	intergenic_region	1635967G>C			G	G	G	G	G	G	G	G	G	G	G	G	G	G	G	G	G	G	G	G	G	G	-	G	G	G	G	G	G	G	-	-	-	G	G	G	G	G	G	G
1635969	G	T	intergenic_region	ML1374-ML1375	ML1374-ML1375	intergenic_region	1635969G>T			G	G	G	G	G	G	G	G	G	G	G	G	G	G	G	G	G	G	G	G	G	G	-	G	G	G	G	G	G	G	-	-	-	G	G	G	G	G	G	G
1636365	C	T	non_coding_transcript_exon_variant	ML1375	ML1375	pseudogene	189C>T			C	C	C	C	C	C	C	C	C	C	C	C	C	C	C	T	C	C	C	C	C	C	C	C	C	C	C	C	C	C	C	C	-	C	C	C	C	C	C	C
1636534	T	A	non_coding_transcript_exon_variant	ML1375	ML1375	pseudogene	358T>A			T	A	T	T	T	T	T	T	T	T	T	T	T	T	T	T	T	T	T	T	T	T	T	T	T	T	T	T	T	T	T	T	-	T	T	T	T	T	T	T
1636666	C	G	non_coding_transcript_exon_variant	ML1375	ML1375	pseudogene	490C>G			C	C	C	C	C	C	C	C	C	C	C	C	C	C	C	C	C	C	C	C	C	C	C	C	C	C	C	C	C	C	C	-	C	C	C	C	C	C	C	C
1637525	T	C	intergenic_region	ML1375-proT	ML1375-MLP000027	intergenic_region	1637525T>C			T	T	T	T	T	T	T	T	T	T	T	T	T	T	T	T	T	T	T	T	T	T	T	T	T	T	T	C	C	T	T	T	T	T	T	T	T	T	T	T
1638724	C	T	intergenic_region	proT-ML1376	MLP000027-ML1376	intergenic_region	1638724C>T			C	C	C	C	C	C	C	C	C	-	C	C	C	C	C	C	C	C	C	C	C	C	C	C	C	C	C	C	C	C	C	C	C	C	C	C	C	C	C	C
1639508	C	A	non_coding_transcript_exon_variant	ML1376	ML1376	pseudogene	9C>A			C	C	C	C	C	C	C	C	C	C	C	C	C	C	C	C	C	C	C	C	C	C	C	C	C	C	C	C	C	C	C	-	C	C	C	C	C	C	C	C
1640098	C	T	non_coding_transcript_exon_variant	ML1376	ML1376	pseudogene	599C>T			C	C	C	C	C	-	C	C	C	C	C	C	C	C	C	C	C	C	C	C	C	C	C	C	C	C	C	C	C	C	C	C	C	C	C	C	C	C	C	C
1642850	C	T	non_coding_transcript_exon_variant	ML1378	ML1378	pseudogene	871C>T			C	C	C	C	C	C	C	C	C	C	C	C	C	C	C	C	C	C	C	C	C	C	C	C	C	C	C	C	C	C	C	C	C	C	C	C	C	C	C	C
1642875	G	T	non_coding_transcript_exon_variant	ML1378	ML1378	pseudogene	896G>T		1	G	G	G	G	G	G	G	G	G	-	G	G	G	-	G	T	T	T	T	T	T	T	T	T	T	T	T	T	T	T	T	T	T	T	T	T	T	T	T	T
1642947	G	A	non_coding_transcript_exon_variant	ML1378	ML1378	pseudogene	968G>A			G	G	G	G	G	G	G	G	G	G	G	G	G	G	G	G	G	G	G	G	G	G	G	G	G	G	G	G	G	G	G	G	G	G	G	G	G	G	G	G
1643162	T	C	non_coding_transcript_exon_variant	ML1378	ML1378	pseudogene	1183T>C			T	T	T	T	T	T	C	C	C	C	C	C	C	C	C	C	C	C	C	C	C	C	C	C	C	C	C	C	C	C	C	C	-	C	C	C	C	C	C	C
1644880	C	A	intergenic_region	ML1379-ML1380	ML1379-ML1380	intergenic_region	1644880C>A			C	C	C	C	C	C	C	C	C	C	C	C	C	C	C	C	C	C	C	C	C	C	C	C	C	C	C	C	C	C	C	C	C	C	C	C	C	C	C	C
1646081	G	T	intergenic_region	ML1380-polA	ML1380-ML1381c	intergenic_region	1646081G>T			G	G	G	G	G	G	G	G	G	G	G	G	G	G	G	G	G	G	G	G	G	G	G	G	G	G	G	G	G	G	G	-	G	G	G	G	G	G	G	G
1646086	C	T	intergenic_region	ML1380-polA	ML1380-ML1381c	intergenic_region	1646086C>T			C	C	C	C	C	C	C	C	C	C	C	C	C	C	C	C	C	C	C	C	C	C	C	C	C	C	C	C	C	C	C	C	C	C	C	C	C	C	C	C
1648776	G	A	missense_variant	polA	ML1381c	CDS	2180C>T	Pro727Leu		G	G	G	G	G	G	G	G	G	G	G	G	G	G	G	G	G	G	G	G	G	G	G	G	G	G	G	G	G	G	G	G	-	G	G	G	G	G	G	G
1649184	G	A	missense_variant	polA	ML1381c	CDS	1772C>T	Ala591Val		G	G	G	G	G	G	G	G	G	G	G	G	G	G	G	G	G	G	G	G	G	G	G	G	G	G	G	G	G	G	G	G	G	G	G	G	G	G	G	G
1650641	G	A	synonymous_variant	polA	ML1381c	CDS	315C>T	Ile105Ile		G	G	G	G	G	G	G	G	G	G	G	G	G	G	G	G	G	G	G	G	G	G	G	G	G	G	G	G	G	G	G	G	-	G	G	G	G	G	G	G
1652968	T	G	missense_variant	rpsA	ML1382	CDS	241T>G	Ser81Ala		T	T	T	T	T	T	T	T	T	T	T	T	T	T	T	T	T	T	T	T	T	T	T	T	T	T	T	T	T	T	-	-	T	T	T	T	T	T	T	T
1654303	C	T	missense_variant	ML1383	ML1383	CDS	104C>T	Ala35Val		C	C	C	C	C	C	C	C	C	C	C	C	C	C	C	C	C	C	C	C	C	C	-	C	C	C	C	C	C	C	C	C	-	C	C	C	C	C	C	C
1655090	T	C	synonymous_variant	ML1383	ML1383	CDS	891T>C	Gly297Gly		T	T	T	T	T	T	T	T	T	T	T	T	T	T	T	T	T	T	T	T	T	T	T	T	T	T	T	T	T	T	T	T	-	T	T	T	T	T	T	T
1655871	C	G	intergenic_region	ML1383-ML1384	ML1383-ML1384	intergenic_region	1655871C>G		2H	C	C	C	C	C	C	C	C	C	C	C	C	C	C	C	C	C	C	C	C	C	C	C	C	C	C	C	C	C	C	C	-	C	C	C	C	G	G	G	G
1657373	G	T	non_coding_transcript_exon_variant	ML1385	ML1385c	pseudogene	1818C>A			G	G	G	G	G	G	G	G	G	G	G	G	G	G	G	G	G	G	G	G	G	G	G	G	G	G	G	G	G	G	G	G	-	G	G	G	G	G	G	G
1661291	C	G	intergenic_region	pknF-uvrB	ML1386-ML1387	intergenic_region	1661291C>G			C	C	C	C	C	C	C	C	C	C	C	C	C	C	C	C	C	C	C	C	C	C	-	C	C	C	C	C	C	C	C	-	-	C	C	C	C	C	C	C
1662501	C	T	synonymous_variant	uvrB	ML1387	CDS	837C>T	Gly279Gly		C	C	C	C	C	-	C	C	C	C	C	C	C	C	C	C	C	C	C	C	C	C	-	C	C	C	C	C	C	C	C	C	-	C	C	C	C	C	C	C
1663586	G	T	missense_variant	uvrB	ML1387	CDS	1922G>T	Gly641Val		G	G	G	T	T	G	G	G	G	G	G	G	G	G	G	G	G	G	G	G	G	G	G	G	G	G	G	G	G	G	-	-	-	G	G	G	G	G	G	G
1665261	C	T	synonymous_variant	ML1389	ML1389c	CDS	1497G>A	Pro499Pro		C	C	C	C	C	C	C	C	C	C	C	C	C	C	C	C	C	C	C	C	C	C	C	C	C	C	C	C	C	C	C	-	-	C	C	C	C	C	C	C
1665902	G	C	missense_variant	ML1389	ML1389c	CDS	856C>G	Pro286Ala	3K-0	G	G	G	G	G	G	-	G	G	-	G	G	G	G	G	G	G	G	G	G	G	G	G	G	G	G	G	G	G	G	G	-	-	G	G	G	G	G	G	G
1666251	G	A	synonymous_variant	ML1389	ML1389c	CDS	507C>T	Leu169Leu		G	G	G	G	G	G	G	A	G	G	G	G	G	G	G	G	G	G	G	G	G	G	G	G	G	G	G	G	G	G	G	-	-	G	G	G	G	G	G	G
1668130	C	T	missense_variant	ML1391	ML1391c	CDS	70G>A	Ala24Thr		C	C	C	C	C	C	C	C	C	C	C	C	C	C	C	C	C	C	C	C	C	C	C	C	C	C	C	C	C	C	-	-	-	C	C	C	C	C	C	C
1668813	C	T	synonymous_variant	uvrA	ML1392	CDS	477C>T	Arg159Arg		C	C	C	C	C	C	C	C	C	C	C	C	C	C	C	C	C	C	C	C	C	C	C	C	C	C	C	C	C	C	C	-	-	C	C	C	C	C	C	C
1671198	G	T	synonymous_variant	uvrA	ML1392	CDS	2862G>T	Gly954Gly		G	G	G	G	G	T	G	G	G	G	G	G	G	G	G	G	G	G	G	G	G	G	G	G	G	G	G	G	G	G	G	G	-	G	G	G	G	G	G	G
1671842	A	C	intergenic_region	uvrA-lysX	ML1392-ML1393c	intergenic_region	1671842A>C			A	A	A	A	A	A	A	A	A	A	A	A	A	A	A	A	A	A	A	A	A	A	A	A	A	A	A	A	A	A	-	-	A	A	A	A	A	A	A	A
1672212	G	A	missense_variant	lysX	ML1393c	CDS	2831C>T	Pro944Leu		G	G	G	G	G	G	G	G	G	G	G	G	G	G	G	G	G	G	G	G	G	G	G	G	G	G	G	G	G	G	G	G	G	G	G	G	G	G	G	G
1674957	A	G	missense_variant	lysX	ML1393c	CDS	86T>C	Val29Ala		A	A	A	A	A	A	A	A	A	A	A	A	A	A	A	A	A	A	A	A	A	A	-	A	A	A	A	A	A	A	A	A	A	A	A	A	A	A	A	A
1676111	C	T	missense_variant	InfC	ML1394	CDS	305C>T	Thr102Ile		C	C	C	C	C	C	C	C	C	C	C	C	C	C	C	C	C	C	C	C	C	C	C	C	C	C	C	C	C	C	C	C	T	C	C	C	C	C	C	C
1676807	G	A	missense_variant	rplT	ML1396	CDS	145G>A	Asp49Asn	2H	G	G	G	G	G	G	G	G	G	G	G	G	G	G	G	G	G	G	G	G	G	G	G	G	G	G	G	G	G	G	G	-	-	G	G	G	A	A	A	A
1677493	G	C	synonymous_variant	tsnR	ML1397	CDS	387G>C	Ala129Ala		G	C	C	C	C	C	C	C	C	C	C	C	C	C	C	C	C	C	C	C	C	C	C	C	C	C	C	C	C	C	C	C	-	C	C	C	C	C	C	C
1678758	G	A	non_coding_transcript_exon_variant	ML1398	ML1398c	pseudogene	297C>T			G	G	G	G	G	G	G	G	G	G	G	G	G	G	G	G	G	G	G	G	G	G	G	G	A	G	G	G	G	G	-	G	-	G	G	G	G	G	G	G
1679768	A	G	synonymous_variant	ML1399	ML1399	CDS	555A>G	Arg185Arg	3K-0	A	A	A	A	A	A	A	A	A	-	A	A	A	A	A	A	A	A	A	A	A	A	A	A	A	A	A	A	A	A	A	A	-	A	A	A	A	A	A	A
1680012	G	A	missense_variant	ML1399	ML1399	CDS	799G>A	Asp267Asn		G	G	G	G	G	G	G	G	G	G	G	G	G	G	G	G	G	G	G	G	G	G	G	G	G	G	G	G	G	G	G	G	G	G	G	G	G	G	G	G
1680148	C	T	missense_variant	ML1399	ML1399	CDS	935C>T	Thr312Ile		C	C	C	C	C	C	C	C	C	C	C	C	C	C	C	C	C	C	C	C	C	C	C	C	C	C	C	C	C	C	C	C	C	C	C	C	C	C	C	C
1680956	G	T	intergenic_region	ML1400-pheS	ML1400-ML1401	intergenic_region	1680956G>T			G	G	G	G	G	G	G	G	G	G	G	G	G	G	G	G	G	G	G	G	G	G	G	G	G	G	G	G	G	G	G	-	-	G	G	G	G	G	G	G
1684231	C	T	synonymous_variant	pheT	ML1402	CDS	2146C>T	Leu716Leu		C	C	C	C	C	C	C	C	C	C	C	C	C	C	C	C	C	C	C	C	C	C	-	C	C	C	C	C	C	C	-	-	-	C	C	-	C	C	C	C
1684746	G	A	intergenic_region	pheT-PE	ML1402-ML0196c	intergenic_region	1684746G>A			G	G	G	G	G	G	G	G	G	G	G	G	G	G	G	G	G	G	G	G	G	G	G	G	G	G	G	G	G	G	G	G	-	G	G	G	G	G	G	G
1685900	G	A	intergenic_region	PE-ML1404	ML1403-ML1404c	intergenic_region	1685900G>A			G	G	G	G	G	G	A	G	G	G	G	G	G	G	G	G	G	G	G	G	G	G	G	G	G	G	G	G	G	G	G	G	G	G	G	G	G	G	G	G
1686348	C	A	intergenic_region	PE-ML1404	ML1403-ML1404c	intergenic_region	1686348C>A			C	C	C	C	C	C	C	C	C	C	C	C	C	C	C	C	C	C	C	C	C	C	C	C	C	C	C	C	C	C	C	C	-	C	C	C	C	C	C	C
1686996	A	G	non_coding_transcript_exon_variant	ML1404	ML1404c	pseudogene	127T>C			A	A	A	A	A	A	A	A	A	A	A	A	A	A	A	A	A	A	A	A	A	A	A	A	A	A	A	A	A	A	A	A	-	A	A	A	A	A	A	A
1689543	T	C	synonymous_variant	argJ	ML1407	CDS	832T>C	Leu278Leu		T	T	T	T	T	T	T	T	T	T	T	T	T	T	T	T	T	T	T	T	T	T	T	T	T	T	T	T	T	T	T	-	-	T	T	T	T	T	T	T
1691767	A	G	synonymous_variant	argD	ML1409	CDS	879A>G	Ala293Ala		A	A	A	A	-	A	A	A	A	A	A	A	A	A	A	A	A	A	A	A	A	A	-	A	A	A	A	A	A	A	A	-	-	A	A	A	A	A	A	A
1692166	G	A	missense_variant	argF	ML1410	CDS	32G>A	Gly11Glu		G	G	G	G	G	G	G	G	G	G	G	G	G	G	G	G	G	G	G	G	G	G	G	G	G	G	G	G	G	G	G	G	G	G	G	G	G	G	G	G
1697145	A	G	non_coding_transcript_exon_variant	pks10	ML1415	pseudogene	56A>G			A	A	A	A	A	A	A	A	A	A	A	A	A	A	A	A	A	A	A	A	A	A	A	A	A	A	A	A	A	A	A	A	A	A	A	A	A	A	A	A
1697615	G	A	non_coding_transcript_exon_variant	pks10	ML1415	pseudogene	526G>A			G	G	G	G	G	A	G	G	G	G	G	G	G	G	G	G	G	G	G	G	G	G	G	G	G	G	G	G	G	G	G	-	-	G	G	G	G	G	G	G
1699046	G	A	non_coding_transcript_exon_variant	pks7	ML1416	pseudogene	1082G>A			G	G	G	G	G	G	G	G	G	G	G	G	G	G	G	G	G	G	G	G	G	G	G	G	G	G	G	G	G	G	G	G	G	G	G	G	G	G	G	G
1699548	G	A	intergenic_region	pks7-ML1417	ML1416-ML1417	intergenic_region	1699548G>A			G	G	G	G	G	G	G	G	G	G	G	A	G	G	G	G	G	G	G	G	G	G	G	G	G	G	G	G	G	G	G	G	-	G	G	G	G	G	G	G
1699994	G	T	missense_variant	ML1417	ML1417	CDS	347G>T	Gly116Val		G	G	G	G	G	G	G	G	G	G	G	G	G	G	G	G	G	G	G	G	G	G	G	G	G	G	G	G	G	G	-	-	T	G	G	G	G	G	G	G
1701578	C	T	intergenic_region	ML1418-ML1419	ML1418c-ML1419c	intergenic_region	1701578C>T			C	C	C	C	C	C	C	C	C	C	C	C	C	C	C	C	C	C	C	C	C	C	C	C	C	C	C	C	C	C	C	C	-	C	C	C	C	C	C	C
1701590	G	C	intergenic_region	ML1418-ML1419	ML1418c-ML1419c	intergenic_region	1701590G>C			G	C	C	C	C	C	C	C	C	C	C	C	C	C	C	C	C	C	C	C	C	C	C	C	C	C	C	C	C	C	C	C	C	C	C	C	C	C	C	C
1702043	C	T	intergenic_region	ML1418-ML1419	ML1418c-ML1419c	intergenic_region	1702043C>T			C	C	C	C	C	C	C	C	C	C	C	C	C	C	C	C	C	C	C	C	C	C	C	C	C	C	C	C	C	C	C	-	-	C	C	C	C	C	C	C
1702241	C	A	intergenic_region	ML1418-ML1419	ML1418c-ML1419c	intergenic_region	1702241C>A			C	C	C	C	C	C	C	C	C	C	C	C	C	C	C	C	C	C	C	C	C	C	C	C	C	C	C	C	C	C	C	C	C	C	C	C	C	C	C	C
1703568	G	A	intergenic_region	ML1418-ML1419	ML1418c-ML1419c	intergenic_region	1703568G>A			G	G	G	G	G	G	G	G	G	G	G	A	G	G	G	G	G	G	G	G	G	G	G	G	G	G	G	G	G	G	G	-	G	G	G	G	G	G	G	G
1704410	G	A	missense_variant	ML1419	ML1419c	CDS	1636C>T	Leu546Phe		G	G	G	G	G	G	G	G	A	-	G	G	G	G	G	G	G	G	G	G	G	G	G	G	G	G	G	G	G	G	G	G	-	G	G	G	G	G	G	G
1705077	A	G	synonymous_variant	ML1419	ML1419c	CDS	969T>C	Gly323Gly		A	A	A	A	A	A	A	A	A	A	A	A	A	A	A	A	A	A	A	A	A	A	A	A	A	A	A	A	A	A	A	A	A	A	A	A	A	A	A	A
1705816	G	A	missense_variant	ML1419	ML1419c	CDS	230C>T	Pro77Leu		G	G	G	G	G	-	G	G	G	G	G	G	G	G	G	G	G	G	G	G	G	G	G	G	G	A	A	G	G	G	G	G	-	G	G	G	G	G	G	G
1705881	G	A	synonymous_variant	ML1419	ML1419c	CDS	165C>T	Thr55Thr		G	G	G	G	A	G	G	G	G	G	G	G	G	G	G	G	G	G	G	G	G	G	G	G	G	G	G	G	G	G	G	G	-	G	G	G	G	G	G	G
1706314	G	A	intergenic_region	ML1419-ML1420	ML1419c-ML1420	intergenic_region	1706314G>A			G	G	G	G	G	G	G	G	G	G	G	G	G	G	G	G	G	G	G	G	G	G	G	G	G	G	G	A	A	G	G	G	G	G	G	G	G	G	G	G
1706535	C	T	stop_gained	ML1420	ML1420	CDS	145C>T	Gln49*		C	C	C	C	C	C	C	C	C	C	C	C	C	C	C	C	C	C	C	C	C	C	C	C	C	C	C	C	C	C	C	C	-	C	C	-	C	C	C	C
1707357	G	A	intergenic_region	ML1420-ML1421	ML1420-ML1421c	intergenic_region	1707357G>A			G	G	G	G	G	G	G	G	G	G	G	G	G	G	G	G	G	G	G	G	G	G	G	G	G	G	G	G	G	G	G	G	G	G	G	G	G	G	G	G
1707739	T	C	intergenic_region	ML1420-ML1421	ML1420-ML1421c	intergenic_region	1707739T>C			T	T	T	T	T	T	T	T	T	T	T	T	T	T	T	T	T	T	T	T	T	T	T	T	T	T	T	T	T	T	T	T	T	T	T	T	T	T	T	T
1709868	C	T	non_coding_transcript_exon_variant	ML1422	ML1422c	pseudogene	511G>A			C	C	C	C	C	C	C	T	C	C	C	C	C	C	C	C	C	C	C	C	C	C	C	C	C	C	C	C	C	C	C	-	-	C	C	C	C	C	C	C
1713172	G	C	missense_variant	ML1425	ML1425c	CDS	319C>G	Gln107Glu		G	G	G	G	G	G	G	G	G	G	G	G	G	G	G	G	G	G	G	G	G	G	G	G	G	G	G	G	G	G	G	G	-	G	G	G	G	G	G	G
1713535	A	G	missense_variant	ML1426	ML1426c	CDS	902T>C	Val301Ala		A	A	A	A	A	A	A	A	A	A	A	A	A	A	A	A	A	A	A	A	A	A	A	A	A	A	A	A	A	A	A	A	A	A	A	A	A	A	A	A
1713888	G	A	synonymous_variant	ML1426	ML1426c	CDS	549C>T	Ser183Ser		G	G	G	G	G	G	G	G	G	G	G	G	G	G	G	G	G	G	G	G	G	G	G	G	G	G	G	G	G	G	G	G	-	G	G	G	G	G	G	G
1714787	G	A	synonymous_variant	ML1427	ML1427c	CDS	984C>T	Ala328Ala		G	G	G	G	G	G	-	G	G	G	G	G	G	G	G	G	G	G	G	G	G	G	-	G	G	G	G	G	G	G	G	-	-	G	G	G	G	G	G	G
1718011	C	T	non_coding_transcript_exon_variant	ML1431	ML1431c	pseudogene	56G>A			C	C	C	C	C	-	C	C	C	C	C	C	C	C	C	C	C	C	C	C	C	C	-	C	C	C	C	T	C	C	-	-	-	C	C	C	C	C	C	C
1721295	C	G	non_coding_transcript_exon_variant	lipT	ML1434c	pseudogene	46G>C			C	C	C	C	C	C	C	C	C	C	C	C	C	C	C	C	C	C	C	C	C	C	C	C	C	C	C	C	C	C	C	-	-	C	C	C	C	C	C	C
1721529	G	A	non_coding_transcript_exon_variant	lppI	ML1435	pseudogene	103G>A			G	G	G	G	G	-	G	G	G	G	G	G	G	G	G	G	G	G	G	G	G	G	G	G	G	G	G	G	G	G	G	G	-	G	G	G	G	G	G	G
1721630	G	A	non_coding_transcript_exon_variant	lppI	ML1435	pseudogene	204G>A			G	G	G	G	G	G	G	G	G	G	G	G	G	G	G	G	G	G	G	G	G	G	G	G	G	G	G	G	G	G	G	G	G	G	G	G	G	G	G	G
1722731	C	T	intergenic_region	lppI-ML1436	ML1435-ML1436c	intergenic_region	1722731C>T			C	C	C	C	C	C	-	C	C	C	C	C	C	C	C	C	C	C	C	C	C	C	C	C	C	C	C	C	C	C	C	C	C	C	C	C	C	C	C	C
1722952	C	G	intergenic_region	lppI-ML1436	ML1435-ML1436c	intergenic_region	1722952C>G			C	C	C	C	C	C	C	C	C	C	C	C	C	C	C	C	C	C	C	C	C	C	C	C	C	C	C	C	C	C	C	C	-	C	C	C	C	C	C	C
1722982	G	A	intergenic_region	lppI-ML1436	ML1435-ML1436c	intergenic_region	1722982G>A			G	G	G	G	G	G	G	G	G	G	G	G	G	G	G	G	G	G	G	G	G	G	G	G	G	G	G	G	G	G	G	G	-	G	G	G	G	G	G	G
1723598	G	A	intergenic_region	lppI-ML1436	ML1435-ML1436c	intergenic_region	1723598G>A			G	G	G	G	G	G	G	G	A	G	G	G	G	G	G	G	G	G	G	G	G	G	G	G	G	G	G	G	G	G	G	G	G	G	G	G	G	G	G	G
1723743	C	T	intergenic_region	lppI-ML1436	ML1435-ML1436c	intergenic_region	1723743C>T			C	C	C	C	C	C	C	C	C	C	C	C	C	C	C	C	C	C	C	C	C	C	C	C	C	C	C	C	C	C	C	C	C	C	C	C	C	C	C	C
1724622	C	T	non_coding_transcript_exon_variant	ML1436	ML1436c	pseudogene	1513G>A			C	C	C	C	C	C	-	C	C	C	C	C	C	C	C	C	C	C	C	C	C	C	-	C	C	C	C	-	-	C	C	-	-	C	C	C	C	-	C	C
1724850	G	A	non_coding_transcript_exon_variant	ML1436	ML1436c	pseudogene	1285C>T			G	G	G	G	G	G	G	G	G	G	G	G	G	G	G	G	G	G	G	G	G	G	G	A	G	G	G	G	G	G	G	G	G	G	G	G	G	G	G	G
1725797	C	G	non_coding_transcript_exon_variant	ML1436	ML1436c	pseudogene	338G>C		3K-1	C	C	C	C	C	C	C	C	C	C	C	C	C	C	C	C	C	C	C	C	C	C	C	C	C	C	C	C	C	C	C	-	-	C	C	C	C	C	C	C
1726986	G	A	non_coding_transcript_exon_variant	pks12	ML1437c	pseudogene	5468C>T			G	G	G	G	G	G	G	G	G	G	G	G	G	G	G	G	G	G	G	G	G	G	G	G	G	G	G	G	G	G	G	G	-	G	G	G	G	G	G	G
1727539	C	T	non_coding_transcript_exon_variant	pks12	ML1437c	pseudogene	4915G>A			C	C	C	C	C	C	C	C	C	C	C	C	C	C	C	C	C	C	C	C	C	C	C	C	C	C	C	C	C	C	-	-	-	C	C	C	C	C	C	C
1730876	C	T	non_coding_transcript_exon_variant	pks12	ML1437c	pseudogene	1578G>A		4N	C	C	C	C	C	C	C	C	C	C	C	C	C	C	C	C	C	C	C	C	C	C	C	C	C	C	C	C	C	C	C	-	-	C	C	C	C	C	C	C
1731083	C	T	non_coding_transcript_exon_variant	pks12	ML1437c	pseudogene	1371G>A			C	C	C	C	C	C	C	C	C	C	C	C	C	C	C	C	C	C	C	C	C	C	C	C	C	C	C	C	C	T	C	C	-	C	C	C	C	C	C	C
1731359	C	A	non_coding_transcript_exon_variant	pks12	ML1437c	pseudogene	1095G>T			C	C	C	C	C	C	C	C	C	C	C	C	A	-	A	C	C	C	C	C	C	C	C	C	C	C	C	C	C	C	-	C	-	C	C	C	C	C	C	C
1732457	C	A	intergenic_region	pks12-ML1438	ML1437c-ML1438c	intergenic_region	1732457C>A			C	C	C	C	C	C	-	C	C	-	C	C	C	C	C	C	C	C	C	C	C	C	C	C	C	C	C	C	C	C	C	C	-	C	C	C	C	C	C	C
1734697	G	A	synonymous_variant	ML1441	ML1441c	CDS	1707C>T	Leu569Leu		G	G	G	G	G	G	G	G	G	G	G	G	G	G	G	G	G	G	G	G	G	G	G	G	G	G	G	G	G	G	G	G	-	G	G	G	G	G	G	G
1736618	A	G	non_coding_transcript_exon_variant	ML1442	ML1442c	pseudogene	1389T>C			A	A	A	A	A	A	A	A	A	A	A	A	A	A	A	A	A	A	G	A	A	A	A	A	A	A	A	A	A	A	A	-	-	A	A	A	A	A	A	A
1737055	C	T	non_coding_transcript_exon_variant	ML1442	ML1442c	pseudogene	952G>A			C	C	C	C	C	C	C	C	C	C	C	C	C	C	C	C	C	C	C	C	C	C	C	C	C	C	C	C	C	C	-	-	-	C	C	C	C	C	C	C
1737904	C	T	non_coding_transcript_exon_variant	ML1442	ML1442c	pseudogene	103G>A			C	C	C	C	C	C	C	C	C	C	C	C	C	C	C	C	C	C	C	C	C	C	C	C	C	C	C	C	C	C	C	-	C	C	C	C	C	C	C	C
1739651	C	G	stop_lost&splice_region_variant	ML1445	ML1445c	CDS	225G>C	Ter75Tyrext*?		C	C	C	C	C	C	C	C	C	C	C	C	C	C	C	C	C	C	C	C	C	C	C	C	C	C	C	C	C	C	C	C	C	C	C	C	C	C	G	G
1740274	T	G	missense_variant	ML1446	ML1446c	CDS	211A>C	Thr71Pro		T	T	T	T	T	T	T	T	T	T	T	T	T	T	T	T	T	T	T	T	T	T	T	T	T	T	T	T	T	T	T	T	-	T	T	T	T	T	T	T
1740331	G	A	stop_gained	ML1446	ML1446c	CDS	154C>T	Arg52*		G	G	G	G	G	-	G	G	G	G	G	G	G	G	G	G	G	G	G	G	G	G	G	G	G	G	G	G	G	G	G	G	G	G	G	G	G	G	G	G
1740552	G	A	non_coding_transcript_exon_variant	cobN	ML1447c	pseudogene	238C>T			G	G	G	G	G	G	G	G	G	G	G	G	G	G	G	G	G	G	G	G	G	G	G	G	G	G	G	G	G	G	G	G	-	G	G	G	G	G	G	G
1740863	T	C	intergenic_region	cobN-ML1448	ML1447c-ML1448	intergenic_region	1740863T>C			T	T	T	T	T	-	T	T	T	T	T	T	T	T	T	T	T	T	T	T	T	T	T	T	T	T	T	T	T	T	-	-	-	T	T	T	T	T	T	T
1742814	G	C	non_coding_transcript_exon_variant	cobM	ML1450c	pseudogene	161C>G			G	G	G	G	G	G	G	G	G	G	G	G	G	G	G	G	G	G	G	G	G	C	G	G	G	G	G	G	G	G	G	G	G	G	G	G	G	G	G	G
1743471	G	A	intergenic_region	cobM-ML1451	ML1450c-ML1451c	intergenic_region	1743471G>A			G	G	G	G	G	G	G	G	G	G	G	G	G	G	G	G	G	G	G	G	G	G	G	G	G	G	G	G	G	G	G	G	-	G	G	G	G	G	G	G
1744410	G	T	intergenic_region	cobM-ML1451	ML1450c-ML1451c	intergenic_region	1744410G>T			G	G	G	G	G	G	G	T	G	G	G	G	G	G	G	G	G	G	G	G	G	G	G	G	G	G	G	G	G	G	G	G	G	G	G	G	G	G	G	G
1747415	C	T	synonymous_variant	ML1452	ML1452c	CDS	147G>A	Gln49Gln		C	C	C	C	C	C	C	T	C	C	C	C	C	C	C	C	C	C	C	C	C	C	-	C	C	C	C	C	C	C	C	-	-	C	C	C	C	C	C	C
1752705	C	T	synonymous_variant	proA	ML1458c	CDS	276G>A	Pro92Pro		C	C	C	C	C	C	-	-	C	-	C	C	C	C	C	-	C	C	C	C	C	C	-	C	C	C	C	-	-	C	-	-	-	C	C	C	C	C	C	C
1753548	C	A	non_coding_transcript_exon_variant	ML1459	ML1459	pseudogene	216C>A			C	C	C	C	C	C	C	C	C	C	C	C	C	C	C	C	C	C	C	C	C	C	C	C	C	C	C	C	C	A	-	C	-	C	C	C	C	C	C	C
1754494	G	A	non_coding_transcript_exon_variant	ML1460	ML1460c	pseudogene	1377C>T			G	G	G	G	G	G	G	G	G	G	G	G	G	G	G	G	G	G	G	G	G	G	G	G	G	G	G	G	G	G	G	G	G	G	G	G	G	G	G	G
1754954	C	A	non_coding_transcript_exon_variant	ML1460	ML1460c	pseudogene	917G>T			C	C	C	C	C	C	C	C	C	C	C	C	C	C	C	C	C	C	C	C	C	C	C	C	C	C	C	C	C	C	C	-	-	C	C	C	C	C	C	C
1755233	C	T	non_coding_transcript_exon_variant	ML1460	ML1460c	pseudogene	638G>A			C	C	C	C	C	C	C	C	C	C	C	C	C	C	C	C	C	C	C	C	C	C	C	C	C	C	C	C	C	C	C	C	C	C	C	C	C	C	C	C
1756856	A	C	intergenic_region	ML1460-rbsK	ML1460c-ML1461	intergenic_region	1756856A>C			A	A	A	A	A	C	A	A	A	A	A	A	A	A	A	A	A	A	A	A	A	A	A	A	A	A	A	A	A	A	A	A	A	A	A	A	A	A	A	A
1758390	T	C	non_coding_transcript_exon_variant	rbsK	ML1461	pseudogene	606T>C			T	T	T	T	T	T	T	T	T	T	T	T	T	T	T	T	T	T	T	T	T	T	-	T	T	T	T	T	T	T	-	T	-	T	T	T	T	T	T	T
1758609	T	G	intergenic_region	rbsK-ML1462	ML1461-ML1462	intergenic_region	1758609T>G			T	T	T	T	T	T	T	T	T	T	T	T	T	T	T	T	T	T	T	T	T	T	T	T	T	T	T	T	T	T	T	T	T	T	T	T	T	T	T	T
1758747	C	T	intergenic_region	rbsK-ML1462	ML1461-ML1462	intergenic_region	1758747C>T			C	C	C	C	C	C	C	C	C	C	C	C	C	C	C	C	C	C	C	C	C	C	C	C	C	C	C	C	C	C	C	-	C	C	C	C	C	C	C	C
1759431	C	T	synonymous_variant	ML1463	ML1463c	CDS	1917G>A	Ala639Ala		C	C	C	C	C	-	C	C	C	C	C	C	C	C	C	C	C	C	C	C	C	C	C	C	C	C	C	C	C	C	C	C	-	C	C	C	C	C	C	C
1759651	G	A	missense_variant	ML1463	ML1463c	CDS	1697C>T	Ala566Val	3I	G	G	G	G	G	G	G	G	G	G	G	G	G	G	G	G	G	G	G	G	G	G	G	G	G	G	G	G	G	G	G	G	-	G	G	G	G	G	G	G
1760690	C	T	missense_variant	ML1463	ML1463c	CDS	658G>A	Ala220Thr		C	C	C	C	C	C	C	C	C	C	C	C	C	C	C	C	C	C	C	C	C	C	-	C	C	C	C	C	C	C	C	-	-	C	C	C	C	C	C	C
1762243	T	C	missense_variant	proB	ML1464c	CDS	425A>G	Glu142Gly		T	T	T	T	T	T	T	T	T	-	T	T	T	T	T	T	T	T	T	T	T	T	T	T	T	T	T	T	T	T	T	T	-	T	T	T	T	T	T	T
1762382	C	A	missense_variant	proB	ML1464c	CDS	286G>T	Ala96Ser		C	C	C	C	C	A	C	C	C	C	C	C	C	C	C	C	C	C	C	C	C	C	C	C	C	C	C	C	C	C	-	-	-	C	C	C	C	C	C	C
1763208	C	T	synonymous_variant	ML1465	ML1465c	CDS	903G>A	Glu301Glu		C	C	C	C	C	C	-	C	C	C	C	C	C	C	C	C	C	C	C	C	C	C	C	C	C	C	C	C	C	C	C	-	-	C	C	C	C	C	C	C
1768470	G	T	synonymous_variant	ndk	ML1469c	CDS	99C>A	Ile33Ile		G	G	G	G	G	G	G	G	G	-	G	G	G	G	G	G	G	G	G	G	G	G	G	G	G	G	G	G	G	G	G	G	-	G	G	G	G	G	G	G
1773379	G	A	intergenic_region	valS-ML1473	ML1472c-ML1473c	intergenic_region	1773379G>A			G	G	G	G	G	-	G	G	G	G	G	G	G	G	G	G	G	G	G	G	G	G	G	G	G	G	G	G	G	A	-	-	-	G	G	G	G	G	G	G
1773448	G	A	intergenic_region	valS-ML1473	ML1472c-ML1473c	intergenic_region	1773448G>A			G	G	G	G	G	A	G	G	G	G	G	G	G	G	G	G	G	G	G	G	G	G	G	G	G	G	G	G	G	G	G	G	G	G	G	G	G	G	G	G
1774061	C	T	intergenic_region	valS-ML1473	ML1472c-ML1473c	intergenic_region	1774061C>T			C	C	C	C	C	C	C	C	C	C	C	C	C	C	C	C	C	C	C	C	C	C	C	C	C	C	C	C	C	C	C	-	-	C	C	C	C	C	C	C
1775753	G	A	intergenic_region	ML1473-ML1474	ML1473c-ML1474c	intergenic_region	1775753G>A			G	G	G	G	G	G	G	G	G	G	G	G	G	G	G	G	G	G	G	G	G	G	G	G	G	G	G	G	G	G	G	G	G	G	G	G	G	G	G	G
1775844	C	T	intergenic_region	ML1473-ML1474	ML1473c-ML1474c	intergenic_region	1775844C>T			C	C	C	C	C	C	C	C	C	C	C	C	C	C	C	C	C	C	C	C	C	C	C	C	C	C	C	C	C	C	C	C	C	C	C	C	C	C	C	C
1776235	G	A	non_coding_transcript_exon_variant	ML1474	ML1474c	pseudogene	470C>T			G	G	G	G	G	G	G	G	G	G	G	G	G	G	G	G	G	G	G	G	G	G	G	G	G	G	G	G	G	G	G	-	-	G	G	G	G	G	G	G
1779293	G	A	non_coding_transcript_exon_variant	ML1476	ML1476c	pseudogene	143C>T			G	G	G	G	G	G	G	G	G	G	G	G	G	G	G	G	G	G	G	G	G	G	G	G	G	G	G	G	G	G	G	G	-	G	G	G	G	G	G	G
1780390	C	T	missense_variant	clpX	ML1477c	CDS	664G>A	Ala222Thr		C	C	C	C	C	C	C	C	C	C	C	C	C	C	C	C	C	C	C	C	C	C	C	C	C	C	C	C	C	C	C	C	-	C	C	C	C	C	C	C
1780456	T	C	missense_variant	clpX	ML1477c	CDS	598A>G	Ile200Val		T	T	T	T	T	-	-	T	T	T	T	T	T	T	T	T	T	T	T	T	T	T	T	T	T	T	T	-	T	T	T	T	T	T	T	T	T	T	T	T
1782198	G	A	synonymous_variant	ML1478	ML1478	CDS	873G>A	Ala291Ala		G	G	G	G	G	-	G	A	G	G	G	G	G	G	G	G	G	G	G	G	G	G	-	G	G	G	G	G	G	G	-	-	-	G	G	G	G	G	G	G
1783048	C	A	missense_variant	clpP	ML1480c	CDS	472G>T	Ala158Ser		C	C	C	C	C	C	C	C	C	C	C	C	C	C	C	A	A	C	C	C	C	C	C	C	C	C	C	C	C	C	C	-	-	C	C	C	C	C	C	C
1785100	G	A	intergenic_region	proU-glyV	MLP000028-MLP000029	intergenic_region	1785100G>A			G	G	G	G	G	G	G	G	G	G	G	G	G	G	G	G	G	G	G	G	G	G	G	G	G	G	G	G	G	G	G	G	-	G	G	G	G	G	G	G
1786547	G	T	intergenic_region	lipP-ML1483	ML1482-ML1483c	intergenic_region	1786547G>T			G	G	G	G	G	G	G	G	G	G	G	G	G	G	G	G	G	G	G	G	G	G	G	G	G	G	G	G	G	G	G	G	G	G	G	G	G	G	G	G
1787399	C	T	missense_variant	ML1484	ML1484c	CDS	476G>A	Gly159Asp	3I	C	C	C	C	C	-	C	C	C	C	C	C	C	C	C	C	C	C	C	C	C	C	-	C	C	C	C	C	C	C	-	-	-	C	C	C	C	C	C	C
1787551	G	C	missense_variant	ML1484	ML1484c	CDS	324C>G	Ile108Met		G	G	G	G	G	-	G	G	G	G	C	G	G	G	G	G	G	G	G	G	G	G	-	G	G	G	G	G	G	G	G	-	-	G	G	G	G	G	G	G
1788877	G	A	missense_variant	ML1486	ML1486	CDS	208G>A	Ala70Thr		G	G	G	G	G	G	G	G	G	G	G	G	G	G	G	G	G	G	G	G	G	G	G	G	G	G	G	G	G	G	G	G	G	G	G	G	G	G	G	G
1788943	G	A	missense_variant	ML1486	ML1486	CDS	274G>A	Gly92Arg		G	G	G	G	G	G	G	G	G	G	G	A	G	G	G	G	G	G	G	G	G	G	G	G	G	G	G	G	G	G	G	G	-	G	G	G	G	G	G	G
1792555	C	A	intergenic_region	ML1487-ML1488	ML1487c-ML1488c	intergenic_region	1792555C>A			C	C	C	C	C	C	C	C	A	C	C	C	C	C	C	C	C	C	C	C	C	C	C	C	C	C	C	C	C	C	C	C	C	C	C	C	C	C	C	C
1792670	A	C	intergenic_region	ML1487-ML1488	ML1487c-ML1488c	intergenic_region	1792670A>C			A	A	A	A	A	A	A	A	A	A	A	A	A	A	A	A	A	A	A	A	A	A	A	A	A	A	A	A	A	A	A	A	-	A	A	A	A	A	A	A
1792967	C	T	synonymous_variant	ML1488	ML1488c	CDS	1095G>A	Arg365Arg		C	C	C	C	C	C	C	C	C	C	C	C	C	C	C	C	C	C	C	C	C	C	C	C	C	C	C	C	C	C	C	-	-	C	C	C	C	C	C	C
1795080	G	A	non_coding_transcript_exon_variant	fadH	ML1490	pseudogene	136G>A			G	G	G	G	G	G	G	G	G	G	G	G	G	G	G	G	G	G	G	G	G	G	G	G	A	A	A	G	G	G	G	G	-	G	G	G	G	G	G	G
1795888	C	T	non_coding_transcript_exon_variant	fadH	ML1490	pseudogene	944C>T			C	C	C	C	C	C	C	C	C	C	C	C	C	C	C	C	C	C	C	C	C	C	C	C	C	C	C	C	C	C	C	C	-	C	C	C	C	C	C	C
1797211	C	T	non_coding_transcript_exon_variant	ML1491	ML1491	pseudogene	3C>T			C	C	C	C	C	C	C	C	C	C	C	C	C	C	C	C	C	C	C	C	C	C	C	C	C	C	C	C	C	C	C	C	-	C	C	C	C	C	C	C
1797300	T	C	non_coding_transcript_exon_variant	ML1491	ML1491	pseudogene	92T>C			T	T	T	T	T	T	T	T	T	T	T	T	T	T	T	T	T	T	T	T	T	T	T	T	T	T	T	T	T	T	T	-	-	T	T	T	T	T	T	T
1797365	G	A	non_coding_transcript_exon_variant	ML1491	ML1491	pseudogene	157G>A			G	G	G	G	G	G	G	G	G	G	G	G	G	G	G	G	G	G	G	G	G	G	G	G	G	G	G	G	G	G	-	-	G	G	G	G	G	G	G	G
1799966	C	T	missense_variant	ML1492	ML1492c	CDS	238G>A	Ala80Thr		C	C	C	C	C	C	C	C	C	C	C	C	C	C	C	C	C	C	C	C	C	C	C	C	C	C	C	C	C	C	C	C	-	C	C	C	C	C	C	C
1800299	A	G	intergenic_region	ML1492-PE	ML1492c-ML1493	intergenic_region	1800299A>G			A	A	A	A	A	A	A	A	A	A	A	A	A	A	A	A	A	A	A	A	A	A	A	A	A	A	A	A	A	A	A	-	-	A	A	A	A	A	A	A
1802987	C	G	non_coding_transcript_exon_variant	ML1496	ML1496	pseudogene	34C>G			C	C	C	C	C	C	C	C	C	C	C	C	C	C	C	C	C	C	C	C	C	C	C	C	C	C	C	C	C	C	-	C	C	C	C	C	C	C	C	C
1803024	C	T	non_coding_transcript_exon_variant	ML1496	ML1496	pseudogene	71C>T			C	C	C	C	C	C	C	C	C	C	C	C	C	C	C	C	C	C	C	C	C	C	C	C	C	C	C	C	C	C	C	C	-	C	C	C	C	C	C	C
1803291	C	T	non_coding_transcript_exon_variant	ML1496	ML1496	pseudogene	338C>T			C	C	C	C	C	C	C	C	C	C	C	C	C	C	C	C	C	C	C	C	C	C	C	C	C	C	C	C	C	C	C	C	-	C	C	C	C	C	C	C
1807634	G	T	non_coding_transcript_exon_variant	narI	ML1499c	pseudogene	620C>A			G	G	G	G	G	G	G	G	G	G	G	G	G	G	G	G	G	G	G	G	G	G	G	G	G	G	G	G	G	G	-	G	-	G	G	G	G	G	G	G
1808331	G	A	non_coding_transcript_exon_variant	narJ	ML1500c	pseudogene	541C>T			G	G	G	G	G	G	G	G	G	G	G	G	G	G	G	G	G	G	G	G	G	G	G	G	G	G	G	G	G	G	-	G	-	G	G	G	G	G	G	G
1809184	C	T	non_coding_transcript_exon_variant	narH	ML1501c	pseudogene	1417G>A			C	C	C	C	C	C	C	C	C	C	C	C	C	C	C	C	C	C	C	C	C	C	C	C	C	C	C	C	C	C	C	C	C	C	C	C	C	C	C	C
1810742	C	T	non_coding_transcript_exon_variant	narG	ML1502c	pseudogene	3522G>A			C	C	C	C	C	C	C	C	C	C	C	C	C	C	C	C	C	C	C	C	C	C	C	C	C	C	C	C	C	C	C	C	-	C	C	C	C	C	C	C
1812660	C	T	non_coding_transcript_exon_variant	narG	ML1502c	pseudogene	1604G>A			C	C	C	C	C	C	C	C	C	C	C	C	C	C	C	C	C	C	C	C	C	C	C	C	C	C	C	C	C	C	-	C	-	C	C	C	C	C	C	C
1815643	A	C	missense_variant	ML1504	ML1504c	CDS	1012T>G	Ser338Ala		A	A	A	A	A	A	A	A	A	A	A	A	A	A	A	A	A	A	A	A	A	A	A	A	A	A	A	A	A	A	A	A	-	A	A	A	A	A	A	A
1816961	G	T	synonymous_variant	ML1505	ML1505	CDS	204G>T	Ala68Ala		G	G	G	G	-	G	G	G	G	G	G	G	G	G	G	G	G	G	G	G	G	G	-	G	G	G	G	G	G	G	G	-	-	G	G	G	G	G	G	G
1819543	G	T	intergenic_region	ML1507-ML1508	ML1507c-ML1508c	intergenic_region	1819543G>T			G	G	G	G	G	G	G	G	G	G	G	G	G	G	G	G	G	G	G	G	G	G	G	G	G	G	G	G	G	G	G	-	-	G	G	G	G	G	G	G
1821055	G	A	non_coding_transcript_exon_variant	ML1510	ML1510c	pseudogene	134C>T			G	G	G	G	G	-	G	G	G	G	G	G	G	G	G	G	G	G	G	G	G	G	G	G	G	G	G	G	G	G	G	-	-	G	G	G	G	G	G	G
1821106	G	T	non_coding_transcript_exon_variant	ML1510	ML1510c	pseudogene	83C>A			G	G	G	G	G	G	G	G	G	G	G	G	G	G	G	G	G	G	G	G	G	G	G	G	G	G	G	G	G	G	G	G	G	G	G	G	G	G	G	T
1822906	T	G	intergenic_region	ML1511-ML1512	ML1511-ML1512c	intergenic_region	1822906T>G			T	T	T	T	T	T	T	T	G	-	T	T	T	T	T	T	T	T	T	T	T	T	T	T	T	T	T	T	T	T	T	T	T	T	G	-	T	T	T	T
1823005	G	A	missense_variant	ML1512	ML1512c	CDS	1603C>T	Arg535Cys		G	G	G	G	G	G	G	G	G	G	G	G	G	G	G	G	G	G	G	G	G	G	G	G	G	G	G	G	G	G	G	G	-	G	A	A	G	G	G	G
1823107	G	A	missense_variant	ML1512	ML1512c	CDS	1501C>T	Pro501Ser		G	G	G	G	G	G	G	G	G	G	G	G	G	G	G	G	G	G	G	G	G	G	G	G	G	G	G	G	G	G	G	G	G	G	G	G	G	G	G	G
1823128	A	C	missense_variant	ML1512	ML1512c	CDS	1480T>G	Ser494Ala		A	A	A	A	A	A	A	A	A	A	A	A	A	A	A	A	A	A	A	A	A	A	A	A	A	A	A	A	A	A	A	-	A	A	A	A	A	A	A	A
1823140	G	A	missense_variant	ML1512	ML1512c	CDS	1468C>T	Pro490Ser		G	A	G	G	G	G	G	G	G	G	G	G	G	G	G	G	G	G	G	G	G	G	-	G	G	G	G	G	G	G	G	-	G	G	G	G	G	G	G	G
1823151	G	A	missense_variant	ML1512	ML1512c	CDS	1457C>T	Pro486Leu		G	G	G	G	G	G	G	G	G	G	G	G	G	G	G	G	G	G	G	G	G	G	G	G	G	G	G	G	G	G	G	-	G	G	G	G	G	G	G	G
1823302	C	T	missense_variant	ML1512	ML1512c	CDS	1306G>A	Ala436Thr		C	C	C	C	C	C	C	C	C	C	C	C	C	C	C	C	C	C	C	C	C	C	-	C	C	C	C	C	C	C	C	-	-	C	C	C	C	C	C	C
1823500	C	G	missense_variant	ML1512	ML1512c	CDS	1108G>C	Val370Leu		C	C	C	C	C	C	C	C	C	C	C	C	C	C	C	C	C	C	C	C	C	C	C	C	C	C	C	C	C	C	C	C	-	C	C	C	C	C	C	C
1823619	G	A	missense_variant	ML1512	ML1512c	CDS	989C>T	Ser330Leu		G	G	G	G	G	G	G	G	G	G	G	G	G	G	G	G	G	G	G	G	G	G	G	G	G	G	G	G	G	G	G	G	-	G	G	G	G	G	G	G
1823649	C	A	missense_variant	ML1512	ML1512c	CDS	959G>T	Arg320Leu		C	C	C	C	A	C	C	C	C	C	C	C	C	C	C	C	C	C	C	C	C	C	C	C	C	C	C	C	C	C	C	C	-	C	C	C	C	C	C	C
1823671	A	T	missense_variant	ML1512	ML1512c	CDS	937T>A	Ser313Thr		A	A	A	A	A	A	-	A	A	A	A	A	A	A	A	A	A	A	A	A	A	A	A	A	A	A	A	A	A	A	A	A	-	A	A	A	A	A	A	A
1824318	C	T	missense_variant	ML1512	ML1512c	CDS	290G>A	Arg97Gln		C	C	C	C	C	C	-	C	C	C	C	C	C	C	C	C	C	C	C	C	C	C	-	C	C	C	C	C	C	C	C	-	-	C	C	C	C	C	C	C
1824460	G	A	missense_variant	ML1512	ML1512c	CDS	148C>T	Pro50Ser		G	G	G	G	G	G	G	G	G	G	G	G	G	G	G	G	G	G	G	G	G	G	-	G	G	G	G	G	G	G	G	G	G	G	G	G	G	G	G	G
1824462	A	G	missense_variant	ML1512	ML1512c	CDS	146T>C	Phe49Ser		A	A	A	A	A	-	A	A	A	A	A	A	A	A	A	A	A	A	A	A	A	A	-	A	A	A	A	A	A	A	A	A	A	A	A	A	A	A	A	A
1826735	G	A	intergenic_region	ML1514-ML1515	ML1514c-ML1515c	intergenic_region	1826735G>A			G	G	G	G	G	G	G	G	G	G	G	G	G	G	G	G	G	G	G	G	A	G	G	G	G	G	G	G	G	G	G	G	-	G	G	G	G	G	G	G
1826759	G	A	intergenic_region	ML1514-ML1515	ML1514c-ML1515c	intergenic_region	1826759G>A			G	G	G	G	G	G	G	G	G	G	G	G	G	G	G	G	G	G	G	G	G	G	G	G	G	G	G	G	G	G	G	G	G	G	G	G	G	G	G	G
1827351	C	T	intergenic_region	ML1514-ML1515	ML1514c-ML1515c	intergenic_region	1827351C>T			C	C	C	C	C	C	C	C	C	C	C	C	C	C	C	C	C	C	C	C	C	C	C	C	C	C	C	C	C	C	C	-	C	C	C	C	C	C	C	C
1827789	C	T	intergenic_region	ML1514-ML1515	ML1514c-ML1515c	intergenic_region	1827789C>T			C	C	C	C	C	-	C	C	C	C	C	C	C	C	C	C	C	C	C	C	C	C	C	C	C	C	C	C	C	C	C	C	-	C	C	C	C	C	C	C
1828126	A	G	intergenic_region	ML1514-ML1515	ML1514c-ML1515c	intergenic_region	1828126A>G		3K-0	A	A	A	A	A	A	A	A	A	-	A	A	A	A	A	A	A	A	A	A	A	A	A	A	A	A	A	A	A	A	A	A	A	A	A	A	A	A	A	A
1829437	G	A	non_coding_transcript_exon_variant	ML1515	ML1515c	pseudogene	533C>T			G	G	G	G	G	G	G	G	G	G	G	G	G	G	G	G	G	G	G	G	G	G	G	G	G	G	G	G	G	G	G	G	-	G	G	G	G	G	G	G
1829704	T	C	non_coding_transcript_exon_variant	ML1515	ML1515c	pseudogene	266A>G			T	T	T	T	T	T	T	T	T	T	T	T	T	T	T	T	T	T	T	T	T	T	T	T	T	T	T	T	T	T	T	T	T	T	T	T	T	T	C	T
1829725	C	T	non_coding_transcript_exon_variant	ML1515	ML1515c	pseudogene	245G>A			C	C	C	C	C	C	C	C	C	C	C	C	C	C	C	C	C	C	C	C	C	C	C	C	C	C	C	C	C	C	C	C	C	C	C	C	C	C	C	C
1831474	G	A	synonymous_variant	ML1517	ML1517c	CDS	201C>T	Ile67Ile	2H	G	G	G	G	G	G	G	G	G	G	G	G	G	G	G	G	G	G	G	G	G	G	G	G	G	G	G	G	G	G	G	G	-	G	G	G	A	A	A	A
1831923	C	T	intergenic_region	ML1517-folA	ML1517c-ML1518c	intergenic_region	1831923C>T			C	C	C	C	C	C	C	C	C	C	C	C	C	C	C	C	C	C	C	C	C	C	C	C	T	C	C	C	C	C	C	C	-	C	C	C	C	C	C	C
1833909	G	A	intergenic_region	thyA-ML1520	ML1519c-ML1520	intergenic_region	1833909G>A			G	G	G	G	G	G	G	G	G	G	G	G	G	G	G	G	G	G	G	G	G	G	G	G	G	G	G	G	G	G	G	G	-	G	G	G	G	G	G	G
1834456	C	T	non_coding_transcript_exon_variant	ML1520	ML1520	pseudogene	524C>T			C	C	C	C	C	C	C	C	C	C	C	C	C	C	C	C	C	C	C	C	C	C	C	C	C	C	C	C	C	C	C	C	C	C	C	C	C	C	C	C
1836464	T	C	non_coding_transcript_exon_variant	ML1521	ML1521c	pseudogene	238A>G			T	T	T	T	T	T	T	T	T	T	T	T	T	T	T	T	T	T	T	T	T	T	T	T	T	T	T	T	T	T	T	-	-	T	T	T	T	T	T	T
1838669	C	T	non_coding_transcript_exon_variant	ML1524	ML1524c	pseudogene	1057G>A			C	C	C	C	C	C	C	C	C	C	C	C	C	C	C	C	C	C	C	C	C	C	C	C	C	C	C	C	C	C	C	C	C	C	C	C	C	C	C	C
1839270	A	G	non_coding_transcript_exon_variant	ML1524	ML1524c	pseudogene	456T>C			A	A	A	A	A	A	A	A	A	A	A	A	A	A	A	A	A	A	A	A	A	A	A	A	A	A	A	A	A	A	A	A	-	A	A	A	A	A	A	A
1841268	C	T	non_coding_transcript_exon_variant	dapB	ML1527c	pseudogene	422G>A			C	C	C	C	C	C	C	C	C	C	C	C	C	C	C	C	C	C	C	C	C	C	C	C	C	C	C	C	C	C	C	-	-	C	C	C	C	C	C	C
1843283	C	A	non_coding_transcript_exon_variant	ML1528	ML1528	pseudogene	708C>A			C	A	A	A	A	A	A	A	A	A	A	A	A	A	A	A	A	A	A	A	A	A	A	A	A	A	A	A	A	A	A	A	A	A	A	A	A	A	A	A
1843649	C	T	non_coding_transcript_exon_variant	ML1528	ML1528	pseudogene	1074C>T			C	C	C	C	C	C	C	C	C	C	C	C	C	C	T	C	C	C	C	C	C	C	C	C	C	C	C	C	C	C	C	-	-	C	C	C	C	C	C	C
1844160	C	T	non_coding_transcript_exon_variant	ML1529	ML1529c	pseudogene	701G>A			C	C	C	C	C	C	C	C	C	C	C	C	C	C	C	C	C	C	C	C	C	C	-	C	C	C	C	C	C	C	C	-	-	C	C	C	C	C	C	C
1844335	G	A	non_coding_transcript_exon_variant	ML1529	ML1529c	pseudogene	526C>T			G	G	G	G	G	G	G	G	G	G	G	G	G	G	G	G	G	G	G	G	G	G	G	G	G	G	G	G	G	G	G	G	-	G	G	G	G	G	G	G
1844748	G	A	non_coding_transcript_exon_variant	ML1529	ML1529c	pseudogene	113C>T			G	G	G	G	G	G	G	G	G	G	G	G	G	G	G	G	G	G	G	G	G	G	G	G	G	G	G	G	G	G	-	-	-	G	G	G	G	G	G	G
1846778	C	T	non_coding_transcript_exon_variant	ML1531	ML1531c	pseudogene	15G>A			C	C	C	C	C	C	C	C	C	C	C	C	C	C	C	C	C	C	C	C	C	C	C	C	C	C	C	C	C	C	C	C	-	C	C	C	C	C	C	C
1850647	G	A	non_coding_transcript_exon_variant	PPE	ML1533c	pseudogene	91C>T			G	G	G	G	G	G	G	G	G	G	G	G	G	G	G	G	G	G	G	G	G	G	G	G	G	G	G	G	G	G	G	-	-	G	G	G	G	G	G	G
1851119	G	A	intergenic_region	PE_PGRS-ML1535	ML1534c-ML1535	intergenic_region	1851119G>A			G	G	G	G	G	G	G	G	G	G	G	G	G	G	G	G	G	G	G	G	G	G	G	G	G	G	G	G	G	G	-	G	G	G	G	G	G	G	G	G
1854466	C	T	missense_variant	ML1537	ML1537c	CDS	299G>A	Arg100His		C	C	C	C	C	-	C	C	C	C	C	C	T	T	T	C	C	C	C	C	C	C	C	C	C	C	C	C	C	C	C	-	-	C	C	C	C	C	C	C
1855210	G	A	missense_variant	ML1538	ML1538c	CDS	1279C>T	Pro427Ser		G	G	G	G	G	G	G	G	G	G	G	G	G	G	G	G	G	G	G	G	G	G	G	G	G	G	G	G	G	G	G	G	G	G	G	G	G	G	G	G
1860137	G	A	intergenic_region	ML1540-ML1541	ML1540c-ML1541c	intergenic_region	1860137G>A			G	G	G	G	G	-	G	G	G	G	G	G	G	G	G	G	G	G	G	G	G	G	G	G	G	G	G	G	G	G	G	G	G	G	G	G	G	G	G	G
1861120	G	A	non_coding_transcript_exon_variant	ML1542	ML1542	pseudogene	111G>A			G	G	G	G	G	G	G	G	G	G	G	G	G	G	G	G	G	G	G	G	G	G	G	G	G	G	G	G	G	G	G	G	G	G	G	G	G	G	G	G
1862237	G	A	missense_variant	ML1543	ML1543c	CDS	4016C>T	Ala1339Val		G	G	G	G	G	G	G	G	G	G	G	G	G	G	G	G	G	G	G	G	G	G	G	G	G	G	G	G	G	G	G	G	-	G	G	G	G	G	G	G
1862548	C	T	synonymous_variant	ML1543	ML1543c	CDS	3705G>A	Glu1235Glu		C	T	C	C	C	C	C	C	C	C	C	C	C	C	C	C	C	C	C	C	C	C	-	C	C	C	C	C	C	C	C	C	-	C	C	C	C	C	C	C
1864594	C	T	synonymous_variant	ML1543	ML1543c	CDS	1659G>A	Val553Val		C	C	C	C	C	C	C	C	C	C	C	C	C	C	C	C	C	C	C	C	C	C	C	C	C	C	C	T	T	C	-	-	-	C	C	C	C	C	C	C
1865527	G	A	synonymous_variant	ML1543	ML1543c	CDS	726C>T	Asn242Asn		G	G	G	G	G	G	G	G	G	G	G	G	G	G	G	G	G	A	G	G	G	G	G	G	G	G	G	G	G	G	G	G	G	G	G	G	G	G	G	G
1866972	G	T	synonymous_variant	ML1544	ML1544c	CDS	918C>A	Ser306Ser		G	T	G	G	G	G	G	G	G	G	G	G	G	G	G	G	G	G	G	G	G	G	G	G	G	G	G	G	G	G	G	G	-	G	G	G	G	G	G	G
1868993	G	T	non_coding_transcript_exon_variant	ML1545	ML1545	pseudogene	673G>T		3K-1	G	G	G	G	G	G	-	G	G	G	G	G	G	G	G	G	G	G	G	G	G	G	-	G	G	G	G	G	G	G	G	G	-	G	G	G	G	G	G	G
1871085	G	A	missense_variant	truB	ML1546c	CDS	877C>T	Pro293Ser		G	G	G	G	G	G	G	G	G	G	G	G	G	G	G	G	G	G	G	G	G	G	G	G	G	G	G	G	G	G	G	G	-	G	G	G	G	G	G	G
1872033	C	G	synonymous_variant	ML1547	ML1547c	CDS	609G>C	Ser203Ser		C	C	C	C	C	C	C	C	C	C	G	C	C	C	C	C	C	C	C	C	C	C	C	C	C	C	C	C	C	C	C	C	-	C	C	C	C	C	C	C
1872785	C	T	synonymous_variant	ML1548	ML1548c	CDS	819G>A	Pro273Pro		C	C	C	C	C	C	C	C	C	C	C	C	C	C	C	C	C	C	C	C	C	C	C	C	C	C	C	C	C	C	-	C	-	C	C	C	C	C	C	C
1873733	G	C	intergenic_region	ML1548-ML1549	ML1548c-ML1549	intergenic_region	1873733G>C			G	G	G	G	G	C	G	G	G	G	G	G	G	G	G	G	G	G	G	G	G	G	G	G	G	G	G	G	G	G	G	G	-	G	G	G	G	G	G	G
1874740	G	A	non_coding_transcript_exon_variant	ML1550	ML1550	pseudogene	415G>A			G	G	G	G	G	G	-	G	G	G	G	G	G	G	G	G	G	G	G	G	G	G	G	G	G	G	G	G	G	G	G	-	-	G	G	G	G	G	G	G
1879355	A	C	non_coding_transcript_exon_variant	ML1554	ML1554c	pseudogene	340T>G			A	A	A	A	A	A	A	A	A	A	A	A	A	A	A	A	A	A	A	A	A	A	A	A	A	A	A	A	A	A	A	-	A	A	A	A	A	A	A	A
1880180	C	A	synonymous_variant	infB	ML1556c	CDS	2772G>T	Ala924Ala		C	C	C	C	C	C	C	C	C	C	C	C	C	C	C	C	C	C	C	C	C	C	C	C	C	C	C	C	C	C	C	C	-	C	C	C	C	C	C	C
1885234	G	T	intergenic_region	ML1559-ML1560	ML1559c-ML1560	intergenic_region	1885234G>T			G	G	G	G	G	G	G	G	G	G	G	G	G	G	G	G	G	G	G	G	G	G	G	G	G	G	G	G	G	G	G	G	G	G	G	G	G	G	G	G
1886221	G	A	missense_variant	ML1561	ML1561	CDS	450G>A	Met150Ile	2E	G	G	G	G	-	G	G	G	G	G	G	G	G	G	G	A	A	A	A	A	A	A	-	A	A	A	A	-	G	G	G	-	-	G	G	G	G	G	G	G
1889027	T	G	non_coding_transcript_exon_variant	cysG2	ML1563c	pseudogene	104A>C			T	T	T	T	T	T	T	T	T	T	T	T	T	T	T	T	T	T	T	T	T	T	T	T	T	T	T	T	T	T	T	T	T	T	T	T	T	T	T	T
1890243	C	G	non_coding_transcript_exon_variant	cobB	ML1564c	pseudogene	273G>C			C	C	G	G	G	-	-	G	G	G	G	G	G	G	G	G	G	G	G	G	G	G	-	G	G	G	G	G	G	G	-	G	-	G	G	G	G	G	G	G
1890244	G	C	non_coding_transcript_exon_variant	cobB	ML1564c	pseudogene	272C>G			G	G	C	C	C	-	-	C	C	C	C	C	C	C	C	C	C	C	C	C	C	C	-	C	C	C	C	C	C	C	-	C	-	C	C	C	C	C	C	C
1890364	T	C	non_coding_transcript_exon_variant	cobB	ML1564c	pseudogene	152A>G			T	T	T	T	T	T	T	T	T	T	T	T	T	T	T	T	T	T	T	T	T	T	T	T	T	T	T	T	T	T	T	T	-	T	T	T	T	T	T	T
1892076	C	T	non_coding_transcript_exon_variant	ML1567	ML1567c	pseudogene	300G>A			C	C	C	C	C	C	C	C	C	C	C	C	C	C	C	C	C	C	C	C	C	C	C	C	C	C	C	C	C	C	T	T	-	T	T	T	C	C	C	C
1892559	C	T	non_coding_transcript_exon_variant	ML1568	ML1568c	pseudogene	1299G>A			C	C	C	C	C	C	C	C	C	C	C	C	C	C	C	C	C	C	C	C	C	C	C	C	C	C	C	C	C	C	C	-	C	C	C	C	C	C	C	C
1893654	G	C	non_coding_transcript_exon_variant	ML1568	ML1568c	pseudogene	204C>G			G	G	G	G	G	C	G	G	G	G	G	G	G	G	G	G	G	G	G	G	G	G	-	G	G	G	G	G	G	G	G	-	G	G	G	G	G	G	G	G
1894738	G	A	non_coding_transcript_exon_variant	ML1569	ML1569	pseudogene	731G>A			G	G	G	G	G	G	G	G	G	G	G	G	G	G	G	G	G	G	G	G	G	G	G	G	G	G	G	G	G	G	-	-	G	G	G	G	A	G	G	G
1895123	C	T	non_coding_transcript_exon_variant	gorA	ML1570	pseudogene	43C>T			C	C	C	C	C	C	-	C	C	C	C	C	C	C	C	C	C	C	C	C	C	C	C	C	C	C	C	C	C	C	C	C	C	C	C	C	C	C	C	C
1896223	G	T	non_coding_transcript_exon_variant	gorA	ML1570	pseudogene	1143G>T			G	G	G	G	G	G	G	T	G	G	G	G	G	G	G	G	G	G	G	G	G	G	-	G	G	G	G	G	G	G	G	-	G	G	G	G	G	G	G	G
1897187	C	A	non_coding_transcript_exon_variant	nicT	ML1571	pseudogene	381C>A			C	C	C	C	C	C	C	C	C	C	C	C	C	C	C	C	C	C	C	C	C	C	C	C	C	C	C	C	C	C	C	C	C	C	C	C	C	C	C	C
1899127	G	A	synonymous_variant	ML1573	ML1573c	CDS	606C>T	Val202Val		G	G	G	G	G	G	G	G	G	G	G	G	G	G	G	G	G	G	G	G	G	G	G	G	G	G	G	G	G	G	G	G	G	G	G	G	G	G	G	G
1900006	G	A	non_coding_transcript_exon_variant	glnA4	ML1574c	pseudogene	49C>T		3I	G	G	G	G	G	G	G	G	G	G	G	G	G	G	G	G	G	G	G	G	G	G	G	G	G	G	G	G	G	G	G	-	-	G	G	G	G	G	G	G
1900227	C	T	missense_variant	ML1575	ML1575c	CDS	236G>A	Gly79Asp		C	C	C	C	C	C	C	C	C	C	C	C	C	C	C	C	C	C	C	C	C	C	C	C	C	C	C	C	C	C	C	-	-	C	C	C	C	C	C	C
1900555	G	A	intergenic_region	ML1575-mapB	ML1575c-ML1576c	intergenic_region	1900555G>A			G	G	G	G	G	G	G	G	G	G	G	G	G	G	G	G	G	G	G	G	G	G	G	G	G	G	G	G	G	G	G	-	-	G	G	G	G	G	G	G
1900827	G	A	intergenic_region	ML1575-mapB	ML1575c-ML1576c	intergenic_region	1900827G>A			G	G	G	G	G	G	G	G	G	G	G	G	G	G	G	G	G	G	G	G	G	G	G	G	G	G	G	G	G	G	G	-	G	G	G	G	G	G	G	G
1902730	G	A	synonymous_variant	ML1577	ML1577c	CDS	1032C>T	Ile344Ile		G	G	G	G	G	G	G	G	G	G	G	G	G	G	G	G	G	G	G	G	G	G	G	G	G	G	G	G	G	G	G	G	G	G	G	G	G	G	G	G
1903673	G	A	missense_variant	ML1577	ML1577c	CDS	89C>T	Thr30Ile		G	G	G	G	G	G	G	G	G	G	G	G	G	G	G	G	G	G	G	G	G	G	G	G	G	G	G	G	G	G	-	-	-	G	G	G	G	G	G	G
1904373	G	A	non_coding_transcript_exon_variant	ML1579	ML1579	pseudogene	185G>A			G	G	G	G	G	G	G	G	G	G	G	G	G	G	G	G	G	G	G	G	G	G	G	G	G	G	G	G	G	G	G	-	-	G	G	G	G	G	G	G
1910405	C	T	intergenic_region	ML1584-ML1585	ML1584-ML1585c	intergenic_region	1910405C>T			C	C	C	C	C	C	C	C	C	C	C	C	C	C	C	C	C	C	C	C	C	C	C	C	C	C	C	C	C	C	C	C	C	C	C	C	C	C	C	C
1910870	G	A	intergenic_region	ML1584-ML1585	ML1584-ML1585c	intergenic_region	1910870G>A			G	G	G	G	G	G	G	G	G	G	G	G	G	G	G	G	G	G	G	G	G	G	-	G	G	G	G	G	G	G	G	-	-	G	G	G	G	G	G	G
1911082	G	A	intergenic_region	ML1584-ML1585	ML1584-ML1585c	intergenic_region	1911082G>A			G	G	G	G	G	G	-	G	G	G	G	G	G	G	G	G	G	G	G	G	G	G	G	G	G	G	G	G	G	G	G	G	G	G	G	G	G	G	G	G
1911289	C	T	intergenic_region	ML1584-ML1585	ML1584-ML1585c	intergenic_region	1911289C>T			C	C	C	C	C	C	C	C	C	C	C	C	C	C	C	C	C	T	C	C	C	C	C	C	C	C	C	C	C	C	-	-	-	C	C	C	C	C	C	C
1920611	G	A	non_coding_transcript_exon_variant	ML1595	ML1595	pseudogene	121G>A			G	G	G	G	G	G	G	G	A	G	G	G	G	G	G	G	G	G	G	G	G	G	G	G	G	G	G	G	G	G	G	G	G	G	G	G	G	G	G	G
1921299	G	A	synonymous_variant	ML1596	ML1596c	CDS	1021C>T	Leu341Leu		G	G	G	G	G	G	G	G	G	G	G	G	G	G	G	G	G	G	A	G	G	G	G	G	G	G	G	G	G	G	G	-	-	G	G	G	G	G	G	G
1921815	G	A	missense_variant	ML1596	ML1596c	CDS	505C>T	Pro169Ser		G	G	G	G	-	G	G	G	G	G	G	G	G	G	G	G	G	G	G	G	G	G	G	G	G	G	G	G	G	G	G	-	-	G	G	G	G	G	G	G
1924039	T	G	intergenic_region	rpsB-ML1599	ML1598c-ML1599	intergenic_region	1924039T>G			T	T	T	T	T	T	T	T	T	T	T	T	T	T	T	T	T	T	T	T	T	G	T	T	T	T	T	T	T	T	T	T	-	T	T	T	T	T	T	T
1924059	G	A	intergenic_region	rpsB-ML1599	ML1598c-ML1599	intergenic_region	1924059G>A			G	G	G	G	G	G	-	G	G	G	G	G	G	G	G	G	G	G	G	G	G	G	G	G	G	G	G	G	G	G	G	-	-	G	G	G	G	G	G	G
1924097	G	A	intergenic_region	rpsB-ML1599	ML1598c-ML1599	intergenic_region	1924097G>A			G	G	G	G	G	G	-	G	G	G	G	G	G	G	G	G	G	G	G	G	G	G	G	G	G	G	G	G	G	G	G	-	-	G	G	G	G	G	G	G
1924494	G	A	non_coding_transcript_exon_variant	ML1599	ML1599	pseudogene	92G>A			G	G	G	G	G	G	G	G	G	G	G	G	G	G	G	G	G	G	G	G	G	G	G	G	G	G	G	G	G	G	G	G	-	G	G	G	G	G	G	G
1926696	T	C	intergenic_region	xerC-ML1601	ML1600c-ML1601c	intergenic_region	1926696T>C			T	T	T	T	T	T	T	T	T	-	T	T	T	T	T	T	T	T	T	T	T	T	-	T	T	T	T	T	T	T	T	T	-	T	T	-	T	T	T	T
1926909	C	G	missense_variant	ML1601	ML1601c	CDS	211G>C	Asp71His		C	C	C	C	C	C	C	C	C	C	C	C	C	C	C	C	C	C	C	C	C	C	C	C	C	C	C	C	C	C	C	C	C	C	C	C	C	C	C	C
1926948	C	A	missense_variant	ML1601	ML1601c	CDS	172G>T	Val58Leu		C	C	C	C	C	C	C	C	C	C	C	C	C	C	C	C	C	C	C	C	C	C	C	C	C	C	C	C	C	C	C	C	C	C	C	C	C	C	C	C
1928719	A	C	intergenic_region	ML1603-ML1604	ML1603c-ML1604c	intergenic_region	1928719A>C			A	A	A	A	A	A	A	A	A	A	A	A	A	A	A	A	A	A	A	A	A	A	A	A	A	A	A	A	A	A	-	A	-	A	A	A	A	A	A	A
1929998	C	T	intergenic_region	ML1604-ML1605	ML1604c-ML1605	intergenic_region	1929998C>T			C	C	C	C	C	C	C	C	C	C	C	C	C	C	C	C	C	C	C	T	T	C	C	C	C	C	C	C	C	C	C	C	C	C	C	C	C	C	C	C
1930080	G	A	intergenic_region	ML1604-ML1605	ML1604c-ML1605	intergenic_region	1930080G>A			G	G	G	G	G	-	G	G	G	G	G	G	G	G	G	G	G	G	G	G	G	G	-	G	G	G	G	G	G	G	G	G	G	G	G	G	G	G	G	G
1930413	C	A	intergenic_region	ML1604-ML1605	ML1604c-ML1605	intergenic_region	1930413C>A			C	C	C	C	C	-	C	C	C	C	C	C	C	C	C	C	C	C	C	C	C	C	C	C	C	A	C	C	C	C	C	C	C	C	C	C	C	C	C	C
1931970	G	A	intergenic_region	ML1605-ML1606	ML1605-ML1606c	intergenic_region	1931970G>A			G	G	G	G	G	G	-	G	G	G	G	G	G	G	G	G	G	G	G	G	G	G	G	G	G	G	G	G	G	G	G	G	G	G	G	G	G	G	G	G
1933778	T	C	non_coding_transcript_exon_variant	fdhF	ML1609c	pseudogene	1027A>G			T	T	T	T	T	T	T	T	T	T	T	T	T	T	T	T	T	T	T	T	T	T	T	T	T	T	T	T	T	T	T	T	T	T	T	T	T	T	T	T
1933895	G	A	non_coding_transcript_exon_variant	fdhF	ML1609c	pseudogene	910C>T			G	G	G	G	G	G	G	G	A	G	G	G	G	G	G	G	G	G	G	G	G	G	-	G	G	G	G	G	G	G	G	G	G	G	G	G	G	G	G	G
1934293	G	T	non_coding_transcript_exon_variant	fdhF	ML1609c	pseudogene	512C>A			G	G	G	G	G	G	-	G	G	G	G	G	G	G	G	G	G	G	G	G	G	G	-	G	G	G	G	-	-	T	G	G	G	G	G	G	G	-	G	G
1935401	G	T	intergenic_region	ML1610-rnhB	ML1610c-ML1611c	intergenic_region	1935401G>T		4O + 4P	G	G	G	G	G	G	G	G	G	G	G	G	G	G	G	G	G	G	G	G	G	G	G	G	G	G	G	G	G	G	G	-	-	G	G	G	G	G	G	G
1937233	G	A	missense_variant	rplS	ML1613c	CDS	221C>T	Pro74Leu	3K-0	G	G	G	G	G	G	G	G	G	-	G	G	G	G	G	G	G	G	G	G	G	G	-	G	G	G	G	G	G	G	G	G	G	G	G	G	G	G	G	G
1938619	G	A	non_coding_transcript_exon_variant	lppW	ML1614	pseudogene	801G>A			G	G	G	G	G	G	G	G	G	G	G	G	G	G	G	G	G	G	G	G	G	G	G	G	G	G	G	G	G	G	G	G	-	G	G	G	G	G	G	G
1940329	G	A	synonymous_variant	rpsP	ML1618c	CDS	417C>T	Ser139Ser		G	G	G	G	G	G	G	G	G	G	G	G	G	G	G	G	G	G	G	G	G	G	G	G	G	G	G	G	G	G	-	-	-	G	G	G	G	G	G	G
1940719	C	T	synonymous_variant	rpsP	ML1618c	CDS	27G>A	Arg9Arg		C	C	C	C	C	C	C	C	C	C	C	C	C	C	C	C	C	C	C	C	C	C	C	C	C	C	C	C	C	C	C	C	-	C	C	C	C	C	C	C
1941699	T	G	non_coding_transcript_exon_variant	pknI	ML1620c	pseudogene	970A>C			T	T	T	G	G	T	T	T	T	T	T	T	T	T	T	T	T	T	T	T	T	T	T	T	T	T	T	T	T	T	T	T	-	T	T	T	T	T	T	T
1942617	G	A	non_coding_transcript_exon_variant	pknI	ML1620c	pseudogene	52C>T			G	G	G	G	G	G	G	G	G	G	G	G	G	G	G	G	G	G	G	G	G	G	G	G	G	G	G	G	G	G	G	-	-	G	G	G	G	G	G	G
1943188	G	A	non_coding_transcript_exon_variant	ML1621	ML1621c	pseudogene	618C>T			G	G	G	G	G	G	G	G	G	G	G	G	G	G	G	G	G	G	G	G	G	G	G	G	G	G	G	G	G	G	G	G	-	G	G	G	G	G	G	G
1944319	C	T	missense_variant	ffh	ML1622c	CDS	1048G>A	Gly350Ser		C	C	C	C	C	C	C	C	C	C	C	C	C	C	C	C	C	C	C	C	C	C	C	C	C	C	C	C	C	C	C	C	C	C	C	-	C	C	C	C
1944362	C	T	synonymous_variant	ffh	ML1622c	CDS	1005G>A	Thr335Thr		C	C	C	C	C	C	C	C	C	C	C	C	C	C	C	C	C	C	C	C	C	C	C	C	C	C	C	C	C	C	C	-	-	C	C	C	C	C	C	C
1944887	G	A	synonymous_variant	ffh	ML1622c	CDS	480C>T	Ala160Ala	2H	G	G	G	G	-	G	G	G	G	G	G	G	G	G	G	G	G	G	G	G	G	G	-	G	G	G	G	G	G	G	-	-	G	G	G	G	A	A	A	A
1946114	A	C	missense_variant	htpG	ML1623	CDS	610A>C	Lys204Gln		A	A	A	A	A	A	A	A	A	A	A	A	A	A	A	A	A	A	A	A	A	A	A	A	A	A	A	A	A	A	A	A	A	A	A	-	A	A	A	A
1947401	G	A	missense_variant	htpG	ML1623	CDS	1897G>A	Ala633Thr		G	G	G	G	G	G	G	G	G	G	G	G	G	G	G	G	G	G	G	G	G	G	G	G	G	G	G	G	G	G	-	-	-	G	G	G	G	G	G	G
1948743	C	A	synonymous_variant	ML1624	ML1624	CDS	1107C>A	Ala369Ala		C	C	C	C	C	C	C	C	C	C	C	C	C	C	C	C	C	C	C	C	C	C	C	C	C	C	C	C	C	C	C	C	-	C	C	C	C	C	C	C
1950291	A	C	non_coding_transcript_exon_variant	glnD	ML1625c	pseudogene	1268T>G			A	A	A	A	A	-	A	A	A	A	A	A	C	C	C	A	A	A	A	A	A	A	A	A	A	A	A	A	A	A	A	A	A	A	A	A	A	A	A	A
1950308	G	T	non_coding_transcript_exon_variant	glnD	ML1625c	pseudogene	1251C>A			G	G	G	G	G	-	G	G	G	G	G	G	G	G	G	G	G	T	G	G	G	G	G	G	G	G	G	G	G	G	G	G	-	G	G	G	G	G	G	G
1952987	C	T	non_coding_transcript_exon_variant	amt	ML1627c	pseudogene	311G>A			C	C	C	C	C	C	C	C	C	C	C	C	C	C	C	C	C	C	C	C	C	C	C	C	C	C	C	C	C	C	C	C	C	C	C	C	C	C	C	C
1956575	G	A	missense_variant	smc	ML1629c	CDS	1891C>T	Arg631Trp		G	G	G	G	G	G	G	G	G	G	G	G	G	G	G	G	G	G	G	G	G	G	G	G	G	G	G	G	G	G	G	G	-	G	G	G	G	G	G	G
1962036	C	T	synonymous_variant	glnE	ML1630c	CDS	864G>A	Thr288Thr	3I	C	C	C	C	C	-	C	C	C	C	C	C	C	C	C	C	C	C	C	C	C	C	C	C	C	C	C	C	C	C	-	-	-	C	C	-	C	C	C	C
1963524	G	A	synonymous_variant	glnA2	ML1631c	CDS	753C>T	Ser251Ser	2F	G	G	G	G	G	G	G	G	G	G	G	G	G	G	G	G	G	G	G	G	G	G	G	G	G	G	G	A	A	A	A	A	-	A	A	-	G	G	G	G
1963836	C	T	missense_variant	glnA2	ML1631c	CDS	441G>A	Met147Ile		C	C	C	C	C	C	C	C	C	C	T	C	C	C	C	C	C	C	C	C	C	C	C	C	C	C	C	C	C	C	C	C	C	C	C	C	C	C	C	C
1964037	G	A	synonymous_variant	glnA2	ML1631c	CDS	240C>T	Pro80Pro		G	G	G	G	G	G	G	G	G	G	G	G	G	G	G	G	G	G	G	G	G	G	G	G	G	G	G	G	G	G	G	G	-	G	G	G	G	G	G	G
1964422	T	C	missense_variant	ML1632	ML1632c	CDS	1487A>G	Tyr496Cys		T	T	T	T	T	T	T	T	T	T	T	T	T	T	T	T	T	T	T	T	T	T	T	T	T	T	T	T	T	T	T	-	-	T	T	T	T	T	T	T
1967497	G	T	missense_variant	ML1633	ML1633c	CDS	94C>A	Leu32Ile		G	G	G	G	G	G	-	G	G	-	G	G	G	G	G	G	G	G	G	G	G	G	G	G	G	G	G	-	-	G	G	G	G	G	G	G	G	G	G	G
1968342	G	A	non_coding_transcript_exon_variant	ML1634	ML1634c	pseudogene	616C>T			G	G	G	G	G	G	G	G	G	G	G	G	G	G	G	G	G	G	G	G	G	G	-	G	G	G	G	G	G	G	G	-	-	G	G	-	G	G	G	G
1969688	C	A	synonymous_variant	panB	ML1635	CDS	561C>A	Val187Val		C	C	C	C	C	C	C	C	C	C	C	C	C	C	C	C	C	C	C	C	C	C	C	C	C	C	C	C	C	C	C	-	C	C	C	C	C	C	C	C
1970335	G	A	intergenic_region	panB-ML1636	ML1635-ML1636	intergenic_region	1970335G>A			G	G	G	G	G	G	G	G	G	G	G	G	G	G	G	G	G	G	G	G	G	G	G	G	G	G	G	G	G	G	G	G	G	G	G	G	G	G	G	G
1971193	G	A	non_coding_transcript_exon_variant	ML1636	ML1636	pseudogene	821G>A		3K-1	G	G	G	G	G	G	G	G	G	G	G	G	G	G	G	G	G	G	G	G	G	G	G	G	G	G	G	G	G	G	G	G	G	G	G	G	G	G	G	G
1974638	C	T	missense_variant	ML1637	ML1637c	CDS	488G>A	Gly163Asp		C	C	C	C	C	C	C	C	C	C	C	C	C	C	C	C	C	C	C	C	C	C	C	C	C	C	C	C	C	C	-	-	-	C	T	T	C	C	C	C
1974673	C	T	synonymous_variant	ML1637	ML1637c	CDS	453G>A	Thr151Thr	2E	C	C	C	C	C	C	C	C	C	C	C	C	C	C	C	T	T	T	T	T	T	T	-	T	T	T	T	C	C	C	-	-	-	C	C	C	C	C	C	C
1977147	T	C	non_coding_transcript_exon_variant	cobC	ML1640c	pseudogene	906A>G			T	T	T	T	T	T	T	T	T	T	T	T	C	C	C	T	T	T	T	T	T	T	T	T	T	T	T	T	T	T	-	T	T	T	T	T	T	T	T	T
1977878	G	A	non_coding_transcript_exon_variant	cobC	ML1640c	pseudogene	175C>T			G	G	G	G	G	G	G	G	A	-	G	G	G	G	G	G	G	G	G	G	G	G	G	G	G	G	G	G	G	G	G	G	-	G	G	G	G	G	G	G
1983606	C	T	intergenic_region	cobD-ML1646	ML1645c-ML1646c	intergenic_region	1983606C>T			C	C	C	C	C	C	C	C	C	C	C	C	C	C	C	C	C	C	C	C	C	C	C	C	C	C	C	C	C	C	C	C	-	C	C	C	C	C	C	C
1986084	C	A	intergenic_region	ML1647-valV	ML1647c-MLP000030	intergenic_region	1986084C>A			C	C	A	C	C	-	C	C	C	C	C	C	C	C	C	C	C	C	C	C	C	C	C	C	C	C	C	C	C	C	C	C	-	C	C	C	C	C	C	C
1987171	C	G	intergenic_region	ML1647-valV	ML1647c-MLP000030	intergenic_region	1987171C>G			C	C	-	-	-	-	-	C	C	C	C	-	G	-	-	C	-	-	-	C	-	C	-	C	-	-	-	C	-	-	-	-	-	C	-	-	-	-	C	C
1987172	G	C	intergenic_region	ML1647-valV	ML1647c-MLP000030	intergenic_region	1987172G>C			G	G	-	G	-	-	-	G	G	-	G	G	G	-	G	G	G	G	-	-	G	-	-	-	G	G	G	-	G	-	-	-	-	G	-	-	-	-	G	G
1989988	G	T	synonymous_variant	aceE	ML1651	CDS	825G>T	Ala275Ala		G	G	G	G	G	-	G	G	G	G	G	G	G	G	G	G	G	G	G	G	G	G	G	G	G	G	G	G	G	G	-	-	-	G	G	G	G	G	G	G
1990699	C	T	synonymous_variant	aceE	ML1651	CDS	1536C>T	Asp512Asp		C	C	C	C	C	C	C	C	C	C	C	C	C	C	C	C	C	C	C	C	C	C	C	C	C	C	C	C	C	C	-	-	-	C	C	C	C	C	C	C
1992257	G	A	synonymous_variant	ML1652	ML1652	CDS	198G>A	Val66Val		G	G	G	G	G	G	G	G	G	G	G	G	G	G	G	G	G	G	G	G	G	G	G	G	G	G	G	G	G	G	G	G	-	G	G	G	G	G	G	G
1992477	A	G	missense_variant	ML1652	ML1652	CDS	418A>G	Ile140Val		A	A	A	A	A	A	A	A	A	A	A	A	A	A	A	A	A	A	A	A	A	A	A	A	A	A	A	A	A	A	A	A	A	A	A	A	A	A	A	A
1993415	G	A	intergenic_region	ML1652-fabD	ML1652-ML1653	intergenic_region	1993415G>A			G	G	G	G	G	G	G	G	G	G	G	G	G	G	G	A	G	G	G	G	G	G	G	G	G	G	G	G	G	G	G	G	G	G	G	G	G	G	G	G
1994237	C	T	synonymous_variant	fabD	ML1653	CDS	723C>T	Thr241Thr		C	C	C	C	C	C	C	C	C	C	C	C	C	C	C	C	C	C	C	C	C	C	C	C	C	C	C	C	C	C	C	C	C	C	C	C	C	C	C	C
1996633	C	T	synonymous_variant	kasB	ML1656	CDS	498C>T	His166His		C	C	C	C	C	C	C	C	C	C	C	C	C	C	C	C	C	C	C	C	C	C	-	C	C	C	C	C	C	C	C	-	-	C	C	C	C	C	C	C
1998872	G	A	intergenic_region	ML1657-fpg	ML1657-ML1658c	intergenic_region	1998872G>A			G	G	G	G	G	-	G	G	G	G	G	G	G	G	G	G	G	G	G	G	G	G	G	G	G	G	G	G	G	G	G	-	-	G	G	G	G	G	G	G
1999222	A	G	intergenic_region	ML1657-fpg	ML1657-ML1658c	intergenic_region	1999222A>G			-	-	A	A	A	A	-	-	-	A	A	A	-	A	A	-	-	-	-	-	-	A	-	A	-	-	-	-	-	-	-	-	A	-	-	-	-	-	A	-
1999715	G	C	intergenic_region	ML1657-fpg	ML1657-ML1658c	intergenic_region	1999715G>C			G	G	G	G	G	G	G	G	G	G	G	G	G	G	G	G	G	G	G	G	G	G	G	G	G	G	G	G	G	G	G	G	G	G	G	G	G	G	G	G
2000231	C	T	synonymous_variant	fpg	ML1658c	CDS	609G>A	Leu203Leu		C	C	C	C	-	C	C	C	C	C	C	C	C	C	C	C	C	C	C	C	C	C	-	C	C	C	C	C	C	C	C	-	-	C	C	C	C	C	C	C
2000695	G	C	missense_variant	fpg	ML1658c	CDS	145C>G	Leu49Val		G	G	G	G	G	G	G	G	G	G	G	G	G	G	G	G	G	G	G	G	G	G	G	G	G	G	G	G	G	G	G	G	-	G	G	G	G	G	G	G
2003124	C	A	intergenic_region	ML1661-ML1662	ML1661c-ML1662	intergenic_region	2003124C>A			C	C	C	C	C	C	C	C	C	C	C	C	C	C	C	C	C	C	C	C	C	C	C	C	C	C	C	C	C	C	C	-	-	C	C	C	C	C	C	C
2003490	G	A	non_coding_transcript_exon_variant	ML1662	ML1662	pseudogene	224G>A			G	G	G	G	G	G	G	G	G	G	G	G	G	G	G	G	G	G	G	G	G	G	G	G	G	G	G	G	G	G	G	G	G	G	G	G	G	G	G	G
2003590	G	C	non_coding_transcript_exon_variant	ML1662	ML1662	pseudogene	324G>C			G	G	G	G	G	-	G	G	G	G	G	G	G	G	G	G	G	G	G	G	G	G	G	G	G	G	G	G	G	G	G	-	-	G	G	G	G	G	G	G
2005374	C	T	missense_variant	coaD	ML1663c	CDS	232G>A	Gly78Arg		C	C	C	C	C	C	C	C	C	C	C	C	C	C	C	C	C	C	C	C	C	C	C	C	C	C	C	C	C	C	C	C	-	C	C	C	C	C	C	C
2005615	G	A	intergenic_region	coaD-ML1664	ML1663c-ML1664c	intergenic_region	2005615G>A			G	G	G	G	G	G	G	G	G	G	G	G	G	G	G	G	G	G	G	G	G	G	G	G	G	G	G	G	G	G	G	G	G	G	G	G	G	G	G	G
2006018	A	G	synonymous_variant	ML1664	ML1664c	CDS	93T>C	Gly31Gly		A	A	A	A	A	A	A	A	A	-	A	A	A	A	A	A	A	A	A	A	A	A	A	A	A	A	A	A	A	A	-	-	-	A	A	A	A	A	A	A
2007166	C	T	non_coding_transcript_exon_variant	pca	ML1665c	pseudogene	2410G>A			C	C	C	C	C	C	C	C	C	C	C	C	C	C	C	C	C	C	C	C	C	C	C	C	C	C	C	C	C	C	-	C	-	C	C	C	C	C	C	C
2007300	G	T	non_coding_transcript_exon_variant	pca	ML1665c	pseudogene	2276C>A			G	G	G	G	G	G	G	G	G	G	G	G	G	G	G	G	T	G	G	G	G	G	G	G	G	G	G	G	G	G	G	-	-	G	G	G	G	G	G	G
2008372	G	A	non_coding_transcript_exon_variant	pca	ML1665c	pseudogene	1204C>T			G	G	G	G	G	G	G	G	G	G	G	G	G	G	G	G	G	G	G	G	G	G	G	G	G	G	G	G	G	G	G	G	-	G	G	G	G	G	G	G
2011747	T	G	non_coding_transcript_exon_variant	lipN	ML1668c	pseudogene	328A>C			T	T	T	T	T	T	T	T	T	-	T	T	T	T	T	T	T	T	T	T	T	T	-	T	T	T	T	G	G	G	G	-	-	G	G	G	G	G	G	G
2011750	C	T	non_coding_transcript_exon_variant	lipN	ML1668c	pseudogene	325G>A			C	C	C	C	C	C	C	C	C	C	C	C	C	C	C	C	C	C	C	C	C	C	C	C	C	C	C	C	C	C	C	-	-	C	C	C	C	C	C	C
2011824	G	A	non_coding_transcript_exon_variant	lipN	ML1668c	pseudogene	251C>T			G	G	G	G	G	G	G	G	G	G	G	G	G	G	G	G	G	G	G	G	G	G	G	G	G	G	G	G	G	G	G	G	-	G	G	G	G	G	G	G
2012977	A	G	intergenic_region	lipN-ML1669	ML1668c-ML1669	intergenic_region	2012977A>G			A	A	A	A	A	A	A	A	A	A	A	A	A	A	A	A	A	A	A	A	A	A	A	A	A	A	A	A	A	A	-	A	-	A	A	A	A	A	A	A
2015320	G	C	missense_variant	recG	ML1671c	CDS	1635C>G	Asp545Glu		G	G	G	G	G	G	G	G	G	-	G	G	G	-	G	G	G	G	G	G	G	G	-	G	G	G	G	G	G	G	-	-	-	G	G	G	G	G	G	G
2017391	G	T	non_coding_transcript_exon_variant	ML1672	ML1672c	pseudogene	1001C>A			G	G	G	G	G	G	G	G	G	G	G	G	G	G	G	G	G	T	G	G	G	G	G	G	G	G	G	G	G	G	G	-	-	G	G	G	G	G	G	G
2017943	A	G	non_coding_transcript_exon_variant	ML1672	ML1672c	pseudogene	449T>C		3K-0	A	A	A	A	A	A	A	A	A	-	A	A	A	A	A	A	A	A	A	A	A	A	A	A	A	A	A	A	A	A	A	-	-	A	A	A	A	A	A	A
2018620	G	A	non_coding_transcript_exon_variant	ML1673	ML1673c	pseudogene	23C>T			G	G	G	G	G	G	G	G	G	G	G	G	G	G	G	G	G	G	G	G	G	G	-	G	G	G	G	G	G	G	G	G	-	G	G	G	G	G	G	G
2019996	C	G	intergenic_region	ung-thiL	ML1675c-ML1676c	intergenic_region	2019996C>G			C	C	C	C	C	C	G	C	C	C	C	C	C	C	C	C	C	C	C	C	C	C	C	C	C	C	C	C	C	C	C	C	-	C	C	C	C	C	C	C
2020396	G	A	missense_variant	thiL	ML1676c	CDS	656C>T	Ala219Val		G	G	G	G	G	G	G	G	G	G	G	G	G	G	G	G	G	G	G	G	G	A	-	G	G	G	G	G	G	G	G	-	-	G	G	G	G	G	G	G
2020721	G	A	missense_variant	thiL	ML1676c	CDS	331C>T	Pro111Ser		G	G	G	G	G	G	G	G	A	G	G	G	G	G	G	G	G	G	G	G	G	G	G	G	G	G	G	G	G	G	G	-	-	G	G	G	G	G	G	G
2023404	A	C	missense_variant	gpdA	ML1679c	CDS	737T>G	Val246Gly	3K-0 + 3K-1	A	A	A	A	-	A	A	A	A	-	A	A	A	A	A	A	A	A	A	A	A	A	A	A	A	A	A	A	A	A	-	A	-	A	A	A	A	A	A	A
2027550	C	T	synonymous_variant	ML1681	ML1681	CDS	2136C>T	Asp712Asp		C	C	C	C	C	C	C	C	C	C	C	C	C	C	C	C	C	C	C	C	C	C	C	C	C	C	C	C	C	C	T	-	-	C	C	C	C	C	C	C
2027769	G	A	synonymous_variant	ML1682	ML1682	CDS	57G>A	Ala19Ala		G	G	G	G	G	G	G	A	G	G	G	G	G	G	G	G	G	G	G	G	G	G	G	G	G	G	G	G	G	G	G	G	-	G	G	G	G	G	G	G
2028535	C	T	missense_variant	ML1682	ML1682	CDS	823C>T	Pro275Ser		C	C	C	C	C	C	C	C	C	C	C	C	C	C	C	C	C	C	C	C	C	C	C	C	C	C	C	C	C	C	C	C	-	C	C	C	C	C	C	C
2029217	C	T	missense_variant	ML1683	ML1683c	CDS	103G>A	Ala35Thr		C	C	C	C	C	C	C	C	C	C	C	C	C	C	C	C	C	C	C	C	C	C	C	C	C	C	C	C	C	C	C	C	C	C	C	C	C	C	C	C
2029403	C	T	intergenic_region	ML1683-leuD	ML1683c-ML1684c	intergenic_region	2029403C>T			C	C	C	C	C	C	C	C	C	C	C	C	C	C	C	C	C	C	C	C	C	C	C	C	C	C	C	C	C	C	C	C	C	C	C	C	C	C	C	C
2030097	G	A	synonymous_variant	leuD	ML1684c	CDS	33C>T	Gly11Gly		G	G	G	G	G	G	G	A	G	G	G	G	G	G	G	G	G	G	G	G	G	G	G	G	G	G	G	G	G	G	G	-	G	G	G	G	G	G	G	G
2030803	G	A	missense_variant	leuC	ML1685c	CDS	827C>T	Ala276Val	3K-1	G	G	G	G	G	G	G	G	G	G	G	G	G	G	G	G	G	G	G	G	G	G	G	G	G	G	G	G	G	G	G	-	-	G	G	G	G	G	G	G
2031830	G	T	non_coding_transcript_exon_variant	ML1686	ML1686	pseudogene	124G>T			G	G	G	G	G	G	-	G	G	G	G	T	G	G	G	G	G	G	G	G	G	G	G	G	G	G	G	G	G	G	G	G	-	G	G	G	G	G	G	G
2033094	T	C	intergenic_region	ML1687-gluU	ML1687-MLP000031	intergenic_region	2033094T>C			T	T	T	T	T	T	T	T	T	T	T	T	T	T	T	T	T	T	T	C	C	C	C	C	C	C	C	T	T	T	T	T	T	T	T	T	T	T	T	T
2034022	G	A	synonymous_variant	gltS	ML1688c	CDS	1071C>T	Thr357Thr		G	G	G	G	G	G	G	G	G	G	G	G	G	G	G	G	G	G	G	G	G	G	G	G	G	G	A	G	G	G	G	G	-	G	G	G	G	G	G	G
2037548	G	A	synonymous_variant	leuB	ML1691c	CDS	618C>T	Val206Val		G	G	G	G	G	G	G	G	G	G	G	G	G	G	G	G	G	G	G	G	G	G	G	G	G	G	G	G	G	G	G	G	-	G	G	G	G	G	G	G
2039330	C	A	missense_variant	serA	ML1692c	CDS	472G>T	Ala158Ser		C	C	C	C	C	C	C	C	C	C	C	C	C	C	C	C	C	C	C	C	C	C	-	C	C	C	C	C	C	C	C	C	-	C	C	C	C	C	C	C
2040521	G	A	non_coding_transcript_exon_variant	ML1693	ML1693	pseudogene	600G>A			G	G	G	G	G	G	G	G	G	G	G	G	G	G	G	G	G	G	G	G	G	G	G	G	G	G	G	G	G	G	G	G	-	G	G	G	G	G	G	G
2040883	G	A	non_coding_transcript_exon_variant	ML1693	ML1693	pseudogene	962G>A		3K-1	G	G	G	G	G	G	G	G	G	G	G	G	G	G	G	G	G	G	G	G	G	G	-	G	G	G	G	G	G	G	G	G	-	G	G	G	G	G	G	G
2041351	C	T	intergenic_region	ML1693-ilvC	ML1693-ML1694c	intergenic_region	2041351C>T			C	C	C	C	C	C	C	C	C	C	C	C	C	C	C	C	C	C	C	C	C	C	C	C	C	C	C	C	C	C	C	C	C	C	C	C	C	C	C	C
2041494	T	C	intergenic_region	ML1693-ilvC	ML1693-ML1694c	intergenic_region	2041494T>C			T	T	T	T	T	T	T	T	T	T	T	T	T	T	T	T	T	T	T	T	T	T	T	T	T	T	T	T	T	T	T	-	-	T	T	T	T	T	T	T
2043197	G	A	synonymous_variant	ilvC	ML1694c	CDS	525C>T	Gly175Gly		G	G	G	G	G	G	G	G	G	G	G	G	G	G	G	G	G	G	G	G	G	G	G	G	G	G	G	G	G	G	-	-	-	G	G	G	G	G	G	G
2043287	A	G	synonymous_variant	ilvC	ML1694c	CDS	435T>C	Pro145Pro		A	G	G	G	G	-	-	G	G	G	G	G	G	G	G	G	G	G	G	G	G	G	-	G	G	G	G	G	G	G	G	-	-	G	G	G	G	G	G	G
2047765	T	C	missense_variant	ML1698	ML1698c	CDS	53A>G	Glu18Gly		T	T	T	T	T	T	T	T	T	-	T	T	T	T	T	T	T	T	T	T	T	T	T	T	T	T	T	T	T	T	T	T	-	T	T	T	T	T	T	T
2048890	G	A	synonymous_variant	ML1699	ML1699	CDS	831G>A	Val277Val		G	G	G	G	-	-	G	G	G	G	G	G	G	G	G	G	G	G	G	G	G	G	G	G	G	G	G	G	G	G	G	-	-	G	G	G	G	G	G	G
2049869	G	A	intergenic_region	ML1699-gatB	ML1699-ML1700c	intergenic_region	2049869G>A			G	G	G	G	G	G	G	G	G	-	G	G	G	G	G	G	G	G	G	G	G	G	G	G	G	G	G	G	G	G	G	-	-	G	G	G	G	G	G	G
2051791	T	C	intergenic_region	gatB-pfkA	ML1700c-ML1701c	intergenic_region	2051791T>C			T	T	T	T	T	T	T	T	T	T	T	T	T	T	T	T	T	C	T	T	T	T	T	T	T	T	T	T	T	T	T	T	T	T	T	T	T	T	T	T
2055222	T	C	synonymous_variant	ML1704	ML1704	CDS	180T>C	Asp60Asp	3K-0	T	T	T	T	T	T	T	T	T	-	T	T	T	T	T	T	T	T	T	T	T	T	T	T	T	T	T	T	T	T	T	-	-	T	T	T	T	T	T	T
2059735	C	A	intergenic_region	ML1706-ML1707	ML1706c-ML1707c	intergenic_region	2059735C>A			C	C	C	C	C	-	C	C	C	C	C	C	C	C	C	C	C	C	C	C	C	C	C	C	C	C	C	C	C	C	-	C	-	C	C	C	C	C	C	C
2060909	C	G	missense_variant	ML1708	ML1708c	CDS	1213G>C	Ala405Pro		C	C	C	C	-	-	C	C	C	C	C	C	C	C	C	C	C	C	G	C	C	C	-	C	C	C	C	C	C	C	-	-	-	C	C	C	C	C	C	C
2061910	G	A	missense_variant	ML1708	ML1708c	CDS	212C>T	Ala71Val	2E	G	G	G	G	G	G	G	G	G	G	G	G	G	G	G	A	A	A	A	A	A	A	-	A	A	A	A	G	G	G	G	-	-	G	G	G	G	G	G	G
[truncated: 1,126 more rows]
[truncated: 119 more columns]
