# Supplementary material for: Ancient genomes reveal a high diversity of Mycobacterium leprae in medieval Europe
Source: PLoS Pathog. 2018 May 10;14(5):e1006997. doi: 10.1371/journal.ppat.1006997 (PMC5944922; doi:10.1371/journal.ppat.1006997)
Supplement: S4 Table — (XLSX) [file ppat.1006997.s004.xlsx]

## Sheet: Table S4
Table S4: Branch-specific protein-changing SNPs.
Branch (SNP subtype)	Note	Genomic position	Gene	Locus tag	Codon_change	A.acid_change	Product/function
Branch 1 (SNP type 1)	Because the reference strain TN belongs to SNP subtype 1A, it is the ABSENCE of this SNP that is cahracteristic for this group.	2459766	glcB	ML2069	1771A>G	Lys591Glu	Probable malate synthase G
Branch 1 (SNP subtype 1A)	Because the reference strain TN belongs to SNP subtype 1A, it is the ABSENCE of this SNP that is cahracteristic for this group.	8453	gyrA	ML0006	1136T>C	Leu379Pro	DNA gyrase subunit A
Branch 1 (SNP subtype 1A)	Because the reference strain TN belongs to SNP subtype 1A, it is the ABSENCE of this SNP that is cahracteristic for this group.	494674	ML0397	ML0397c	1074A>C	Glu358Asp	Possible transporter protein
Branch 1 (SNP subtype 1A)	Because the reference strain TN belongs to SNP subtype 1A, it is the ABSENCE of this SNP that is cahracteristic for this group.	508481	ML0410	ML0410	155T>C	Val52Ala	PE-family protein
Branch 1 (SNP subtype 1A)	Because the reference strain TN belongs to SNP subtype 1A, it is the ABSENCE of this SNP that is cahracteristic for this group.	694090	ML0569	ML0569c	337A>G	Thr113Ala	Possible conserved exported protein
Branch 1 (SNP subtype 1A)	Because the reference strain TN belongs to SNP subtype 1A, it is the ABSENCE of this SNP that is cahracteristic for this group.	890453	ctpC	ML0747c	518T>C	Val173Ala	Probable metal cation-transporting P-type ATPase C
Branch 1 (SNP subtype 1D)		3016895	ML2535	ML2535c	3541G>T	Val1181Leu	ESX conserved component EccC3
Branch 2E (SNP subtype 2E)		1886221	ML1561	ML1561	450G>A	Met150Ile	conserved hypothetical protein
Branch 2E (SNP subtype 2E)		2061910	ML1708	ML1708c	212C>T	Ala71Val	Probable cysteine desulfurase
Branch 2E (SNP subtype 2E)		2238680	rpsQ	ML1854c	53C>T	Thr18Ile	Probable 30S ribosomal protein S17
Branch 2E (SNP subtype 2E)		3236317	ML2687	ML2687c	346C>T	Leu116Phe	Probable conserved transmembrane protein
Branch 2E (SNP subtype 2E)		3250524	ML2698	ML2698	610A>G	Ile204Val	conserved hypothetical protein
Branch 2F (SNP subtype 2F)		13907	ML0009	ML0009	133C>T	Pro45Ser	Hypothetical protein
Branch 2F (SNP subtype 2F)		523810	bcp	ML0424c	479G>A	Cys160Tyr	Probable bacterioferritin comigratory protein Bcp
Branch 2F (SNP subtype 2F)		2542188	ML2140	ML2140c	229T>G	Phe77Val	Possible transcriptional regulatory protein (possibly MarR-family)
Branch 2F (SNP subtype 2F)		2654119	purD	ML2235c	487G>A	Asp163Asn	Probable phosphoribosylamine--glycine ligase
Branch 2F (SNP subtype 2F) - only ancient strains		NA	NA	NA	NA	NA	NA
Branch 2H (SNP subtype 2H)		58052	ML0047	ML0047c	1507G>A	Val503Ile	ESX conserved component EccD1
Branch 2H (SNP subtype 2H)		109458	ML0087	ML0087	410C>T	Ala137Val	Possible acyltransferase
Branch 2H (SNP subtype 2H)		157316	ML0116	ML0116c	614T>C	Val205Ala	Probable conserved transmembrane protein
Branch 2H (SNP subtype 2H)		172074	ML0128	ML0128	459G>T	Leu153Phe	Possible glycosyl transferase
Branch 2H (SNP subtype 2H)		198100	mas	ML0139	3880G>A	Ala1294Thr	Probable multifunctional mycocerosic acid synthase membrane associated enzyme Mas
Branch 2H (SNP subtype 2H)		227221	ML0162	ML0162c	66G>A	Met22Ile	Hypothetical protein
Branch 2H (SNP subtype 2H)		243814	ML0176	ML0176	761C>T	Ala254Val	Probable serine protease (serine proteinase)
Branch 2H (SNP subtype 2H)		329782	mfd	ML0252	1716G>T	Lys572Asn	Probable transcription-repair coupling factor
Branch 2H (SNP subtype 2H)		632664	pepQ	ML0521	844G>T	Val282Phe	Probable cytoplasmic peptidase
Branch 2H (SNP subtype 2H)		1004509	ML0845	ML0845c	173C>A	Ser58Tyr	conserved hypothetical protein
Branch 2H (SNP subtype 2H)		1441117	bioD	ML1218	50T>C	Val17Ala	Probable dethiobiotin synthetase
Branch 2H (SNP subtype 2H)		1549170	ML1300	ML1300	779C>T	Pro260Leu	conserved hypothetical protein
Branch 2H (SNP subtype 2H)		1550809	cysS2	ML1302	580C>T	Pro194Ser	Probable cysteine:1D-myo-inosityl 2-amino-2-deoxy--D-glucopyranoside ligase
Branch 2H (SNP subtype 2H)		1676807	rplT	ML1396	145G>A	Asp49Asn	Probable 50S ribosomal protein L20
Branch 2H (SNP subtype 2H)		2732377	pon1	ML2308	191C>T	Thr64Ile	Probable bifunctional membrane-associated penicillin-binding protein 1a/1b
Branch 3 (SNP subtype 3I)		883	dnaA	ML0001	883G>A	Gly295Ser	Probable chromosomal replication initiator protein DnaA
Branch 3 (SNP subtype 3I)		156948	ML0116	ML0116c	982G>A	Val328Ile	Probable conserved transmembrane protein
Branch 3 (SNP subtype 3I)		365411	ML0283	ML0283	496A>G	Lys166Glu	Possible cation-efflux transporter component
Branch 3 (SNP subtype 3I)		1017407	pepR	ML0855	1159G>A	Glu387Lys	Probable zinc protease
Branch 3 (SNP subtype 3I)		1759651	ML1463	ML1463c	1697C>T	Ala566Val	Probable glutamine-dependent nad(+) synthetase nade (nad(+) synthase [glutamine-hydrolysing])
Branch 3 (SNP subtype 3I)		1787399	ML1484	ML1484c	476G>A	Gly159Asp	Probable isomerase
Branch 3 (SNP subtype 3I)		2542313	ML2140	ML2140c	104C>T	Ser35Leu	Possible transcriptional regulatory protein (possibly MarR-family)
Branch 3 (SNP subtype 3I)		2999976	ML2518	ML2518c	233G>A	Gly78Asp	Conserved hypothetical protein
Branch 3 (SNP subtype 3I) - only modern strains		NA	NA	NA	NA	NA	NA
Branch 3 (SNP subtype 3I) - only ancient strains		NA	NA	NA	NA	NA	NA
Branch 4 (SNP type 4 + subtype 3L & 3M)		NA	NA	NA	NA	NA	NA
Branch 4 (SNP type 4)		1079902	mraY	ML0911	763A>G	Ile255Val	Probable phospho-N-acetylmuramoyl-pentappeptidetransferase MurX
Branch 4 (SNP subtype 4N)		305597	lsr2	ML0234	230G>C	Arg77Pro	Lsr2 protein precursor (15 kDa antigen)(A15)
Branch 0 + Branch 5 (SNP subtype 3K-0 & 3K-1)		2023404	gpdA	ML1679c	737T>G	Val246Gly	Probable glycerol-3-phosphate dehydrogenase [nad(p)+] gpda (nad(p)h- dependent glycerol-3-phosphate dehydrogenase)
Branch 5 (SNP subtype 3K-1)		62545	ML0051	ML0051c	565C>A	Pro189Thr	PPE family protein
Branch 5 (SNP subtype 3K-1)		315317	ML0240	ML0240	370G>A	Ala124Thr	Probable resuscitation-promoting factor RpfB
Branch 5 (SNP subtype 3K-1)		328634	mfd	ML0252	568G>C	Val190Leu	Probable transcription-repair coupling factor Mfd (trcF)
Branch 5 (SNP subtype 3K-1)		365435	ML0283	ML0283	520G>A	Ala174Thr	Possible cation-efflux transporter component
Branch 5 (SNP subtype 3K-1)		1532258	ML1286	ML1286	392G>A	Arg131Gln	Probable two-component system transcriptional regulator
Branch 5 (SNP subtype 3K-1)		2030803	leuC	ML1685c	827C>T	Ala276Val	Probable 3-isopropylmalate dehydratase (large subunit)
Branch 5 (SNP subtype 3K-1)		2441339	ML2053	ML2053c	766G>A	Ala256Thr	Probable alcohol dehydrogenase AdhA
Branch 5 (SNP subtype 3K-1)		2468130	ML2075	ML2075c	610G>T	Val204Phe	conserved hypothetical protein
Branch 5 (SNP subtype 3K-1)		3191340	ML2664	ML2664	566G>A	Gly189Glu	Possible conserved membrane protein
Branch 0 (SNP subtype 3K-0)		509178	ML0411	ML0411	424G>A	Asp142Asn	Serine-rich antigen
Branch 0 (SNP subtype 3K-0)		509851	ML0411	ML0411	1097G>T	Gly366Val	Serine-rich antigen
Branch 0 (SNP subtype 3K-0)		563796	ML0466	ML0466	165G>C	Glu55Asp	Possible secreted protein
Branch 0 (SNP subtype 3K-0)		966690	moeZ	ML0817	761G>C	Arg254Thr	Probable molybdenum cofactor biosynthesis protein
Branch 0 (SNP subtype 3K-0)		1262010	odhA	ML1095c	1801A>G	Thr601Ala	Probable 2-oxoglutarate dehydrogenase
Branch 0 (SNP subtype 3K-0)		1665902	ML1389	ML1389c	856C>G	Pro286Ala	Probable conserved transmembrane protein
Branch 0 (SNP subtype 3K-0)		1937233	rplS	ML1613c	221C>T	Pro74Leu	Probable 50S ribosomal protein L19
Branch 0 (SNP subtype 3K-0)		2175587	ML1796	ML1796	286C>G	Gln96Glu	hypothetical protein
Branch 0 (SNP subtype 3K-0)		2388071	ML1997	ML1997c	94C>G	Pro32Ala	Probable conserved integral membrane protein
Branch 0 (SNP subtype 3K-0)		2822967	fadD26	ML2358c	491T>C	Phe164Ser	Fatty-acid-CoA ligase
Branch 0 (SNP subtype 3K-0) - only ancient strains	Based on only two ancient 3K-0 genomes that cluster together. These SNPs are specific to this particular cluster.	168079	ML0125	ML0125	482A>G	Tyr161Cys	Possible glycosyl transferase
Branch 0 (SNP subtype 3K-0) - only ancient strains	Based on only two ancient 3K-0 genomes that cluster together. These SNPs are specific to this particular cluster.	637535	ML0525	ML0525	44G>T	Arg15Leu	Conserved hypothetical protein
Branch 0 (SNP subtype 3K-0) - only ancient strains	Based on only two ancient 3K-0 genomes that cluster together. These SNPs are specific to this particular cluster.	749178	subI	ML0615	797C>T	Thr266Ile	Probable sulphate-binding lipoprotein SubI
Branch 0 (SNP subtype 3K-0) - only ancient strains	Based on only two ancient 3K-0 genomes that cluster together. These SNPs are specific to this particular cluster.	763572	era	ML0631	97G>A	Val33Ile	Probable GTP-binding protein Era
Branch 0 (SNP subtype 3K-0) - only ancient strains	Based on only two ancient 3K-0 genomes that cluster together. These SNPs are specific to this particular cluster.	870381	sseA	ML0728c	538C>T	Leu180Phe	Probable thiosulfate sulfurtransferase
Branch 0 (SNP subtype 3K-0) - only ancient strains	Based on only two ancient 3K-0 genomes that cluster together. These SNPs are specific to this particular cluster.	2179164	mutB	ML1799c	1016C>T	Ala339Val	Probable methylmalonyl-coa mutase large subunit
Branch 0 (SNP subtype 3K-0) - only ancient strains	Based on only two ancient 3K-0 genomes that cluster together. These SNPs are specific to this particular cluster.	3159408	ML2640	ML2640c	580G>A	Ala194Thr	Conserved hypothetical protein
Branch 0 (SNP subtype 3K-0) - only ancient strains	Based on only two ancient 3K-0 genomes that cluster together. These SNPs are specific to this particular cluster.	3204731	ML2671	ML2671	22G>A	Asp8Asn	Probable cation-transporter ATPase I
Branch 0 (SNP subtype 3K-0) - only modern strains		NA	NA	NA	NA	NA	NA
